# Supplementary material for: Expression profile of CREB knockdown in myeloid leukemia cells
Source: BMC Cancer. 2008 Sep 18;8:264. doi: 10.1186/1471-2407-8-264 (PMC2647550; doi:10.1186/1471-2407-8-264)
Supplement: Additional File 1 — Supplementary table 1 [file 1471-2407-8-264-S1.xls]

## Sheet: all data
Affy ID	Experiment	Control	T score	P value	fold change	annotation	HEK_0h_CREB p-value	HEK_0h_CREB Binding Ratio	HEK_1h_CREB p-value	HEK_1h_CREB Binding Ratio	HEK_4h_CREB p-value	HEK_4h_CREB Binding Ratio	HEK_0h_P-CREB p-value	HEK_0h_P-CREB Binding Ratio	HEK_1h_P-CREB p-value	HEK_1h_P-CREB Binding Ratio	HEK_4h_P-CREB p-value	HEK_4h_P-CREB Binding Ratio	Ave. HEK CREB p-value	Ave. HEK CREB Binding Ratio	Hepatocyte_CREB p-value	Hepatocyte_CREB Binding Ratio	Hepatocyte_P-CREB p-value	Hepatocyte_P-CREB Binding Ratio	Islet_P-CREB p-value	Combined P Value
204127_at	8534.85	15498	-10.501	0	0.577787	gb:BC000149.2 /DB_XREF=gi:12803002 /FEA=FLmRNA /CNT=89 /TID=Hs.115474.0 /TIER=FL /STK=0 /UG=Hs.115474 /LL=5983 /UG_GENE=RFC3 /DEF=Homo sapiens, replication factor C (activator 1) 3 (38kD), clone MGC:5276, mRNA, complete cds. /PROD=replication factor C (activator 1) 3 (38kD) /FL=gb:BC000149.2 gb:L07541.1 gb:NM_002915.1	0	9.05424	0	7.13559	0	4.90709	0	5.53188	0	8.1051	0	6.95566	0	6.745	0	3.43702	0	4.07953	2.6e-05	-27.631
204128_s_at	5563.99	10893.8	-9.88379	0	0.544567	gb:NM_002915.1 /DB_XREF=gi:4506488 /GEN=RFC3 /FEA=FLmRNA /CNT=89 /TID=Hs.115474.0 /TIER=FL /STK=0 /UG=Hs.115474 /LL=5983 /DEF=Homo sapiens replication factor C (activator 1) 3 (38kD) (RFC3), mRNA. /PROD=replication factor C (activator 1) 3 (38kD) /FL=gb:BC000149.2 gb:L07541.1 gb:NM_002915.1	0	9.05424	0	7.13559	0	4.90709	0	5.53188	0	8.1051	0	6.95566	0	6.745	0	3.43702	0	4.07953	2.6e-05	-27.631
214502_at	2051.35	3792.04	-9.35244	0	0.493823	gb:NM_021058.1 /DB_XREF=gi:10800145 /GEN=H2BFR /FEA=FLmRNA /CNT=6 /TID=Hs.285735.0 /TIER=FL /STK=0 /UG=Hs.285735 /LL=8970 /DEF=Homo sapiens H2B histone family, member R (H2BFR), mRNA. /PROD=H2B histone family, member R /FL=gb:NM_021058.1	0	5.86423	0	5.06196	0	5.18658	0	3.5398	0	5.48364	0	4.4921	0	5.33516	0	2.78574	2e-06	3.28996	0.000117	-27.631
218100_s_at	4365.76	6540.7	-7.5224	1e-06	0.67914	gb:NM_018010.1 /DB_XREF=gi:8922255 /GEN=FLJ10147 /FEA=FLmRNA /CNT=170 /TID=Hs.170318.0 /TIER=FL+Stack /STK=48 /UG=Hs.170318 /LL=55081 /DEF=Homo sapiens hypothetical protein FLJ10147 (FLJ10147), mRNA. /PROD=hypothetical protein FLJ10147 /FL=gb:AF245220.1 gb:NM_018010.1 gb:AF139576.1	0	5.00053	0	4.22114	0	4.93988	0	3.18261	0	4.85817	0	4.67265	0	4.63335	4.7e-05	2.10667	9e-06	2.87136	0.004901	-27.631
202334_s_at	3404.8	5336.02	-7.87249	0	0.663194	gb:AI768723 /DB_XREF=gi:5235232 /DB_XREF=wh25c12.x1 /CLONE=IMAGE:2381782 /FEA=FLmRNA /CNT=187 /TID=Hs.811.0 /TIER=Stack /STK=29 /UG=Hs.811 /LL=7320 /UG_GENE=UBE2B /UG_TITLE=ubiquitin-conjugating enzyme E2B (RAD6 homolog) /FL=gb:NM_003337.1 gb:M74525.1	0	3.63247	0	3.65725	1e-06	3.67257	1e-06	2.36728	0	4.03669	0	3.40952	0	3.65286	0	2.85905	0	4.13275	1.7e-05	-27.631
205352_at	4765.57	15180	-24.3145	0	0.31594	gb:NM_005025.1 /DB_XREF=gi:4826903 /GEN=SERPINI1 /FEA=FLmRNA /CNT=41 /TID=Hs.78589.0 /TIER=FL+Stack /STK=21 /UG=Hs.78589 /LL=5274 /DEF=Homo sapiens protease inhibitor 12 (neuroserpin) (SERPINI1), mRNA. /PROD=protease inhibitor 12 (neuroserpin) /FL=gb:NM_005025.1	0	3.38609	0	3.11008	2e-06	3.42689	2e-06	2.21391	0	2.85994	0	2.80913	0	3.27769	0.00115	1.74999	3.7e-05	2.56841	0.036921	-27.631
209421_at	13647.8	24966.9	-7.70873	0	0.592302	gb:U04045.1 /DB_XREF=gi:432997 /GEN=hMSH2 /FEA=FLmRNA /CNT=125 /TID=Hs.78934.0 /TIER=FL /STK=0 /UG=Hs.78934 /LL=4436 /UG_TITLE=mutS (E. coli) homolog 2 (colon cancer, nonpolyposis type 1) /DEF=Human (hMSH2) mRNA, complete cds. /FL=gb:L47582.1 gb:L47581.1 gb:L47583.1 gb:U03911.1 gb:U04045.1 gb:NM_000251.1	0	3.9774	0	3.14466	3.4e-05	2.65654	1e-06	2.30087	0	3.4505	0	2.83421	0	3.20398	0.001737	1.71312	0.009087	1.63966	0.133278	-27.631
214542_x_at	2170.77	4034.37	-8.44399	0	0.542518	gb:NM_003509.1 /DB_XREF=gi:4504238 /GEN=H2AFC /FEA=FLmRNA /CNT=4 /TID=Hs.137592.0 /TIER=FL /STK=0 /UG=Hs.137592 /LL=8329 /DEF=Homo sapiens H2A histone family, member C (H2AFC), mRNA. /PROD=H2A histone family, member C /FL=gb:NM_003509.1	0	3.27042	0	2.61771	4e-05	2.61874	1e-05	2.06538	0	2.62287	4e-06	2.40917	0	2.80169	2.7e-05	2.19054	3.6e-05	2.57693	0	-27.631
206613_s_at	3415.54	5887.1	-10.3806	0	0.589389	gb:NM_005681.1 /DB_XREF=gi:5032142 /GEN=TAF1A /FEA=FLmRNA /CNT=14 /TID=Hs.153088.0 /TIER=FL /STK=0 /UG=Hs.153088 /LL=9015 /DEF=Homo sapiens TATA box binding protein (TBP)-associated factor, RNA polymerase I, A, 48kD (TAF1A), mRNA. /PROD=TATA box binding protein (TBP)-associatedfactor, RNA polymerase I, A, 48kD /FL=gb:NM_005681.1 gb:L39060.1	1e-06	2.96729	0	2.66963	0.000101	2.43122	0.000313	1.74566	2e-06	2.27678	9e-06	2.28748	1e-06	2.68962	0.111988	1.22789	0.010449	1.64283	0.210169	-27.631
201765_s_at	4973.27	8635.69	-9.02338	0	0.54467	gb:AL523158 /DB_XREF=gi:12786651 /DB_XREF=AL523158 /CLONE=CS0DC001YM06 (3 prime) /FEA=FLmRNA /CNT=192 /TID=Hs.119403.0 /TIER=Stack /STK=50 /UG=Hs.119403 /LL=3073 /UG_GENE=HEXA /UG_TITLE=hexosaminidase A (alpha polypeptide) /FL=gb:NM_000520.2	3e-06	2.6881	2e-06	2.44818	1.5e-05	2.85869	1.1e-05	2.05391	0	2.54119	1.4e-05	2.27166	1e-06	2.62293	0.000917	1.78836	0.000721	2.03792	0.232952	-27.631
201778_s_at	9790.95	14464.4	-7.06374	1e-06	0.67838	gb:NM_014774.1 /DB_XREF=gi:7662159 /GEN=KIAA0494 /FEA=FLmRNA /CNT=279 /TID=Hs.62515.0 /TIER=FL+Stack /STK=76 /UG=Hs.62515 /LL=9813 /DEF=Homo sapiens KIAA0494 gene product (KIAA0494), mRNA. /PROD=KIAA0494 gene product /FL=gb:AB007963.1 gb:BC002525.1 gb:NM_014774.1	0	6.09819	0	5.39076	0	4.80692	0	3.93813	0	5.89365	0	4.97353	0	5.42082	8.4e-05	2.06124	1e-06	3.68177	0.552084	-27.3122
222824_at	7860.78	11949.5	-10.369	0	0.673003	Consensus includes gb:AW237290 /FEA=EST /DB_XREF=gi:6569679 /DB_XREF=est:xm69e05.x1 /CLONE=IMAGE:2689472 /UG=Hs.301957 nudix (nucleoside diphosphate linked moiety X)-type motif 5 /FL=gb:NM_014142.1	5e-06	2.67676	2e-06	2.44869	4.2e-05	2.6141	0.000663	1.67968	0	2.53077	3.1e-05	2.15454	2e-06	2.56175	0.161222	1.18611	0.014739	1.58519	0.21806	-27.1399
201776_s_at	3855.26	5693.6	-6.76122	2e-06	0.697849	gb:AK001487.1 /DB_XREF=gi:7022773 /FEA=FLmRNA /CNT=279 /TID=Hs.62515.0 /TIER=Stack /STK=14 /UG=Hs.62515 /LL=9813 /UG_GENE=KIAA0494 /UG_TITLE=KIAA0494 gene product /DEF=Homo sapiens cDNA FLJ10625 fis, clone NT2RP2005540, highly similar to Homo sapiens mRNA for KIAA0494 protein. /FL=gb:AB007963.1 gb:BC002525.1 gb:NM_014774.1	0	6.09819	0	5.39076	0	4.80692	0	3.93813	0	5.89365	0	4.97353	0	5.42082	8.4e-05	2.06124	1e-06	3.68177	0.552084	-26.7296
201347_x_at	15775.9	23527.8	-8.5096	0	0.68706	gb:NM_012203.1 /DB_XREF=gi:6912395 /GEN=GRHPR /FEA=FLmRNA /CNT=320 /TID=Hs.155742.0 /TIER=FL+Stack /STK=168 /UG=Hs.155742 /LL=9380 /DEF=Homo sapiens glyoxylate reductasehydroxypyruvate reductase (GRHPR), mRNA. /PROD=glyoxylate reductasehydroxypyruvate reductase /FL=gb:NM_012203.1 gb:BC000605.1 gb:AF146018.1 gb:AF113215.1 gb:AF113251.1 gb:AF134895.1 gb:BC003131.1	5e-06	2.5615	3e-06	2.35643	8.5e-05	2.48184	4.7e-05	1.91916	0	2.7041	1.6e-05	2.22389	3e-06	2.45447	0.000188	1.95875	4e-06	3.11257	0.054079	-26.5995
220520_s_at	9851.99	15186.8	-15.5694	0	0.640787	gb:NM_017681.1 /DB_XREF=gi:8923134 /GEN=FLJ20130 /FEA=FLmRNA /CNT=5 /TID=Hs.163629.0 /TIER=FL /STK=0 /UG=Hs.163629 /LL=54830 /DEF=Homo sapiens hypothetical protein FLJ20130 (FLJ20130), mRNA. /PROD=hypothetical protein FLJ20130 /FL=gb:NM_017681.1	5e-06	3.01439	1e-06	2.8745	0.000452	2.38537	9.6e-05	1.97399	1e-06	2.82565	0.000872	2.00399	3e-06	2.76659	0	0	0	0	0	-26.4325
208579_x_at	52728.1	87528.9	-7.70051	0	0.591569	gb:NM_017445.1 /DB_XREF=gi:11036645 /GEN=H2BFS /FEA=FLmRNA /CNT=3 /TID=Hs.306200.0 /TIER=FL /STK=0 /UG=Hs.306200 /LL=54145 /DEF=Homo sapiens H2B histone family, member S (H2BFS), mRNA. /PROD=H2B histone family, member S /FL=gb:NM_017445.1	2e-06	2.76489	3e-06	2.37288	0.001237	1.97472	0.000154	1.80669	0	2.58831	1.4e-05	2.23021	6e-06	2.35842	0.005557	1.57272	0.000862	1.9961	0.293837	-25.9194
208527_x_at	14076.6	25453.4	-10.2824	0	0.546621	gb:NM_003523.1 /DB_XREF=gi:4504266 /GEN=H2BFH /FEA=FLmRNA /CNT=4 /TID=Hs.182138.0 /TIER=FL /STK=0 /UG=Hs.182138 /LL=8344 /DEF=Homo sapiens H2B histone family, member H (H2BFH), mRNA. /PROD=H2B histone family, member H /FL=gb:NM_003523.1	3e-06	2.63759	1e-06	2.48334	0.001987	1.91568	0.000144	1.82078	8e-06	2.12677	9.1e-05	2.00761	7e-06	2.34815	0.000201	1.96274	0.000104	2.36884	0.076261	-25.7218
219785_s_at	4037.8	6748.97	-6.24867	7e-06	0.617252	gb:NM_024735.1 /DB_XREF=gi:13376055 /GEN=FLJ22477 /FEA=FLmRNA /CNT=19 /TID=Hs.118944.0 /TIER=FL /STK=0 /UG=Hs.118944 /LL=79791 /DEF=Homo sapiens hypothetical protein FLJ22477 (FLJ22477), mRNA. /PROD=hypothetical protein FLJ22477 /FL=gb:NM_024735.1	0	3.03775	0	2.94309	4e-06	3.17663	5.8e-05	1.89603	0	2.72882	9e-06	2.29985	0	3.03243	0	0	0.044984	1.4074	0.047311	-25.7141
218702_at	1572.53	2257.64	-6.21451	7e-06	0.692149	gb:NM_017827.1 /DB_XREF=gi:8923420 /GEN=FLJ20450 /FEA=FLmRNA /CNT=70 /TID=Hs.14220.0 /TIER=FL+Stack /STK=22 /UG=Hs.14220 /LL=54938 /DEF=Homo sapiens hypothetical protein FLJ20450 (FLJ20450), mRNA. /PROD=hypothetical protein FLJ20450 /FL=gb:AB029948.1 gb:NM_017827.1	0	6.05685	0	4.94388	0	5.67696	0	3.96846	0	5.47265	0	4.90094	0	5.45547	0	4.06287	0	3.90078	0.016468	-25.6452
201765_s_at	4973.27	8635.69	-9.02338	0	0.54467	gb:AL523158 /DB_XREF=gi:12786651 /DB_XREF=AL523158 /CLONE=CS0DC001YM06 (3 prime) /FEA=FLmRNA /CNT=192 /TID=Hs.119403.0 /TIER=Stack /STK=50 /UG=Hs.119403 /LL=3073 /UG_GENE=HEXA /UG_TITLE=hexosaminidase A (alpha polypeptide) /FL=gb:NM_000520.2	4e-06	2.61284	3e-06	2.34093	0.001094	1.99636	3.5e-05	1.94305	0	2.47999	0.000119	1.96998	7e-06	2.31655	0.089743	1.25954	0.001374	1.92475	0.350521	-25.6271
222846_at	2329.99	3597.26	-6.10298	9e-06	0.599397	Consensus includes gb:AB038995.1 /DEF=Homo sapiens mRNA for RAB-8b protein, complete cds. /FEA=mRNA /PROD=RAB-8b protein /DB_XREF=gi:7209511 /UG=Hs.321245 RAB-8b protein /FL=gb:AB038995.1 gb:NM_016530.1	0	3.53677	0	3.23185	5e-06	3.16389	2e-06	2.24151	0	3.15556	1e-06	2.64526	0	3.30755	0	0	2.3e-05	2.7313	0.009522	-25.4191
218125_s_at	2205.74	3841.78	-5.99782	1.1e-05	0.622952	gb:NM_018246.1 /DB_XREF=gi:8922717 /GEN=FLJ10853 /FEA=FLmRNA /CNT=179 /TID=Hs.72085.0 /TIER=FL+Stack /STK=47 /UG=Hs.72085 /LL=55246 /DEF=Homo sapiens hypothetical protein FLJ10853 (FLJ10853), mRNA. /PROD=hypothetical protein FLJ10853 /FL=gb:NM_018246.1	0	4.87221	0	4.09049	4e-06	3.16612	0	2.85175	0	4.62845	0	3.95855	0	3.98151	1.9e-05	2.23207	0.004124	1.75783	0.146236	-25.2044
218280_x_at	13323.1	21904	-5.77543	1.8e-05	0.560962	gb:NM_003516.1 /DB_XREF=gi:4504250 /GEN=H2AFO /FEA=FLmRNA /CNT=109 /TID=Hs.795.0 /TIER=FL+Stack /STK=70 /UG=Hs.795 /LL=8337 /DEF=Homo sapiens H2A histone family, member O (H2AFO), mRNA. /PROD=H2A histone family, member O /FL=gb:L19779.1 gb:NM_003516.1 gb:BC001629.1	0	4.22411	0	3.97072	0	3.90381	0	2.61503	0	3.62877	0	2.82451	0	4.03288	0	2.82144	0	4.59956	0.043714	-24.7457
205164_at	6099.61	9199.88	-7.68007	0	0.656744	gb:NM_014291.1 /DB_XREF=gi:7657117 /GEN=GCAT /FEA=FLmRNA /CNT=53 /TID=Hs.54609.0 /TIER=FL+Stack /STK=30 /UG=Hs.54609 /LL=23464 /DEF=Homo sapiens glycine C-acetyltransferase (2-amino-3-ketobutyrate coenzyme A ligase) (GCAT), mRNA. /PROD=glycine C-acetyltransferase(2-amino-3-ketobutyrate coenzyme A ligase) /FL=gb:NM_014291.1 gb:AF077740.1	0.000142	2.05093	2.1e-05	2.12237	0.000286	2.22621	0.003612	1.5261	2.3e-05	2.01129	0.000182	1.91935	3.2e-05	2.12268	0.001667	1.70295	0.000681	2.03127	0.035109	-24.1666
209622_at	2576.42	3925.06	-5.47496	3.4e-05	0.680797	gb:AB020739.1 /DB_XREF=gi:10640970 /FEA=FLmRNA /CNT=78 /TID=Hs.153003.0 /TIER=FL /STK=0 /UG=Hs.153003 /LL=8576 /UG_GENE=STK16 /DEF=Homo sapiens mRNA for F5-2, complete cds. /PROD=F5-2 /FL=gb:BC002618.1 gb:AB020739.1 gb:NM_003691.1 gb:AF203910.1 gb:AF060798.1	0	8.13645	0	6.24672	0	5.61284	0	4.92324	0	7.18441	0	5.59714	0	6.55553	0	3.2245	0	4.67799	0.004862	-24.1162
206110_at	14148.5	20486	-5.3999	3.9e-05	0.641946	gb:NM_003536.1 /DB_XREF=gi:4504294 /GEN=H3FK /FEA=FLmRNA /CNT=65 /TID=Hs.70937.0 /TIER=FL /STK=6 /UG=Hs.70937 /LL=8357 /DEF=Homo sapiens H3 histone family, member K (H3FK), mRNA. /PROD=H3 histone family, member K /FL=gb:NM_003536.1	0	3.39935	0	2.88584	0.00227	1.89105	1.1e-05	2.05448	0	2.58548	6e-06	2.33406	1e-06	2.64776	2.1e-05	2.24712	3.1e-05	2.70792	0.185249	-23.9573
219245_s_at	2071.65	3229.55	-5.36062	4.3e-05	0.633125	gb:AI309636 /DB_XREF=gi:4004507 /DB_XREF=qo77g11.x1 /CLONE=IMAGE:1914596 /FEA=FLmRNA /CNT=41 /TID=Hs.33533.0 /TIER=Stack /STK=20 /UG=Hs.33533 /LL=79676 /UG_GENE=FLJ13491 /UG_TITLE=hypothetical protein FLJ13491 /FL=gb:NM_024623.1	2.6e-05	3.45399	1e-06	3.01203	1.5e-05	3.59439	0	0	0	0	0	0	1e-06	3.26816	0	0	0	0	0	-23.5304
205791_x_at	332.522	696.495	-5.17488	6.4e-05	0.410725	gb:NM_006300.1 /DB_XREF=gi:5454181 /GEN=ZNF230 /FEA=FLmRNA /CNT=28 /TID=Hs.193583.0 /TIER=FL+Stack /STK=12 /UG=Hs.193583 /LL=7773 /DEF=Homo sapiens zinc finger protein 230 (ZNF230), mRNA. /PROD=zinc finger protein 230 /FL=gb:NM_006300.1 gb:U95044.1	0	4.22553	0	3.47719	1e-06	3.75232	0	2.41385	0	3.57172	0	3.04076	0	3.76825	0.000236	1.93073	4e-06	3.06504	0.018658	-23.4771
208546_x_at	14681.6	22838.6	-7.24374	1e-06	0.617917	gb:NM_003524.1 /DB_XREF=gi:4504268 /GEN=H2BFJ /FEA=FLmRNA /CNT=3 /TID=Hs.249216.0 /TIER=FL /STK=0 /UG=Hs.249216 /LL=8345 /DEF=Homo sapiens H2B histone family, member J (H2BFJ), mRNA. /PROD=H2B histone family, member J /FL=gb:NM_003524.1	4.3e-05	2.23622	0.000101	1.95543	0.001531	1.95619	0.002329	1.57236	6.6e-05	1.9221	0.002538	1.64623	7.2e-05	2.04185	2.9e-05	2.19519	1.7e-05	2.75462	0.037756	-23.3538
212871_at	3838.12	5582.28	-7.30564	1e-06	0.699356	gb:NM_003668.1 /DB_XREF=gi:4506034 /GEN=MAPKAPK5 /FEA=FLmRNA /CNT=97 /TID=Hs.30327.0 /TIER=FL+Stack /STK=13 /UG=Hs.30327 /LL=8550 /DEF=Homo sapiens mitogen-activated protein kinase-activated protein kinase 5 (MAPKAPK5), mRNA. /PROD=mitogen-activated protein kinase-activatedprotein kinase 5 /FL=gb:NM_003668.1	0.000175	2.0702	3.3e-05	2.10329	0.001532	1.96057	2.4e-05	2.01082	9e-06	2.2052	0.000195	1.95389	7.7e-05	2.05318	0	0	0.00096	2.05702	0.026483	-23.2926
214554_at	379.301	618.934	-5.0682	8e-05	0.602018	gb:NM_003511.1 /DB_XREF=gi:4504242 /GEN=H2AFI /FEA=FLmRNA /CNT=4 /TID=Hs.233568.0 /TIER=FL /STK=1 /UG=Hs.233568 /LL=8332 /DEF=Homo sapiens H2A histone family, member I (H2AFI), mRNA. /PROD=H2A histone family, member I /FL=gb:NM_003511.1	0	3.16467	0	2.6295	0.000578	2.10178	6.7e-05	1.88302	0	2.87091	3e-06	2.45124	1e-06	2.60014	0.000849	1.80572	0.000266	2.18781	0.013396	-23.2054
208576_s_at	1886.66	3496.36	-4.99545	9.4e-05	0.556438	gb:NM_003537.1 /DB_XREF=gi:4504296 /GEN=H3FL /FEA=FLmRNA /CNT=2 /TID=Hs.248177.0 /TIER=FL /STK=0 /UG=Hs.248177 /LL=8358 /DEF=Homo sapiens H3 histone family, member L (H3FL), mRNA. /PROD=H3 histone family, member L /FL=gb:NM_003537.1	0	4.51135	0	4.27499	0	3.96257	0	2.48679	0	3.92324	0	3.19486	0	4.26011	0.026182	2.71294	0.000484	2.08684	0	-23.0903
203303_at	2489.14	6642.65	-5.37516	4.2e-05	0.368312	gb:NM_006520.1 /DB_XREF=gi:5730086 /GEN=TCTE1L /FEA=FLmRNA /CNT=110 /TID=Hs.75307.0 /TIER=FL+Stack /STK=29 /UG=Hs.75307 /LL=6990 /DEF=Homo sapiens t-complex-associated-testis-expressed 1-like (TCTE1L), mRNA. /PROD=t-complex-associated-testis-expressed 1-like /FL=gb:BC000968.2 gb:U02556.1 gb:NM_006520.1	3e-06	2.62562	1.3e-05	2.18743	1.5e-05	2.86428	1e-05	2.06101	0	3.39571	0	2.89586	2e-06	2.47561	0.000772	1.78609	0.000617	2.04648	0.142641	-23.0119
208583_x_at	4241.19	6205.54	-4.95669	0.000102	0.696531	gb:NM_021066.1 /DB_XREF=gi:10800143 /GEN=H2AFE /FEA=FLmRNA /CNT=3 /TID=Hs.274590.0 /TIER=FL /STK=0 /UG=Hs.274590 /LL=8331 /DEF=Homo sapiens H2A histone family, member E (H2AFE), mRNA. /PROD=H2A histone family, member E /FL=gb:NM_021066.1	0	3.50883	0	2.97703	2.1e-05	2.76409	1e-06	2.30046	0	3.12606	2e-06	2.49813	0	3.06686	0	3.22724	9e-06	3.0566	3e-06	-23.0063
214522_x_at	2688.54	3985.57	-4.94475	0.000105	0.66909	gb:NM_021065.1 /DB_XREF=gi:10800129 /GEN=H2AFG /FEA=FLmRNA /CNT=5 /TID=Hs.239458.0 /TIER=FL /STK=0 /UG=Hs.239458 /LL=3013 /DEF=Homo sapiens H2A histone family, member G (H2AFG), mRNA. /PROD=H2A histone family, member G /FL=gb:NM_021065.1	0	4.94966	0	4.77998	0	4.54057	0	3.224	0	4.42999	0	3.56827	0	4.76801	1e-06	2.69037	0	4.01286	0.010331	-22.9804
208490_x_at	14984.2	27348.4	-10.2382	0	0.543665	gb:NM_003522.1 /DB_XREF=gi:4504264 /GEN=H2BFG /FEA=FLmRNA /CNT=4 /TID=Hs.182137.0 /TIER=FL /STK=0 /UG=Hs.182137 /LL=8343 /DEF=Homo sapiens H2B histone family, member G (H2BFG), mRNA. /PROD=H2B histone family, member G /FL=gb:NM_003522.1	9e-05	2.11834	8.5e-05	1.96981	0.002652	1.85601	0.012081	1.41842	3.3e-05	1.98004	0.001836	1.66732	0.000107	1.98547	0.419748	1.02826	0.250938	1.12957	0.760113	-22.9561
222391_at	6644.72	10904.3	-4.66507	0.000193	0.610619	Consensus includes gb:AL080250 /DEF=Human DNA sequence from clone RP1-234P15 on chromosome 6q13-14.3. Contains the 5 end of the COL12A1 gene for collagen type XII alpha 1, the gene for liver specific cytochrome c oxidase VIIa and the 3 end of the gene for a novel protein similar t... /FEA=mRNA_1 /DB_XREF=gi:5804917 /UG=Hs.108530 hypothetical protein FLJ10856 /FL=gb:NM_018247.1	0	3.35528	0	2.8475	0.00173	1.9586	2.6e-05	1.97338	0	3.38723	1e-06	2.64199	1e-06	2.66505	0	3.14038	0	4.12398	0.003404	-22.3701
224518_s_at	1451.87	2195.21	-8.43582	0	0.655413	gb:BC006436.1 /DEF=Homo sapiens, clone MGC:13105, mRNA, complete cds. /FEA=mRNA /PROD=Unknown (protein for MGC:13105) /DB_XREF=gi:13623632 /FL=gb:BC006436.1	0.000282	1.95985	0.000109	1.94012	0.003478	1.80938	0.004276	1.51144	9e-06	2.10162	0.003032	1.61016	0.000197	1.91103	0.051238	1.32516	0.009284	1.63581	0.788047	-22.3479
204727_at	1367.65	2034.76	-4.57118	0.000237	0.624889	gb:AW772140 /DB_XREF=gi:7704203 /DB_XREF=hn68b03.x1 /CLONE=IMAGE:3033005 /FEA=FLmRNA /CNT=54 /TID=Hs.72160.0 /TIER=ConsEnd /STK=3 /UG=Hs.72160 /LL=11169 /UG_GENE=AND-1 /UG_TITLE=AND-1 protein /FL=gb:NM_007086.1	0	5.2015	0	4.97173	0	4.75222	0	3.65787	0	5.85619	0	4.71632	0	4.98405	1e-06	2.67317	0	3.84099	0.075112	-22.1638
209078_s_at	10855.3	15249	-7.75257	0	0.689274	gb:AF276920.1 /DB_XREF=gi:9280552 /GEN=TRX2 /FEA=FLmRNA /CNT=177 /TID=Hs.211929.0 /TIER=FL /STK=0 /UG=Hs.211929 /LL=25828 /DEF=Homo sapiens thioredoxin 2 (TRX2) mRNA, complete cds. /PROD=thioredoxin 2 /FL=gb:NM_012473.1 gb:AF276920.1 gb:U78678.1	0.000374	1.94051	0.00028	1.84789	0.002004	1.90581	0.003401	1.53708	7.2e-05	1.91096	0.000199	1.94481	0.000254	1.89334	0.013482	1.52792	0.023207	1.58781	0.001136	-22.0949
219056_at	1864.62	2990.75	-4.53637	0.000256	0.62618	gb:NM_024570.1 /DB_XREF=gi:13375741 /GEN=FLJ11712 /FEA=FLmRNA /CNT=52 /TID=Hs.14920.0 /TIER=FL /STK=6 /UG=Hs.14920 /LL=79621 /DEF=Homo sapiens hypothetical protein FLJ11712 (FLJ11712), mRNA. /PROD=hypothetical protein FLJ11712 /FL=gb:NM_024570.1	1e-06	2.98464	0	2.82046	7.8e-05	2.49617	9.9e-05	1.8565	0	2.93838	3e-06	2.4779	0	2.77637	0.475159	1.00318	0.015715	1.57428	0.162702	-22.0872
219094_at	725.122	1747.99	-7.85583	0	0.44548	gb:NM_014154.1 /DB_XREF=gi:7661763 /GEN=HSPC056 /FEA=FLmRNA /CNT=39 /TID=Hs.175038.0 /TIER=FL /STK=0 /UG=Hs.175038 /LL=29067 /DEF=Homo sapiens HSPC056 protein (HSPC056), mRNA. /PROD=HSPC056 protein /FL=gb:NM_014154.1 gb:AF161541.1	2.9e-05	2.2794	9.4e-05	1.95963	0.02961	1.48549	0.00152	1.60406	1e-06	2.37804	0.000104	1.98771	0.000256	1.89255	0.175165	1.16942	0.002607	1.82847	0.247	-22.0866
209911_x_at	30026.4	42555.8	-4.51907	0.000266	0.674855	gb:BC002842.1 /DB_XREF=gi:12803984 /FEA=FLmRNA /CNT=36 /TID=Hs.180779.0 /TIER=FL /STK=0 /UG=Hs.180779 /LL=3017 /UG_GENE=H2BFB /DEF=Homo sapiens, H2B histone family, member B, clone MGC:3802, mRNA, complete cds. /PROD=H2B histone family, member B /FL=gb:BC002842.1 gb:NM_021063.1	0	3.65111	0	3.18422	6.2e-05	2.55228	8e-06	2.09277	0	2.98791	1e-06	2.58365	0	3.11105	1e-06	2.69378	8e-06	2.90766	0.033145	-22.0491
204867_at	3237.79	4583.31	-5.87732	1.5e-05	0.676365	gb:NM_005258.2 /DB_XREF=gi:6382072 /GEN=GCHFR /FEA=FLmRNA /CNT=42 /TID=Hs.83081.0 /TIER=FL+Stack /STK=13 /UG=Hs.83081 /LL=2644 /DEF=Homo sapiens GTP cyclohydrolase I feedback regulatory protein (GCHFR), mRNA. /PROD=GTP cyclohydrolase I feedback regulatoryprotein /FL=gb:NM_005258.2	2.7e-05	2.29133	2.2e-05	2.11849	0.000382	2.17458	0.000718	1.67341	2.4e-05	2.00512	0.000735	1.76334	1.9e-05	2.18875	0.017757	1.44384	0.001672	1.88909	0.133328	-22.0005
205235_s_at	1315.44	3166.14	-4.39864	0.000347	0.423771	gb:NM_016195.1 /DB_XREF=gi:7705347 /GEN=MPHOSPH1 /FEA=FLmRNA /CNT=49 /TID=Hs.240.0 /TIER=FL /STK=1 /UG=Hs.240 /LL=9585 /DEF=Homo sapiens M-phase phosphoprotein 1 (MPHOSPH1), mRNA. /PROD=M-phase phosphoprotein 1 /FL=gb:NM_016195.1 gb:AL117496.1	0	3.74587	0	3.69504	5e-06	3.1126	2e-06	2.24563	0	3.56427	0	3.0477	0	3.53514	1e-06	2.63913	1e-06	3.59539	0.064689	-21.7831
218577_at	14951.8	22781.2	-4.39774	0.000347	0.681859	gb:NM_017768.1 /DB_XREF=gi:8923306 /GEN=FLJ20331 /FEA=FLmRNA /CNT=84 /TID=Hs.50848.0 /TIER=FL+Stack /STK=26 /UG=Hs.50848 /LL=55631 /DEF=Homo sapiens hypothetical protein FLJ20331 (FLJ20331), mRNA. /PROD=hypothetical protein FLJ20331 /FL=gb:NM_017768.1 gb:BC003407.1	0	9.08481	0	8.4935	0	8.76551	0	8.16755	0	11.3265	0	9.24531	0	8.75258	0	3.98387	0	5.30551	0	-21.7811
201619_at	25971.5	43800	-11.2294	0	0.615229	gb:NM_006793.1 /DB_XREF=gi:5802973 /GEN=PRDX3 /FEA=FLmRNA /CNT=464 /TID=Hs.75454.0 /TIER=FL+Stack /STK=108 /UG=Hs.75454 /LL=10935 /DEF=Homo sapiens peroxiredoxin 3 (PRDX3), nuclear gene encoding mitochondrial protein, mRNA. /PROD=peroxiredoxin 3 /FL=gb:BC002685.1 gb:D49396.1 gb:NM_006793.1	0.001279	1.76985	8e-05	1.97629	0.004453	1.77293	0.004628	1.5058	0.000258	1.78746	0.003148	1.6123	0.000348	1.84778	0.412016	1.03184	0.016685	1.55403	0.441441	-21.7779
202333_s_at	18489	25553.1	-4.30541	0.000426	0.697712	gb:AA877765 /DB_XREF=gi:2986730 /DB_XREF=nr06f05.s1 /CLONE=IMAGE:1161057 /FEA=FLmRNA /CNT=187 /TID=Hs.811.0 /TIER=Stack /STK=14 /UG=Hs.811 /LL=7320 /UG_GENE=UBE2B /UG_TITLE=ubiquitin-conjugating enzyme E2B (RAD6 homolog) /FL=gb:NM_003337.1 gb:M74525.1	0	3.63247	0	3.65725	1e-06	3.67257	1e-06	2.36728	0	4.03669	0	3.40952	0	3.65286	0	2.85905	0	4.13275	1.7e-05	-21.5767
220892_s_at	19324.4	34584.8	-4.60644	0.000219	0.47554	gb:NM_021154.1 /DB_XREF=gi:10863954 /GEN=PSA /FEA=FLmRNA /CNT=3 /TID=Hs.286049.0 /TIER=FL /STK=0 /UG=Hs.286049 /LL=29968 /DEF=Homo sapiens phosphoserine aminotransferase (PSA), mRNA. /PROD=phosphoserine aminotransferase /FL=gb:AF113132.1 gb:NM_021154.1	3e-06	2.65553	3e-06	2.36693	6.8e-05	2.50365	1.1e-05	2.05239	0	2.50857	9e-06	2.27954	2e-06	2.49296	0.153544	1.18913	0.04484	1.40663	0.275913	-21.5581
209398_at	49022.8	83803.9	-6.72405	3e-06	0.590374	gb:BC002649.1 /DB_XREF=gi:12803628 /FEA=FLmRNA /CNT=154 /TID=Hs.7644.0 /TIER=FL+Stack /STK=86 /UG=Hs.7644 /LL=3006 /UG_GENE=H1F2 /DEF=Homo sapiens, H1 histone family, member 2, clone MGC:3992, mRNA, complete cds. /PROD=H1 histone family, member 2 /FL=gb:BC002649.1 gb:NM_005319.1	4e-05	2.2574	2.8e-05	2.11249	0.033677	1.52772	0.00014	1.8371	0.000157	1.891	0.006665	1.54593	0.000174	1.98351	0.023858	1.46715	0.038814	1.46079	0.273969	-21.4993
222958_s_at	5273.68	9748.6	-5.0589	8.2e-05	0.502432	Consensus includes gb:AK000490.1 /DEF=Homo sapiens cDNA FLJ20483 fis, clone KAT07613. /FEA=mRNA /DB_XREF=gi:7020614 /UG=Hs.133260 hypothetical protein FLJ20354 /FL=gb:NM_017779.1	1.1e-05	2.43919	3e-06	2.37556	0.000565	2.11277	0.003958	1.52008	5e-06	2.17359	0.000356	1.85612	7e-06	2.32059	0.027924	1.40145	0.121712	1.25824	0.157901	-21.2409
204312_x_at	1463.69	3712.62	-9.83326	0	0.382751	gb:AI655737 /DB_XREF=gi:4739716 /DB_XREF=tt14h05.x1 /CLONE=IMAGE:2240793 /FEA=FLmRNA /CNT=72 /TID=Hs.79194.0 /TIER=Stack /STK=10 /UG=Hs.79194 /LL=1385 /UG_GENE=CREB1 /UG_TITLE=cAMP responsive element binding protein 1 /FL=gb:NM_004379.1 gb:M27691.1	0.001809	1.76911	0.000665	1.77952	0.001977	1.95209	0.004274	1.52906	0.000682	1.77093	0.003989	1.67981	0.00065	1.81676	0.623074	0.931984	0.000828	2.05702	0.114309	-21.1534
204313_s_at	2210.11	5176.24	-10.8523	0	0.42715	gb:AA161486 /DB_XREF=gi:1735796 /DB_XREF=zq42d09.s1 /CLONE=IMAGE:632369 /FEA=FLmRNA /CNT=72 /TID=Hs.79194.0 /TIER=Stack /STK=11 /UG=Hs.79194 /LL=1385 /UG_GENE=CREB1 /UG_TITLE=cAMP responsive element binding protein 1 /FL=gb:NM_004379.1 gb:M27691.1	0.001809	1.76911	0.000665	1.77952	0.001977	1.95209	0.004274	1.52906	0.000682	1.77093	0.003989	1.67981	0.00065	1.81676	0.623074	0.931984	0.000828	2.05702	0.114309	-21.1534
200941_at	12579.3	17916.7	-6.61922	3e-06	0.671929	gb:AK026575.1 /DB_XREF=gi:10439459 /FEA=FLmRNA /CNT=478 /TID=Hs.250899.0 /TIER=Stack /STK=81 /UG=Hs.250899 /LL=3281 /UG_GENE=HSBP1 /UG_TITLE=heat shock factor binding protein 1 /DEF=Homo sapiens cDNA: FLJ22922 fis, clone KAT06722. /FL=gb:AF068754.1 gb:NM_001537.1	0.000688	1.85231	0.000199	1.88222	0.00138	1.96373	0.018102	1.38281	0.00116	1.64894	0.007788	1.52091	0.000245	1.89196	0.009991	1.55179	0.0013	1.95907	0.003864	-20.9524
206951_at	1679.26	3054.64	-4.38454	0.000357	0.608257	gb:NM_003545.2 /DB_XREF=gi:5579467 /GEN=H4FJ /FEA=FLmRNA /CNT=8 /TID=Hs.240135.0 /TIER=FL /STK=0 /UG=Hs.240135 /LL=8367 /DEF=Homo sapiens H4 histone family, member J (H4FJ), mRNA. /PROD=H4 histone family, member J /FL=gb:NM_003545.2	6e-06	2.53456	3e-06	2.36962	6.7e-05	2.50919	5.5e-05	1.90313	0	2.46592	2e-06	2.48369	3e-06	2.45883	0.011457	1.50053	0.000741	2.03044	0.001375	-20.8261
203584_at	10542.2	15017.8	-3.94739	0.000944	0.682528	gb:NM_014673.1 /DB_XREF=gi:7661909 /GEN=KIAA0103 /FEA=FLmRNA /CNT=119 /TID=Hs.154387.0 /TIER=FL+Stack /STK=27 /UG=Hs.154387 /LL=9694 /DEF=Homo sapiens KIAA0103 gene product (KIAA0103), mRNA. /PROD=KIAA0103 gene product /FL=gb:D14659.1 gb:NM_014673.1	1.1e-05	2.42331	0	2.70515	1.9e-05	2.7835	5.2e-05	1.90588	0	3.0602	1.8e-05	2.19364	1e-06	2.62028	0.000883	1.77054	2e-06	3.21403	0.093782	-20.7806
202807_s_at	841.197	1310.96	-3.9467	0.000946	0.64031	gb:NM_005488.1 /DB_XREF=gi:4885636 /GEN=TOM1 /FEA=FLmRNA /CNT=129 /TID=Hs.9482.0 /TIER=FL+Stack /STK=63 /UG=Hs.9482 /LL=10043 /DEF=Homo sapiens target of myb1 (chicken) homolog (TOM1), mRNA. /PROD=target of myb1 (chicken) homolog /FL=gb:NM_005488.1	0	3.42017	0	3.10496	4e-06	3.1712	0	2.37943	0	3.51803	0	3.26822	0	3.22114	9.9e-05	2.03526	3.8e-05	2.56112	0.066697	-20.7791
221258_s_at	2997.14	5220.28	-3.93939	0.000961	0.551725	gb:NM_031217.1 /DB_XREF=gi:13654289 /GEN=DKFZP434G2226 /FEA=FLmRNA /CNT=1 /TID=HsAffx.900177.66 /TIER=FL /STK=0 /DEF=Homo sapiens hypothetical protein DKFZp434G2226 (DKFZP434G2226), mRNA. /PROD=hypothetical protein DKFZp434G2226 /FL=gb:NM_031217.1	0	4.25198	0	3.63691	1e-06	3.87183	1e-06	2.35938	0	4.08995	0	3.66336	0	3.8834	0	3.23525	3e-06	3.2066	7e-06	-20.7628
222697_s_at	3606.2	5875.94	-3.92492	0.000993	0.683482	Consensus includes gb:AI521709 /FEA=EST /DB_XREF=gi:4435844 /DB_XREF=est:ti82a03.x1 /CLONE=IMAGE:2138476 /UG=Hs.266514 hypothetical protein FLJ11342 /FL=gb:NM_018394.1	3e-06	2.62264	1e-06	2.4587	1.2e-05	2.90844	0.000186	1.79461	0	2.78833	1e-06	2.58421	1e-06	2.61747	0.007467	1.54326	0.000389	2.12697	0	-20.7306
220238_s_at	8604.18	13205.5	-3.9064	0.001035	0.683312	gb:NM_018846.1 /DB_XREF=gi:9055325 /GEN=SBBI26 /FEA=FLmRNA /CNT=20 /TID=Hs.26481.0 /TIER=FL+Stack /STK=12 /UG=Hs.26481 /LL=55975 /DEF=Homo sapiens SBBI26 protein (SBBI26), mRNA. /PROD=SBBI26 protein /FL=gb:NM_018846.1 gb:AF111113.1	0	7.89931	0	6.51415	0	6.03733	0	5.39896	0	6.46432	0	5.98426	0	6.75719	0	3.93245	0	4.95068	3.4e-05	-20.6893
205094_at	2808.19	3813.87	-3.88746	0.001079	0.694707	gb:NM_000286.1 /DB_XREF=gi:4505720 /GEN=PEX12 /FEA=FLmRNA /CNT=47 /TID=Hs.25913.0 /TIER=FL+Stack /STK=20 /UG=Hs.25913 /LL=5193 /DEF=Homo sapiens peroxisomal biogenesis factor 12 (PEX12), mRNA. /PROD=peroxisomal biogenesis factor 12 /FL=gb:NM_000286.1 gb:U91521.1 gb:AB004546.1	0	6.57177	0	6.03416	0	6.02695	0	4.74082	0	6.52477	0	5.91064	0	6.19968	0.004941	1.59411	3.8e-05	2.5542	0.114472	-20.6471
201977_s_at	1659.75	2408.9	-3.8495	0.001174	0.689536	gb:AI539425 /DB_XREF=gi:4453560 /DB_XREF=te46d03.x1 /CLONE=IMAGE:2089733 /FEA=FLmRNA /CNT=213 /TID=Hs.63510.0 /TIER=Stack /STK=8 /UG=Hs.63510 /LL=9812 /UG_GENE=KIAA0141 /UG_TITLE=KIAA0141 gene product /FL=gb:D50931.1 gb:NM_014773.1	0	3.48043	0	3.32307	1e-06	3.75945	1e-06	2.36614	0	3.27862	0	3.29765	0	3.47943	0.000845	1.83484	0	3.90315	0.145542	-20.5625
208725_at	2407.05	3622.55	-3.83343	0.001217	0.644661	gb:AL031668 /DB_XREF=gi:11497492 /FEA=FLmRNA /CNT=318 /TID=Hs.12163.0 /TIER=Stack /STK=15 /UG=Hs.12163 /LL=8894 /UG_GENE=EIF2S2 /UG_TITLE=eukaryotic translation initiation factor 2, subunit 2 (beta, 38kD ) /DEF=Human DNA sequence from clone RP1-64K7 on chromosome 20q11.21-11.23. Contains the EIF2B2 gene for eukaryotic translation initiation factor 2 subunit 2 (beta, 38kD), a putative novel gene, …	0	3.61595	0	3.38837	1.1e-05	2.91262	4e-06	2.1546	0	3.36447	0	2.77965	0	3.31363	0.012861	1.48268	0.00047	2.0965	0.199726	-20.5267
205046_at	1045.05	4054.94	-3.81202	0.001277	0.306986	gb:NM_001813.1 /DB_XREF=gi:4502780 /GEN=CENPE /FEA=FLmRNA /CNT=75 /TID=Hs.75573.0 /TIER=FL /STK=0 /UG=Hs.75573 /LL=1062 /DEF=Homo sapiens centromere protein E (312kD) (CENPE), mRNA. /PROD=centromere protein E /FL=gb:NM_001813.1	0	4.34763	0	3.51421	2e-06	3.47411	0	2.56611	0	3.9139	0	3.85211	0	3.73637	0	2.93429	0	4.07773	0.031311	-20.479
222825_at	5507.9	8879.31	-3.61681	0.001972	0.664435	Consensus includes gb:BF435752 /FEA=EST /DB_XREF=gi:11448067 /DB_XREF=est:nab41c07.x1 /CLONE=IMAGE:3268237 /UG=Hs.30532 CGI-77 protein /FL=gb:AF151836.1 gb:NM_016023.1	0	4.43546	0	4.33272	0	4.21709	0	2.82815	0	4.60967	0	4.01929	0	4.33498	1.5e-05	2.26389	9.3e-05	2.37277	0.010059	-20.0442
204458_at	663.46	1130.51	-4.30299	0.000428	0.664078	gb:AL110209.1 /DB_XREF=gi:5817129 /GEN=DKFZp564A0122 /FEA=FLmRNA /CNT=74 /TID=Hs.6770.0 /TIER=Stack /STK=41 /UG=Hs.6770 /LL=23659 /DEF=Homo sapiens mRNA; cDNA DKFZp564A0122 (from clone DKFZp564A0122); partial cds. /PROD=hypothetical protein /FL=gb:NM_012320.1 gb:AB017494.1	6e-06	2.52973	2e-06	2.41972	0.000425	2.15843	0.000146	1.81394	1e-06	2.34744	7.4e-05	2.02773	5e-06	2.37901	0.000621	1.85731	0.000157	2.29906	0.137814	-20.0377
220239_at	13463.8	21647.1	-3.59181	0.002085	0.658784	gb:NM_018846.1 /DB_XREF=gi:9055325 /GEN=SBBI26 /FEA=FLmRNA /CNT=20 /TID=Hs.26481.0 /TIER=FL+Stack /STK=12 /UG=Hs.26481 /LL=55975 /DEF=Homo sapiens SBBI26 protein (SBBI26), mRNA. /PROD=SBBI26 protein /FL=gb:NM_018846.1 gb:AF111113.1	0	7.89931	0	6.51415	0	6.03733	0	5.39896	0	6.46432	0	5.98426	0	6.75719	0	3.93245	0	4.95068	3.4e-05	-19.9886
219077_s_at	1951.95	2821.62	-6.07967	1e-05	0.671866	gb:NM_016373.1 /DB_XREF=gi:7706522 /GEN=WWOX /FEA=FLmRNA /CNT=53 /TID=Hs.519.0 /TIER=FL+Stack /STK=27 /UG=Hs.519 /LL=51741 /DEF=Homo sapiens WW domain-containing oxidoreductase (WWOX), mRNA. /PROD=FOR II /FL=gb:NM_016373.1 gb:AF227527.1 gb:AF211943.1	0.000594	1.8646	0.000191	1.88164	0.001859	1.90932	0.022182	1.36093	0.000517	1.71762	0.004043	1.58322	0.000252	1.88278	0.018098	1.44457	0.018412	1.5386	0.209775	-19.8403
203027_s_at	1247.4	2124.96	-3.44903	0.002863	0.632896	gb:AI189359 /DB_XREF=gi:3740568 /DB_XREF=qd05f07.x1 /CLONE=IMAGE:1722853 /FEA=FLmRNA /CNT=119 /TID=Hs.3828.0 /TIER=Stack /STK=45 /UG=Hs.3828 /LL=4597 /UG_GENE=MVD /UG_TITLE=mevalonate (diphospho) decarboxylase /FL=gb:NM_002461.1 gb:BC000011.1 gb:U49260.1	0	3.65312	0	3.65931	0	4.59061	0	2.5287	0	3.31364	0	3.21218	0	3.85491	0.001543	1.71914	0	4.36338	0.000574	-19.6714
222607_s_at	4801	6900.68	-3.41757	0.00307	0.692573	Consensus includes gb:AI188190 /FEA=EST /DB_XREF=gi:3739399 /DB_XREF=est:qd66e07.x1 /CLONE=IMAGE:1734468 /UG=Hs.323346 KIAA1008 protein /FL=gb:AB023225.1 gb:NM_014953.1	0	3.98158	0	3.62331	0	4.02489	1e-06	2.31844	0	3.53315	0	3.08189	0	3.8373	7e-06	2.35624	3e-06	3.17199	0.038961	-19.6017
220350_at	92.65	246.548	-3.37119	0.003402	0.38371	gb:NM_004234.3 /DB_XREF=gi:12056481 /GEN=ZFP93 /FEA=FLmRNA /CNT=9 /TID=Hs.298089.0 /TIER=FL /STK=0 /UG=Hs.298089 /LL=9310 /DEF=Homo sapiens zinc finger protein homologous to Zfp93 in mouse (ZFP93), mRNA. /PROD=zinc finger protein 270 /FL=gb:NM_004234.3	0	3.19878	0	2.79113	9e-06	2.95787	0.000103	1.845	0	2.47666	1.1e-05	2.26576	0	2.95981	0.095617	1.25011	0.035426	1.44392	0.150535	-19.499
209362_at	5597.4	11418.8	-12.6957	0	0.498245	gb:AI688580 /DB_XREF=gi:4899874 /DB_XREF=wd39h05.x1 /CLONE=IMAGE:2330553 /FEA=FLmRNA /CNT=120 /TID=Hs.286145.0 /TIER=Stack /STK=33 /UG=Hs.286145 /LL=9412 /UG_GENE=SURB7 /UG_TITLE=SRB7 (suppressor of RNA polymerase B, yeast) homolog /FL=gb:U46837.1 gb:NM_004264.1 gb:U52960.1	0.004139	1.62364	0.004696	1.55126	0.01021	1.64342	0.079318	1.23259	0.001483	1.61971	0.015269	1.43524	0.00341	1.59881	0.072883	1.28129	0.003407	1.78191	0.785386	-19.4965
209363_s_at	4394.29	10144.9	-12.5266	0	0.474142	gb:U46837.1 /DB_XREF=gi:1197662 /GEN=SRB7 /FEA=FLmRNA /CNT=120 /TID=Hs.286145.0 /TIER=FL /STK=1 /UG=Hs.286145 /LL=9412 /DEF=Human RNA polymerase II holoenzyme component SRB7 (SRB7) mRNA, complete cds. /PROD=SRB7 /FL=gb:U46837.1 gb:NM_004264.1 gb:U52960.1	0.004139	1.62364	0.004696	1.55126	0.01021	1.64342	0.079318	1.23259	0.001483	1.61971	0.015269	1.43524	0.00341	1.59881	0.072883	1.28129	0.003407	1.78191	0.785386	-19.4965
204240_s_at	4348.66	7581.63	-3.25421	0.004404	0.596288	gb:NM_006444.1 /DB_XREF=gi:5453590 /GEN=CAP-E /FEA=FLmRNA /CNT=59 /TID=Hs.119023.0 /TIER=FL /STK=0 /UG=Hs.119023 /LL=10592 /DEF=Homo sapiens structural maintenance of chromosomes (SMC) family member, chromosome-associated protein E (CAP-E), mRNA. /PROD=structural maintenance of chromosomes (SMC)family member, chromosome-associated protein E /FL=gb:NM_006444.1 gb:AF092563.1	0	3.07258	0	2.96383	3.3e-05	2.67634	0.00022	1.78125	0	2.62039	1.2e-05	2.26333	0	2.91608	0.000246	1.92814	0.000199	2.25513	0.015696	-19.2407
209735_at	278.441	565.028	-5.01585	9e-05	0.479066	gb:AF098951.2 /DB_XREF=gi:12414050 /GEN=BCRP /FEA=FLmRNA /CNT=72 /TID=Hs.194720.0 /TIER=FL /STK=0 /UG=Hs.194720 /LL=9429 /DEF=Homo sapiens breast cancer resistance protein (BCRP) mRNA, complete cds. /PROD=breast cancer resistance protein /FL=gb:AF098951.2 gb:AB056867.1 gb:NM_004827.1 gb:AF103796.1	0.000189	2.2273	3.5e-05	2.18326	0.00042	2.3795	0.000128	1.95277	2.5e-05	2.1745	0.005346	1.69428	5e-05	2.24442	0.026334	1.52357	0.000195	2.43464	0.004789	-19.2273
209258_s_at	2764.5	4461.24	-3.24218	0.004523	0.573523	gb:AI373676 /DB_XREF=gi:4153542 /DB_XREF=qz53h11.x1 /CLONE=IMAGE:2030661 /FEA=FLmRNA /CNT=124 /TID=Hs.24485.0 /TIER=Stack /STK=8 /UG=Hs.24485 /LL=9126 /UG_GENE=CSPG6 /UG_TITLE=chondroitin sulfate proteoglycan 6 (bamacan) /FL=gb:AF067163.1 gb:NM_005445.1 gb:AF020043.1	0	3.16237	0	2.99331	5e-06	3.12758	5.4e-05	1.90494	0	3.07536	2e-06	2.52014	0	3.08277	0.0005	1.84183	0.002235	1.84809	0.020074	-19.2142
206241_at	629.355	1043.08	-3.21316	0.004821	0.562667	gb:NM_002269.1 /DB_XREF=gi:4504902 /GEN=KPNA5 /FEA=FLmRNA /CNT=16 /TID=Hs.182971.0 /TIER=FL /STK=0 /UG=Hs.182971 /LL=3841 /DEF=Homo sapiens karyopherin alpha 5 (importin alpha 6) (KPNA5), mRNA. /PROD=karyopherin alpha 5 (importin alpha 6) /FL=gb:NM_002269.1 gb:AF005361.1	1e-06	2.83721	0	2.821	1e-05	2.95276	9.7e-05	1.85113	0	2.99384	1e-06	2.68525	0	2.85952	0.390813	1.04176	0.140424	1.2307	0.061296	-19.1503
214540_at	842.35	1416.26	-3.16388	0.005372	0.618862	gb:NM_003527.2 /DB_XREF=gi:5870894 /GEN=H2BFN /FEA=FLmRNA /CNT=4 /TID=Hs.151506.0 /TIER=FL /STK=0 /UG=Hs.151506 /LL=8348 /DEF=Homo sapiens H2B histone family, member N (H2BFN), mRNA. /PROD=H2B histone family, member N /FL=gb:NM_003527.2	0	4.67816	0	4.00681	2e-06	3.43138	0	2.54594	0	4.11479	0	3.28114	0	4.01421	0	3.04827	1e-06	3.52154	0.004855	-19.042
206182_at	675.462	1042.8	-3.1377	0.00569	0.677481	gb:NM_003435.1 /DB_XREF=gi:4507982 /GEN=ZNF134 /FEA=FLmRNA /CNT=20 /TID=Hs.357.0 /TIER=FL /STK=0 /UG=Hs.357 /LL=7693 /DEF=Homo sapiens zinc finger protein 134 (clone pHZ-15) (ZNF134), mRNA. /PROD=zinc finger protein 134 (clone pHZ-15) /FL=gb:U09412.1 gb:NM_003435.1	0	3.06501	0	2.86837	0.000254	2.24919	2.2e-05	1.98982	0	3.19582	1e-06	2.57249	0	2.72685	0.109857	1.23294	0.006392	1.69034	0.187947	-18.9846
202165_at	2241.43	4273.88	-4.88042	0.00012	0.568734	gb:BF966540 /DB_XREF=gi:12333755 /DB_XREF=602287009T1 /CLONE=IMAGE:4375586 /FEA=FLmRNA /CNT=180 /TID=Hs.267819.0 /TIER=Stack /STK=8 /UG=Hs.267819 /LL=5504 /UG_GENE=PPP1R2 /UG_TITLE=protein phosphatase 1, regulatory (inhibitor) subunit 2 /FL=gb:NM_006241.1	5.1e-05	2.20557	3.1e-05	2.08449	0.003755	1.8043	0.002929	1.5494	4e-06	2.19174	0.001092	1.72428	7e-05	2.04019	0.047433	1.34508	0.001643	1.9027	0.197032	-18.5911
222656_at	1035.6	1713.2	-2.93331	0.008882	0.610253	Consensus includes gb:AI625741 /FEA=EST /DB_XREF=gi:4650672 /DB_XREF=est:ty65g07.x1 /CLONE=IMAGE:2283996 /UG=Hs.21275 hypothetical protein FLJ11011 /FL=gb:NM_018299.1	0	3.4691	0	3.2383	1e-06	3.53882	1e-06	2.30744	0	3.88252	0	3.07378	0	3.38788	1e-06	2.70858	6e-06	2.98311	0.098235	-18.5392
205074_at	1796.07	2855.27	-6.47234	4e-06	0.657746	gb:NM_003060.1 /DB_XREF=gi:4507004 /GEN=SLC22A5 /FEA=FLmRNA /CNT=42 /TID=Hs.15813.0 /TIER=FL+Stack /STK=23 /UG=Hs.15813 /LL=6584 /DEF=Homo sapiens solute carrier family 22 (organic cation transporter), member 5 (SLC22A5), mRNA. /PROD=solute carrier family 22 (organic cationtransporter), member 5 /FL=gb:AB015050.1 gb:NM_003060.1 gb:AF057164.1	0.002114	1.70749	0.003244	1.59012	0.009651	1.65333	0.016831	1.38661	0.000671	1.69328	0.028855	1.36635	0.002257	1.64513	0.239013	1.12324	0.094188	1.29384	0.633264	-18.4398
204314_s_at	1960.23	3887.34	-5.8372	1.6e-05	0.523521	gb:NM_004379.1 /DB_XREF=gi:4758053 /GEN=CREB1 /FEA=FLmRNA /CNT=72 /TID=Hs.79194.0 /TIER=FL /STK=2 /UG=Hs.79194 /LL=1385 /DEF=Homo sapiens cAMP responsive element binding protein 1 (CREB1), mRNA. /PROD=cAMP responsive element binding protein 1 /FL=gb:NM_004379.1 gb:M27691.1	0.001809	1.76911	0.000665	1.77952	0.001977	1.95209	0.004274	1.52906	0.000682	1.77093	0.003989	1.67981	0.00065	1.81676	0.623074	0.931984	0.000828	2.05702	0.114309	-18.3962
207001_x_at	79.5837	210.3	-2.92784	0.008988	0.40458	gb:NM_004089.1 /DB_XREF=gi:4758197 /GEN=DSIPI /FEA=FLmRNA /CNT=7 /TID=Hs.75450.0 /TIER=FL /STK=0 /UG=Hs.75450 /LL=1831 /DEF=Homo sapiens delta sleep inducing peptide, immunoreactor (DSIPI), mRNA. /PROD=delta sleep inducing peptide, immunoreactor /FL=gb:NM_004089.1	5e-06	2.55395	0	2.68416	0.000145	2.35199	0.000154	1.80672	0	3.45646	2e-06	2.51998	1e-06	2.54621	0.045751	1.33693	0.042111	1.41458	0.333239	-18.2258
208536_s_at	706.126	1062.2	-2.77114	0.012591	0.589894	gb:NM_006538.1 /DB_XREF=gi:5729739 /GEN=BCL2L11 /FEA=FLmRNA /CNT=2 /TID=Hs.202657.0 /TIER=FL /STK=0 /UG=Hs.202657 /LL=10018 /DEF=Homo sapiens BCL2-like 11 (apoptosis facilitator) (BCL2L11), mRNA. /PROD=BCL2-like 11 (apoptosis facilitator) /FL=gb:AF032458.1 gb:NM_006538.1	0	3.08477	0	3.73673	2.9e-05	2.71639	1e-05	2.07317	0	4.7877	0	3.11389	0	3.19134	1.8e-05	2.25715	0	3.81249	0.328631	-18.1903
207044_at	1262.41	1948.47	-3.8416	0.001195	0.670555	gb:NM_000461.1 /DB_XREF=gi:10835122 /GEN=THRB /FEA=FLmRNA /CNT=7 /TID=Hs.121503.0 /TIER=FL /STK=0 /UG=Hs.121503 /LL=7068 /DEF=Homo sapiens thyroid hormone receptor, beta (avian erythroblastic leukemia viral (v-erb-a) oncogene homolog 2) (THRB), mRNA. /PROD=thyroid hormone receptor, beta (avianerythroblastic leukemia viral (v-erb-a) oncogene homolog2) /FL=gb:NM_000461.1 gb:M26747.1	0.000172	2.03431	3e-06	2.37719	0.000113	2.41584	0.001008	1.64361	6e-06	2.15015	0.000483	1.82181	1.2e-05	2.25645	0.265483	1.11283	0.001916	1.89519	0.339885	-18.0802
205386_s_at	617.913	865.869	-2.94554	0.00865	0.673517	gb:NM_002392.1 /DB_XREF=gi:4505136 /GEN=MDM2 /FEA=FLmRNA /CNT=34 /TID=Hs.170027.5 /TIER=FL /STK=0 /UG=Hs.170027 /LL=4193 /DEF=Homo sapiens mouse double minute 2, human homolog of; p53-binding protein (MDM2), transcript variant MDM2, mRNA. /PROD=mouse double minute 2, human homolog of, fulllength protein isoform /FL=gb:M92424.1 gb:NM_002392.1	2.1e-05	2.32785	0	2.9755	0.000243	2.25597	0.001233	1.62383	0	3.42695	6e-06	2.34455	2e-06	2.52373	0.071173	1.28484	0.010655	1.61562	0.38449	-18.0757
208523_x_at	5583.96	9392.79	-7.28516	1e-06	0.585897	gb:NM_003525.1 /DB_XREF=gi:4504270 /GEN=H2BFK /FEA=FLmRNA /CNT=3 /TID=Hs.182140.0 /TIER=FL /STK=0 /UG=Hs.182140 /LL=8346 /DEF=Homo sapiens H2B histone family, member K (H2BFK), mRNA. /PROD=H2B histone family, member K /FL=gb:NM_003525.1	0.017219	1.45276	0.012698	1.45486	0.046861	1.41439	0.07904	1.23339	0.076077	1.24416	0.046999	1.31108	0.014838	1.44362	0.171487	1.17198	0.027452	1.4796	0.397487	-18.0261
201567_s_at	4003.39	7076.65	-2.62436	0.017195	0.567882	gb:NM_002078.2 /DB_XREF=gi:6715599 /GEN=GOLGA4 /FEA=FLmRNA /CNT=212 /TID=Hs.183773.0 /TIER=FL+Stack /STK=36 /UG=Hs.183773 /LL=2803 /DEF=Homo sapiens golgi autoantigen, golgin subfamily a, 4 (GOLGA4), mRNA. /PROD=golgi autoantigen, golgin subfamily a, 4 /FL=gb:NM_002078.2 gb:U41740.1	2e-06	2.78529	0	2.91073	4e-06	3.22297	4e-06	2.15573	0	3.04552	3e-06	2.46534	0	2.93933	0.018489	1.47037	0.00022	2.28248	0.054891	-17.8787
209259_s_at	7045.15	9859.2	-2.58106	0.018834	0.688822	gb:AF020043.1 /DB_XREF=gi:3089367 /GEN=HCAP /FEA=FLmRNA /CNT=124 /TID=Hs.24485.0 /TIER=FL+Stack /STK=22 /UG=Hs.24485 /LL=9126 /DEF=Homo sapiens chromosome-associated polypeptide (HCAP) mRNA, complete cds. /PROD=chromosome-associated polypeptide /FL=gb:AF067163.1 gb:NM_005445.1 gb:AF020043.1	0	3.16237	0	2.99331	5e-06	3.12758	5.4e-05	1.90494	0	3.07536	2e-06	2.52014	0	3.08277	0.0005	1.84183	0.002235	1.84809	0.020074	-17.7876
209257_s_at	7053.06	10474.1	-2.57678	0.019004	0.580797	gb:BF795297 /DB_XREF=gi:12100351 /DB_XREF=602256270F1 /CLONE=IMAGE:4339721 /FEA=FLmRNA /CNT=124 /TID=Hs.24485.0 /TIER=Stack /STK=9 /UG=Hs.24485 /LL=9126 /UG_GENE=CSPG6 /UG_TITLE=chondroitin sulfate proteoglycan 6 (bamacan) /FL=gb:AF067163.1 gb:NM_005445.1 gb:AF020043.1	0	3.16237	0	2.99331	5e-06	3.12758	5.4e-05	1.90494	0	3.07536	2e-06	2.52014	0	3.08277	0.0005	1.84183	0.002235	1.84809	0.020074	-17.7786
205428_s_at	362.636	589.706	-5.1006	7.5e-05	0.671562	gb:NM_001740.2 /DB_XREF=gi:6031158 /GEN=CALB2 /FEA=FLmRNA /CNT=36 /TID=Hs.106857.0 /TIER=FL+Stack /STK=15 /UG=Hs.106857 /LL=794 /DEF=Homo sapiens calbindin 2, (29kD, calretinin) (CALB2), transcript variant CALB2, mRNA. /PROD=calbindin 2, full length protein isoform /FL=gb:NM_001740.2	0.00049	1.9107	0.000263	1.85673	0.001682	1.93413	0.000765	1.66986	0.001391	1.63701	0.009165	1.49937	0.000257	1.89444	0.551659	0.968922	0.46827	0.998052	0.14643	-17.7695
202993_at	1845.77	2788.39	-5.0291	8.7e-05	0.675128	gb:NM_006844.1 /DB_XREF=gi:5803041 /GEN=ILVBL /FEA=FLmRNA /CNT=123 /TID=Hs.78880.0 /TIER=FL+Stack /STK=40 /UG=Hs.78880 /LL=10994 /DEF=Homo sapiens ilvB (bacterial acetolactate synthase)-like (ILVBL), mRNA. /PROD=ilvB (bacterial acetolactate synthase)-like /FL=gb:U61263.1 gb:NM_006844.1	0.000882	1.81334	0.000108	1.94098	0.001588	1.93315	0.002241	1.56827	0	2.45754	0.000222	1.89619	0.000226	1.89329	0.043991	1.34209	0.120008	1.25505	0.334043	-17.7443
208547_at	605.898	1101.66	-5.52338	3e-05	0.590821	gb:NM_021062.1 /DB_XREF=gi:10800139 /GEN=H2BFF /FEA=FLmRNA /CNT=2 /TID=Hs.248134.0 /TIER=FL /STK=0 /UG=Hs.248134 /LL=3018 /DEF=Homo sapiens H2B histone family, member F (H2BFF), mRNA. /PROD=H2B histone family, member F /FL=gb:NM_021062.1	0.000295	1.96179	0.001017	1.71086	0.007998	1.68888	0.006347	1.48093	0.000529	1.72188	0.027663	1.51959	0.000674	1.78246	4.5e-05	2.14208	1.3e-05	2.78245	0.170941	-17.7057
209782_s_at	895.309	1261.8	-2.4796	0.023273	0.67969	gb:U79283.1 /DB_XREF=gi:1710256 /FEA=FLmRNA /CNT=56 /TID=Hs.155402.0 /TIER=FL+Stack /STK=11 /UG=Hs.155402 /LL=1628 /UG_GENE=DBP /DEF=Human albumin D-box binding protein mRNA, complete cds. /PROD=albumin D-box binding protein /FL=gb:D28468.1 gb:NM_001352.1 gb:U06936.1 gb:U79283.1	0	3.09973	0	2.94425	0.000196	2.34675	1.2e-05	2.06149	0	3.1187	2e-06	2.5269	0	2.80527	0.022574	1.44457	0.000833	2.05423	0.33084	-17.576
206307_s_at	398.517	693.5	-2.45652	0.024412	0.593522	gb:NM_004472.1 /DB_XREF=gi:4758391 /GEN=FOXD1 /FEA=FLmRNA /CNT=15 /TID=Hs.96028.0 /TIER=FL /STK=0 /UG=Hs.96028 /LL=2297 /DEF=Homo sapiens forkhead box D1 (FOXD1), mRNA. /PROD=forkhead box D1 /FL=gb:U59832.1 gb:NM_004472.1	0	5.10784	0	5.11315	0	5.3078	0	2.89827	0	4.95514	0	4.53474	0	5.16055	0.277219	1.10105	0.000532	2.0764	0.001351	-17.5282
203532_x_at	1324.29	1929.51	-4.24546	0.000487	0.683117	gb:AF017061.1 /DB_XREF=gi:2394273 /GEN=VACM-1 /FEA=FLmRNA /CNT=105 /TID=Hs.101299.0 /TIER=FL /STK=0 /UG=Hs.101299 /LL=8065 /DEF=Homo sapiens vasopressin-activated calcium mobilizing putative receptor protein (VACM-1) mRNA, complete cds. /PROD=vasopressin-activated calcium mobilizingputative receptor protein /FL=gb:AF017061.1 gb:NM_003478.1 gb:AF327710.1	5.4e-05	2.19039	8.4e-05	1.97112	0.000612	2.09595	0.001139	1.63109	0.00012	1.85356	0.001165	1.71713	5e-05	2.07312	0.138478	1.21022	0.01063	1.62309	0.282151	-17.5261
208515_at	391.975	595.34	-2.37233	0.029027	0.687469	gb:NM_003521.1 /DB_XREF=gi:4504262 /GEN=H2BFE /FEA=FLmRNA /CNT=3 /TID=Hs.182432.0 /TIER=FL /STK=0 /UG=Hs.182432 /LL=8342 /DEF=Homo sapiens H2B histone family, member E (H2BFE), mRNA. /PROD=H2B histone family, member E /FL=gb:NM_003521.1	0	3.78067	0	3.44081	2e-06	3.39451	0	2.46083	0	3.27062	0	2.82243	0	3.53337	4e-05	2.12346	4e-06	3.03243	1e-06	-17.3551
222520_s_at	190.046	275.625	-2.35073	0.030336	0.685151	gb:AF139576.1 /DEF=Homo sapiens MHS4R2 (MHS4R2) mRNA, complete cds. /FEA=mRNA /GEN=MHS4R2 /PROD=MHS4R2 /DB_XREF=gi:13171100 /UG=Hs.170318 hypothetical protein FLJ10147 /FL=gb:AF139576.1 gb:AF245220.1 gb:NM_018010.1	0	5.00053	0	4.22114	0	4.93988	0	3.18261	0	4.85817	0	4.67265	0	4.63335	4.7e-05	2.10667	9e-06	2.87136	0.004901	-17.3109
206175_x_at	325.035	497.522	-2.34594	0.030633	0.5618	gb:NM_013360.1 /DB_XREF=gi:7019586 /GEN=ZNF222 /FEA=FLmRNA /CNT=22 /TID=Hs.279840.0 /TIER=FL+Stack /STK=12 /UG=Hs.279840 /LL=7673 /DEF=Homo sapiens zinc finger protein 222 (ZNF222), mRNA. /PROD=zinc finger protein 222 /FL=gb:NM_013360.1 gb:AF187988.1	0	6.39019	0	4.80361	8.2e-05	2.52074	0	3.65775	0	5.33583	0	4.99011	0	4.09755	2e-06	2.5581	0	4.03008	0.095423	-17.3012
220295_x_at	4211.77	7096.15	-3.23151	0.00463	0.602242	gb:NM_017779.1 /DB_XREF=gi:8923327 /GEN=FLJ20354 /FEA=FLmRNA /CNT=8 /TID=Hs.133260.0 /TIER=FL /STK=0 /UG=Hs.133260 /LL=55635 /DEF=Homo sapiens hypothetical protein FLJ20354 (FLJ20354), mRNA. /PROD=hypothetical protein FLJ20354 /FL=gb:NM_017779.1	1.1e-05	2.43919	3e-06	2.37556	0.000565	2.11277	0.003958	1.52008	5e-06	2.17359	0.000356	1.85612	7e-06	2.32059	0.027924	1.40145	0.121712	1.25824	0.157901	-17.2041
201425_at	5759.1	9876.08	-4.37677	0.000364	0.5604	gb:NM_000690.1 /DB_XREF=gi:4502032 /GEN=ALDH2 /FEA=FLmRNA /CNT=328 /TID=Hs.195432.0 /TIER=FL+Stack /STK=125 /UG=Hs.195432 /LL=217 /DEF=Homo sapiens aldehyde dehydrogenase 2, mitochondrial (ALDH2), mRNA. /PROD=aldehyde dehydrogenase 2, mitochondrial /FL=gb:BC002967.1 gb:NM_000690.1	0.00019	2.01424	0.000149	1.9081	0.000608	2.09713	0.000791	1.66152	6.7e-05	1.90853	0.001851	1.6677	0.0001	1.98987	0.615843	0.939711	0.052053	1.39122	0.071353	-17.1262
205385_at	89.4525	203.368	-2.49632	0.022479	0.468991	gb:M92424.1 /DB_XREF=gi:338308 /GEN=p53 associated /FEA=FLmRNA /CNT=34 /TID=Hs.170027.5 /TIER=ConsEnd /STK=0 /UG=Hs.170027 /LL=4193 /UG_TITLE=mouse double minute 2, human homolog of; p53-binding protein /DEF=Human p53-associated mRNA, complete cds. /FL=gb:M92424.1 gb:NM_002392.1	2.1e-05	2.32785	0	2.9755	0.000243	2.25597	0.001233	1.62383	0	3.42695	6e-06	2.34455	2e-06	2.52373	0.071173	1.28484	0.010655	1.61562	0.38449	-17.1207
209532_at	135.928	339.092	-2.10225	0.04987	0.603854	gb:AF083395.1 /DB_XREF=gi:4106817 /FEA=FLmRNA /CNT=83 /TID=Hs.27182.0 /TIER=ConsEnd /STK=0 /UG=Hs.27182 /LL=9373 /UG_GENE=PLAA /DEF=Homo sapiens phospholipase A2-activating protein mRNA, complete cds. /PROD=phospholipase A2-activating protein /FL=gb:NM_004253.1 gb:AF145020.1 gb:AF083395.1	0	9.90951	0	9.07654	0	8.72882	0	7.38481	0	10.4174	0	9.23613	0	9.23548	0	5.32556	0	9.7787	0.001025	-16.8138
218343_s_at	7104.33	10234.2	-7.03339	1e-06	0.68221	gb:NM_012086.1 /DB_XREF=gi:6912397 /GEN=GTF3C3 /FEA=FLmRNA /CNT=108 /TID=Hs.90847.0 /TIER=FL+Stack /STK=9 /UG=Hs.90847 /LL=9330 /DEF=Homo sapiens general transcription factor IIIC, polypeptide 3 (102kD) (GTF3C3), mRNA. /PROD=general transcription factor IIIC, polypeptide 3(102kD) /FL=gb:AF133123.1 gb:NM_012086.1	0.058186	1.30022	0.029819	1.35975	0.060334	1.37479	0.11886	1.1883	0.012366	1.42554	0.027986	1.36885	0.036072	1.34112	0.721137	0.895008	0.412044	1.02807	0.641582	-16.7611
214634_at	1642.75	2678.97	-3.90386	0.00104	0.612088	gb:AL523073 /DB_XREF=gi:12786566 /DB_XREF=AL523073 /CLONE=CS0DC001YE12 (5 prime) /FEA=FLmRNA /CNT=5 /TID=Hs.248172.0 /TIER=ConsEnd /STK=0 /UG=Hs.248172 /LL=8294 /UG_GENE=H4FM /UG_TITLE=H4 histone family, member M /FL=gb:NM_003495.1	0.000243	1.98297	5e-06	2.29976	0.002203	1.88507	0.005387	1.49257	0	2.47127	0.00171	1.68122	5.2e-05	2.06898	0.028284	1.39728	0.030549	1.46851	0.396679	-16.7288
1553675_at	71.84	312.351	-2.00461	0.060284	0.468603	gb:NM_138343.1 /DB_XREF=gi:19923890 /TID=Hs2.53447.1 /CNT=33 /FEA=FLmRNA /TIER=FL /STK=0 /LL=89953 /UG_GENE=LOC89953 /UG=Hs.53447 /UG_TITLE=hypothetical protein BC012357 /DEF=Homo sapiens hypothetical protein BC012357 (LOC89953), mRNA. /FL=gb:BC012357.1 gb:NM_138343.1	0	8.73242	0	7.5238	0	7.4303	0	6.15334	0	13.2286	0	7.93837	0	7.85433	0	4.33372	0	8.22213	0	-16.6242
223461_at	9355.21	13087.7	-8.22371	0	0.692755	gb:AF151073.1 /DEF=Homo sapiens HSPC239 mRNA, complete cds. /FEA=mRNA /PROD=HSPC239 /DB_XREF=gi:7106867 /UG=Hs.8645 hypothetical protein /FL=gb:AF151073.1 gb:NM_016495.1	0.037173	1.37374	0.125231	1.19929	0.099699	1.30705	0.052113	1.28225	0.098399	1.22499	0.091448	1.25049	0.066605	1.28146	0.807111	0.842669	0.576075	0.941122	0.495292	-16.5245
205158_at	53.1313	211.386	-1.93682	0.068625	0.436168	gb:NM_002937.1 /DB_XREF=gi:4506556 /GEN=RNASE4 /FEA=FLmRNA /CNT=50 /TID=Hs.283749.0 /TIER=FL /STK=1 /UG=Hs.283749 /LL=6038 /DEF=Homo sapiens ribonuclease, RNase A family, 4 (RNASE4), mRNA. /PROD=ribonuclease, RNase A family, 4 /FL=gb:D37931.1 gb:NM_002937.1	0	3.33325	0	2.83686	1.7e-05	2.80957	0.002171	1.57208	1e-06	2.36285	4.3e-05	2.08912	0	2.97577	0.007697	1.54238	0.002716	1.82043	0.850311	-16.4946
209973_at	931.361	1391.66	-1.85161	0.080559	0.695019	gb:AF097419.1 /DB_XREF=gi:5031194 /GEN=NFKBIL1 /FEA=FLmRNA /CNT=46 /TID=Hs.2764.0 /TIER=FL+Stack /STK=13 /UG=Hs.2764 /LL=4795 /DEF=Homo sapiens 10IHW 9022 IkBL protein (NFKBIL1) mRNA, NFKBIL1-+738T allele, complete cds. /PROD=IkBL protein /FL=gb:AF097427.1 gb:AF097426.1 gb:AF097422.1 gb:AF097425.1 gb:AF097419.1 gb:AF097421.1 gb:AF097428.1 gb:AF097423.1 gb:AF097429.1 gb:AF097424.1 gb:AF097420.1 gb…	0	4.3797	0	3.7647	0	4.24151	0	2.74104	0	4.23172	0	3.94588	0	4.07235	0.007431	1.54776	0.000192	2.26074	0.595663	-16.3343
208894_at	22.2737	40.3188	-1.85002	0.080798	0.365141	gb:M60334.1 /DB_XREF=gi:188255 /GEN=HLA-DRA /FEA=FLmRNA /CNT=470 /TID=Hs.76807.0 /TIER=FL /STK=0 /UG=Hs.76807 /LL=3122 /DEF=Human MHC class II HLA-DR-alpha mRNA, complete cds. /PROD=cell surface glycoprotein /FL=gb:M60334.1 gb:NM_019111.1	0	3.74757	0	3.10305	6.2e-05	2.52447	1.4e-05	2.03444	0	3.10657	0	3.20953	0	3.0863	0.003602	1.62515	0.000343	2.14604	0.002682	-16.3313
221801_x_at	24.9887	113.963	-2.38066	0.028536	0.343403	gb:AL566528 /DB_XREF=gi:12918975 /DB_XREF=AL566528 /CLONE=CS0DF020YI15 (3 prime) /FEA=FLmRNA /CNT=134 /TID=Hs.211584.0 /TIER=ConsEnd /STK=1 /UG=Hs.211584 /LL=4747 /UG_GENE=NEFL /UG_TITLE=neurofilament, light polypeptide (68kD) /FL=gb:NM_006158.1	4.1e-05	2.22434	1e-06	2.47179	4e-05	2.6141	0.006804	1.46919	0	2.73904	2e-06	2.52411	3e-06	2.41382	0.109075	1.23171	0.152547	1.21621	0.031935	-16.1562
208248_x_at	18586.5	29876.7	-8.06394	0	0.636685	gb:NM_001642.1 /DB_XREF=gi:4502146 /GEN=APLP2 /FEA=FLmRNA /CNT=6 /TID=Hs.279518.0 /TIER=FL /STK=0 /UG=Hs.279518 /LL=334 /DEF=Homo sapiens amyloid beta (A4) precursor-like protein 2 (APLP2), mRNA. /PROD=amyloid beta (A4) precursor-like protein 2 /FL=gb:L27631.1 gb:L09209.1 gb:NM_001642.1 gb:AF168956.1	0.235642	1.10899	0.076823	1.26521	0.051897	1.42744	0.032196	1.34096	0.088374	1.2404	0.110586	1.23283	0.100684	1.21992	0	0	0.58181	0.931623	0.36598	-16.1113
201709_s_at	7582.61	10695.6	-7.56485	1e-06	0.679129	gb:NM_003634.1 /DB_XREF=gi:4505398 /GEN=NIPSNAP1 /FEA=FLmRNA /CNT=244 /TID=Hs.173878.0 /TIER=FL+Stack /STK=82 /UG=Hs.173878 /LL=8508 /DEF=Homo sapiens NIPSNAP, C. elegans, homolog 1 (NIPSNAP1), mRNA. /PROD=NIPSNAP, C. elegans, homolog 1 /FL=gb:BC002371.1 gb:NM_003634.1	0.100509	1.22746	0.107008	1.21416	0.174956	1.20039	0.246784	1.09825	0.073241	1.248	0.178787	1.14198	0.104781	1.21559	0.5651	0.963955	0.500191	0.98131	0.920783	-16.0714
209524_at	1864.1	2931.9	-7.49257	1e-06	0.65013	gb:AK001280.1 /DB_XREF=gi:7022435 /FEA=FLmRNA /CNT=92 /TID=Hs.127842.0 /TIER=Stack /STK=16 /UG=Hs.127842 /LL=50810 /UG_GENE=CGI-142 /UG_TITLE=CGI-142 /DEF=Homo sapiens cDNA FLJ10418 fis, clone NT2RP1000130, moderately similar to HEPATOMA-DERIVED GROWTH FACTOR. /FL=gb:NM_016073.1 gb:AF151900.1 gb:AB029156.1	0.093337	1.24815	0.235045	1.11242	0.072789	1.3604	0.143805	1.17461	0.107101	1.22262	0.060195	1.32732	0.114388	1.20832	0.991651	0.628777	0.968726	0.653454	0	-15.9837
1553321_a_at	133.558	194.735	-1.6165	0.123377	0.599235	gb:NM_006588.2 /DB_XREF=gi:28830307 /GEN=SULT1C2 /TID=Hs2.312644.1 /CNT=3 /FEA=FLmRNA /TIER=FL /STK=1 /UG=Hs.312644 /DEF=Homo sapiens sulfotransferase family, cytosolic, 1C, member 2 (SULT1C2), mRNA. /PROD=sulfotransferase family, cytosolic, 1C, member2 /FL=gb:NM_006588.2	0	4.08213	0	3.23204	2e-06	3.38257	0	2.52277	0	3.89341	0	3.33475	0	3.51195	0.055761	1.31956	0.004353	1.76077	0.155441	-15.908
221089_at	18.685	34.9225	-1.56842	0.134196	0.455479	gb:NM_015718.1 /DB_XREF=gi:11136625 /GEN=NOX3 /FEA=FLmRNA /CNT=3 /TID=Hs.247776.0 /TIER=FL /STK=0 /UG=Hs.247776 /LL=50508 /DEF=Homo sapiens NADPH oxidase 3 (NOX3), mRNA. /PROD=NADPH oxidase 3 /FL=gb:AF190122.1 gb:NM_015718.1	1.5e-05	2.3886	0	2.7485	2.9e-05	2.69888	0.002873	1.54627	1e-06	2.36746	0.000112	1.97468	1e-06	2.60292	0.006458	1.55441	0.001063	1.95993	0.073631	-15.824
205386_s_at	617.913	865.869	-2.94554	0.00865	0.673517	gb:NM_002392.1 /DB_XREF=gi:4505136 /GEN=MDM2 /FEA=FLmRNA /CNT=34 /TID=Hs.170027.5 /TIER=FL /STK=0 /UG=Hs.170027 /LL=4193 /DEF=Homo sapiens mouse double minute 2, human homolog of; p53-binding protein (MDM2), transcript variant MDM2, mRNA. /PROD=mouse double minute 2, human homolog of, fulllength protein isoform /FL=gb:M92424.1 gb:NM_002392.1	2.2e-05	2.32108	3e-06	2.3467	0.002024	1.89538	0.000407	1.72054	2e-06	2.28327	0.000131	1.95892	1.8e-05	2.20159	0.031716	1.38193	0.00204	1.86424	0.423315	-15.6895
205141_at	284.045	388.996	-1.46871	0.159172	0.693535	gb:NM_001145.1 /DB_XREF=gi:4557312 /GEN=ANG /FEA=FLmRNA /CNT=55 /TID=Hs.154730.0 /TIER=FL+Stack /STK=39 /UG=Hs.154730 /LL=283 /DEF=Homo sapiens angiogenin, ribonuclease, RNase A family, 5 (ANG), mRNA. /PROD=angiogenin, ribonuclease, RNase A family, 5precursor /FL=gb:NM_001145.1	0	3.87931	0	3.13681	1e-05	2.95277	3.3e-05	1.95118	0	2.74315	6e-06	2.33089	0	3.28798	0.002166	1.68204	0.00013	2.31994	0.3649	-15.6533
207006_s_at	839.271	1563.51	-4.42896	0.000324	0.573524	gb:NM_013301.1 /DB_XREF=gi:9558742 /GEN=HSU79303 /FEA=FLmRNA /CNT=8 /TID=Hs.82482.0 /TIER=FL /STK=0 /UG=Hs.82482 /LL=29903 /DEF=Homo sapiens protein predicted by clone 23882 (HSU79303), mRNA. /PROD=protein predicted by clone 23882 /FL=gb:NM_013301.1 gb:U79303.1	0.0004	1.91825	0.000281	1.84241	0.009996	1.65101	0.013173	1.41081	3.2e-05	1.98491	0.00392	1.5901	0.000494	1.81283	0.112417	1.24448	0.046809	1.41168	0.321583	-15.6467
208945_s_at	3430.05	5822	-12.0224	0	0.600243	gb:NM_003766.1 /DB_XREF=gi:4502394 /GEN=BECN1 /FEA=FLmRNA /CNT=207 /TID=Hs.12272.0 /TIER=FL+Stack /STK=13 /UG=Hs.12272 /LL=8678 /DEF=Homo sapiens beclin 1 (coiled-coil, myosin-like BCL2-interacting protein) (BECN1), mRNA. /PROD=beclin 1 (coiled-coil, myosin-likeBCL2-interacting protein) /FL=gb:AF139131.1 gb:NM_003766.1 gb:AF077301.1	0.211045	1.11925	0.141685	1.17903	0.208311	1.16912	0.239795	1.10209	0.086754	1.22931	0.267101	1.08257	0.166849	1.15122	0.330469	1.07098	0.11714	1.2588	0.497092	-15.6062
208946_s_at	4765.51	7404.81	-9.53583	0	0.631266	gb:AF139131.1 /DB_XREF=gi:4680380 /GEN=BECN1 /FEA=FLmRNA /CNT=207 /TID=Hs.12272.0 /TIER=FL+Stack /STK=64 /UG=Hs.12272 /LL=8678 /DEF=Homo sapiens beclin 1 (BECN1) mRNA, complete cds. /PROD=beclin 1 /FL=gb:AF139131.1 gb:NM_003766.1 gb:AF077301.1	0.211045	1.11925	0.141685	1.17903	0.208311	1.16912	0.239795	1.10209	0.086754	1.22931	0.267101	1.08257	0.166849	1.15122	0.330469	1.07098	0.11714	1.2588	0.497092	-15.6062
210304_at	50.8862	59.2163	-1.40631	0.176663	0.66696	gb:BC000249.1 /DB_XREF=gi:12652976 /FEA=FLmRNA /CNT=17 /TID=Hs.2593.0 /TIER=FL /STK=0 /UG=Hs.2593 /LL=5158 /UG_GENE=PDE6B /DEF=Homo sapiens, phosphodiesterase 6B, cGMP-specific, rod, beta (congenital stationary night blindness 3, autosomal dominant), clone MGC:1689, mRNA, complete cds. /PROD=phosphodiesterase 6B, cGMP-specific, rod, beta(congenital stationary night blindness 3, autosomaldominant)…	2e-06	2.7258	1e-06	2.56957	1.2e-05	2.89343	4e-05	1.93157	0	2.66094	5e-06	2.36278	1e-06	2.69936	0.002407	1.67674	0.001002	1.97843	0.002448	-15.549
205496_at	24.87	28.2625	-1.38935	0.181674	0.595271	gb:NM_014702.1 /DB_XREF=gi:7662095 /GEN=KIAA0408 /FEA=FLmRNA /CNT=32 /TID=Hs.118744.0 /TIER=FL /STK=0 /UG=Hs.118744 /LL=9729 /DEF=Homo sapiens KIAA0408 gene product (KIAA0408), mRNA. /PROD=KIAA0408 gene product /FL=gb:AB007868.1 gb:NM_014702.1	0	4.6723	0	3.2884	5e-06	3.19294	0	2.91584	0	3.67594	0	2.91669	0	3.60339	0.00014	2.2021	0.000219	2.2383	0.031462	-15.5211
217764_s_at	17363.5	24278.6	-9.67073	0	0.698664	gb:AF183421.1 /DB_XREF=gi:9963780 /FEA=FLmRNA /CNT=424 /TID=Hs.223025.0 /TIER=FL+Stack /STK=87 /UG=Hs.223025 /LL=11031 /UG_GENE=RAB31 /DEF=Homo sapiens small GTP-binding protein rab22b mRNA, complete cds. /PROD=small GTP-binding protein rab22b /FL=gb:NM_006868.1 gb:U59877.1 gb:U57091.1 gb:BC001148.1 gb:AF183421.1 gb:AF234995.1	0.243605	1.09718	0.15648	1.16636	0.261807	1.12667	0.322576	1.06016	0.154189	1.16335	0.255917	1.08967	0.198884	1.12667	0.223856	1.13636	0.091301	1.30134	0.270344	-15.4305
219034_at	1905.7	3165.15	-3.70391	0.001624	0.691949	gb:NM_017851.1 /DB_XREF=gi:8923470 /GEN=FLJ20509 /FEA=FLmRNA /CNT=63 /TID=Hs.30634.0 /TIER=FL+Stack /STK=36 /UG=Hs.30634 /LL=54956 /DEF=Homo sapiens hypothetical protein FLJ20509 (FLJ20509), mRNA. /PROD=hypothetical protein FLJ20509 /FL=gb:NM_017851.1	0.000357	1.93123	9.4e-05	1.95911	0.000966	2.01872	0.004269	1.5119	1.2e-05	2.08161	0.000818	1.75431	0.000125	1.96435	0.295682	1.09095	0.045235	1.40861	0.03394	-15.412
1552708_a_at	688.938	1028.65	-2.75755	0.012962	0.674195	gb:AB038770.1 /DB_XREF=gi:18146955 /TID=Hs2.132237.1 /CNT=20 /FEA=FLmRNA /TIER=FL /STK=1 /LL=142679 /UG_GENE=DUSP19 /UG=Hs.132237 /DEF=Homo sapiens mRNA for protein phosphatase, complete cds. /PROD=protein phosphatase /FL=gb:BC035000.1 gb:AB063186.1 gb:AB038770.1 gb:NM_080876.1	1.6e-05	2.39581	3.7e-05	2.073	0.000227	2.28053	0.004204	1.51808	0.000213	1.80838	0.001265	1.73783	1.6e-05	2.22593	0.081783	1.2808	0.001004	2.01404	0.010873	-15.361
207978_s_at	31.6038	62.5225	-1.28404	0.215409	0.543361	gb:NM_006981.1 /DB_XREF=gi:11276070 /GEN=NR4A3 /FEA=FLmRNA /CNT=3 /TID=Hs.80561.0 /TIER=FL /STK=0 /UG=Hs.80561 /LL=8013 /DEF=Homo sapiens nuclear receptor subfamily 4, group A, member 3 (NR4A3), mRNA. /PROD=nuclear receptor subfamily 4, group A, member 3 /FL=gb:D78579.1 gb:NM_006981.1	0	4.80511	0	5.58633	0	4.52938	0	3.28105	0	7.16564	0	4.4396	0	5.00215	3e-06	2.49922	0	4.28108	0	-15.3507
201708_s_at	3944.72	6574.01	-6.77995	2e-06	0.584213	gb:AW083371 /DB_XREF=gi:6038609 /DB_XREF=xc09g02.x1 /CLONE=IMAGE:2583794 /FEA=FLmRNA /CNT=244 /TID=Hs.173878.0 /TIER=Stack /STK=21 /UG=Hs.173878 /LL=8508 /UG_GENE=NIPSNAP1 /UG_TITLE=NIPSNAP, C. elegans, homolog 1 /FL=gb:BC002371.1 gb:NM_003634.1	0.100509	1.22746	0.107008	1.21416	0.174956	1.20039	0.246784	1.09825	0.073241	1.248	0.178787	1.14198	0.104781	1.21559	0.5651	0.963955	0.500191	0.98131	0.920783	-15.2064
209301_at	2105.4	3586.39	-7.67778	0	0.592202	gb:M36532.1 /DB_XREF=gi:179794 /GEN=CA2 /FEA=FLmRNA /CNT=185 /TID=Hs.155097.0 /TIER=FL /STK=0 /UG=Hs.155097 /LL=760 /UG_TITLE=carbonic anhydrase II /DEF=Human carbonic anhydrase II mRNA, complete cds. /FL=gb:M36532.1 gb:J03037.1 gb:NM_000067.1	0.330552	1.04427	0.199842	1.13388	0.231492	1.15057	0.168697	1.14779	0.138703	1.17835	0.144108	1.17365	0.253366	1.08294	0.95056	0.722287	0.082455	1.33036	0.500832	-15.1884
219826_at	561.394	1119.82	-5.4371	3.6e-05	0.471676	gb:NM_024691.1 /DB_XREF=gi:13375967 /GEN=FLJ23233 /FEA=FLmRNA /CNT=20 /TID=Hs.98593.0 /TIER=FL+Stack /STK=9 /UG=Hs.98593 /LL=79744 /DEF=Homo sapiens hypothetical protein FLJ23233 (FLJ23233), mRNA. /PROD=hypothetical protein FLJ23233 /FL=gb:NM_024691.1	0.007172	1.55833	0.002973	1.5984	0.065947	1.36101	0.063449	1.25642	0.011205	1.43524	0.063047	1.27568	0.007396	1.51741	0.371392	1.0505	0.258396	1.12324	0.156955	-15.1274
202222_s_at	1221.35	2224.9	-5.49869	3.2e-05	0.521516	gb:NM_001927.1 /DB_XREF=gi:4503306 /GEN=DES /FEA=FLmRNA /CNT=401 /TID=Hs.279604.0 /TIER=FL+Stack /STK=68 /UG=Hs.279604 /LL=1674 /DEF=Homo sapiens desmin (DES), mRNA. /PROD=desmin /FL=gb:AF055081.1 gb:AF055082.1 gb:AF055083.1 gb:AF137053.1 gb:U59167.1 gb:NM_001927.1 gb:AF167579.1	0.01439	1.4876	0.021572	1.40142	0.005259	1.75688	0.014524	1.40505	0.009751	1.45836	0.015944	1.44931	0.008611	1.50979	0.118161	1.22531	0.099585	1.29185	0.411485	-15.1056
203874_s_at	3493.67	6733.15	-13.8835	0	0.519982	gb:NM_003069.1 /DB_XREF=gi:4507066 /GEN=SMARCA1 /FEA=FLmRNA /CNT=98 /TID=Hs.152292.0 /TIER=FL+Stack /STK=28 /UG=Hs.152292 /LL=6594 /DEF=Homo sapiens SWISNF related, matrix associated, actin dependent regulator of chromatin, subfamily a, member 1 (SMARCA1), mRNA. /PROD=SWISNF related, matrix associated, actindependent regulator of chromatin, subfamily a, member 1 /FL=gb:NM_003069.1 gb:M88163.1	0.066181	1.30364	0.426277	1.01352	0.297077	1.10505	0.418216	1.01917	0.531043	0.975154	0.605234	0.912659	0.288968	1.05692	0.73852	0.87778	0.42667	1.02122	0.260751	-15.0569
203875_at	3641.03	7761.11	-13.1772	0	0.465331	gb:NM_003069.1 /DB_XREF=gi:4507066 /GEN=SMARCA1 /FEA=FLmRNA /CNT=98 /TID=Hs.152292.0 /TIER=FL+Stack /STK=28 /UG=Hs.152292 /LL=6594 /DEF=Homo sapiens SWISNF related, matrix associated, actin dependent regulator of chromatin, subfamily a, member 1 (SMARCA1), mRNA. /PROD=SWISNF related, matrix associated, actindependent regulator of chromatin, subfamily a, member 1 /FL=gb:NM_003069.1 gb:M88163.1	0.066181	1.30364	0.426277	1.01352	0.297077	1.10505	0.418216	1.01917	0.531043	0.975154	0.605234	0.912659	0.288968	1.05692	0.73852	0.87778	0.42667	1.02122	0.260751	-15.0569
205386_s_at	617.913	865.869	-2.94554	0.00865	0.673517	gb:NM_002392.1 /DB_XREF=gi:4505136 /GEN=MDM2 /FEA=FLmRNA /CNT=34 /TID=Hs.170027.5 /TIER=FL /STK=0 /UG=Hs.170027 /LL=4193 /DEF=Homo sapiens mouse double minute 2, human homolog of; p53-binding protein (MDM2), transcript variant MDM2, mRNA. /PROD=mouse double minute 2, human homolog of, fulllength protein isoform /FL=gb:M92424.1 gb:NM_002392.1	7.1e-05	2.1482	1.6e-05	2.15788	0.000917	2.02469	0.001875	1.58486	3e-06	2.21093	0.000113	1.97792	3.4e-05	2.1185	0.032386	1.37862	0.006505	1.68736	0.082307	-15.044
218055_s_at	4632.73	8556.36	-11.7016	0	0.54026	gb:NM_018268.1 /DB_XREF=gi:8922759 /GEN=FLJ10904 /FEA=FLmRNA /CNT=151 /TID=Hs.16470.0 /TIER=FL+Stack /STK=34 /UG=Hs.16470 /LL=55255 /DEF=Homo sapiens hypothetical protein FLJ10904 (FLJ10904), mRNA. /PROD=hypothetical protein FLJ10904 /FL=gb:NM_018268.1	0.202203	1.12911	0.26555	1.09321	0.614895	0.924499	0.227614	1.11037	0.253031	1.10084	0.214419	1.12004	0.29287	1.08534	0.496708	0.993145	0.232355	1.14605	0.831163	-15.0435
1553264_a_at	125.844	216.795	-1.07891	0.294874	0.696375	gb:NM_006950.2 /DB_XREF=gi:19924098 /GEN=SYN1 /TID=Hs2.225936.1 /CNT=5 /FEA=FLmRNA /TIER=FL /STK=1 /LL=6853 /UG=Hs.225936 /DEF=Homo sapiens synapsin I (SYN1), transcript variant Ia, mRNA. /PROD=synapsin I isoform Ia /FL=gb:NM_006950.2	0	3.16367	0	2.92126	9e-06	2.99059	1e-06	2.27666	0	3.08675	2e-06	2.5277	0	3.01653	0.187745	1.1633	0.001972	1.8728	0.421103	-15.0367
205360_at	93.495	195.887	-2.66016	0.015943	0.507631	gb:AI718295 /DB_XREF=gi:5035551 /DB_XREF=as51g04.x1 /CLONE=IMAGE:2320758 /FEA=FLmRNA /CNT=35 /TID=Hs.91161.0 /TIER=Stack /STK=8 /UG=Hs.91161 /LL=5203 /UG_GENE=PFDN4 /UG_TITLE=prefoldin 4 /FL=gb:U41816.1 gb:NM_002623.2	7e-06	2.5038	1e-05	2.21747	0.002309	1.87549	0.000124	1.82777	2e-06	2.27755	0.000138	1.95039	2e-05	2.19653	0.154952	1.18611	0.019119	1.53135	0.256812	-14.9766
221133_s_at	28.3038	41.1925	-1.032	0.315739	0.566707	gb:NM_016369.1 /DB_XREF=gi:7705960 /GEN=CLDN18 /FEA=FLmRNA /CNT=2 /TID=Hs.278966.0 /TIER=FL /STK=0 /UG=Hs.278966 /LL=51208 /DEF=Homo sapiens claudin 18 (CLDN18), mRNA. /PROD=claudin 18 /FL=gb:NM_016369.1 gb:AF221069.1	0	4.95379	0	4.19547	1e-06	3.84806	0	3.07702	0	5.51921	2e-06	4.66294	0	4.30699	9e-06	2.32025	3e-06	3.13025	0.289638	-14.9683
222640_at	3568.77	5398.02	-7.60686	0	0.679821	Consensus includes gb:N26002 /FEA=EST /DB_XREF=gi:1140350 /DB_XREF=est:yx88e08.s1 /CLONE=IMAGE:268838 /UG=Hs.241565 DNA (cytosine-5-)-methyltransferase 3 alpha /FL=gb:AF067972.2 gb:NM_022552.2	0.386871	1.01487	0.246238	1.10318	0.144251	1.23359	0.169443	1.14646	0.078998	1.23951	0.320215	1.05317	0.318915	1.03535	0.349207	1.06126	0.127161	1.24537	0.382603	-14.9583
203116_s_at	9939.58	20251.2	-8.34942	0	0.516446	gb:NM_000140.1 /DB_XREF=gi:4557592 /GEN=FECH /FEA=FLmRNA /CNT=181 /TID=Hs.26.0 /TIER=FL+Stack /STK=35 /UG=Hs.26 /LL=2235 /DEF=Homo sapiens ferrochelatase (protoporphyria) (FECH), nuclear gene encoding mitochondrial protein, mRNA. /PROD=ferrochelatase precursor /FL=gb:NM_000140.1	0.343927	1.0367	0.351581	1.04739	0.34224	1.07277	0.274046	1.08397	0.241491	1.10622	0.251208	1.09353	0.335901	1.04519	0.793453	0.853612	0.235702	1.14375	0.444684	-14.9064
204748_at	74.32	119.51	-0.976547	0.341736	0.684401	gb:NM_000963.1 /DB_XREF=gi:4506264 /GEN=PTGS2 /FEA=FLmRNA /CNT=56 /TID=Hs.196384.0 /TIER=FL+Stack /STK=14 /UG=Hs.196384 /LL=5743 /DEF=Homo sapiens prostaglandin-endoperoxide synthase 2 (prostaglandin GH synthase and cyclooxygenase) (PTGS2), mRNA. /PROD=prostaglandin-endoperoxide synthase 2(prostaglandin GH synthase and cyclooxygenase) /FL=gb:L15326.1 gb:M90100.1 gb:NM_000963.1	0	3.02476	0	2.97535	3e-06	3.2432	1e-06	2.27473	0	3.24095	0	3.26286	0	3.05728	0.062302	1.31003	0.009067	1.64596	0.007969	-14.8892
201451_x_at	134.281	265.915	-0.955831	0.35182	0.682202	gb:D78132.1 /DB_XREF=gi:1772344 /GEN=Rheb /FEA=FLmRNA /CNT=324 /TID=Hs.279903.0 /TIER=ConsEnd /STK=0 /UG=Hs.279903 /LL=6009 /DEF=Homo sapiens mRNA for ras-related GTP-binding protein, complete cds. /PROD=ras-related GTP-binding protein /FL=gb:NM_005614.1 gb:D78132.1 gb:AF148645.1	0	4.34306	0	3.69666	4e-05	2.61642	0	2.8401	0	3.83998	0	3.28687	0	3.47317	0.000319	1.88256	2.2e-05	2.66444	0.132052	-14.8601
218158_s_at	2936.45	4460.01	-5.85954	1.5e-05	0.668234	gb:NM_012096.1 /DB_XREF=gi:6912241 /GEN=APPL /FEA=FLmRNA /CNT=122 /TID=Hs.27413.0 /TIER=FL+Stack /STK=21 /UG=Hs.27413 /LL=26060 /DEF=Homo sapiens adaptor protein containing pH domain, PTB domain and leucine zipper motif (APPL), mRNA. /PROD=adaptor protein containing pH domain, PTB domainand leucine zipper motif /FL=gb:NM_012096.1 gb:AF169797.1	0.024699	1.40793	0.012366	1.45283	0.106589	1.28456	0.098105	1.20972	0.009977	1.44573	0.058088	1.28487	0.023491	1.39106	0.257721	1.11179	0.37345	1.04967	0.359915	-14.8556
204732_s_at	903.975	1462.04	-2.04043	0.056255	0.524897	gb:AI021991 /DB_XREF=gi:3239344 /DB_XREF=ox04g08.x1 /CLONE=IMAGE:1655390 /FEA=FLmRNA /CNT=69 /TID=Hs.792.0 /TIER=Stack /STK=13 /UG=Hs.792 /LL=373 /UG_GENE=ARFD1 /UG_TITLE=ADP-ribosylation factor domain protein 1, 64kD /FL=gb:NM_001656.1 gb:AF230397.1 gb:L04510.1	7e-06	2.50242	1e-06	2.55362	0.00167	1.92528	0.018456	1.37745	2e-06	2.28838	0.000534	1.79753	6e-06	2.33696	0.07004	1.28683	0.002726	1.8145	0.240241	-14.8449
209212_s_at	248.149	407.491	-3.13416	0.005734	0.553523	gb:AB030824.1 /DB_XREF=gi:8272417 /GEN=bteb2 /FEA=FLmRNA /CNT=158 /TID=Hs.84728.0 /TIER=FL /STK=0 /UG=Hs.84728 /LL=688 /DEF=Homo sapiens mRNA for transcription factor BTEB2, complete cds. /PROD=transcription factor BTEB2 /FL=gb:AF132818.1 gb:AF287272.1 gb:AB030824.1 gb:NM_001730.1 gb:D14520.1	0.000108	2.10204	1.3e-05	2.20114	0.003527	1.83338	0.003081	1.55527	5.5e-05	1.95261	0.000838	1.78257	6.4e-05	2.0625	0.01791	1.61225	0.010295	1.73903	0	-14.8221
203960_s_at	8588.46	17720	-7.69431	0	0.500097	gb:NM_016126.1 /DB_XREF=gi:7706382 /GEN=LOC51668 /FEA=FLmRNA /CNT=74 /TID=Hs.46967.0 /TIER=FL+Stack /STK=30 /UG=Hs.46967 /LL=51668 /DEF=Homo sapiens HSPCO34 protein (LOC51668), mRNA. /PROD=HSPCO34 protein /FL=gb:NM_016126.1 gb:BC005245.1 gb:AF100747.1	0.457056	0.979676	0.532743	0.967455	0.195721	1.18331	0.284585	1.07979	0.132496	1.18675	0.246464	1.10143	0.381633	1.06205	0.11803	1.25615	0.133582	1.2593	0.492202	-14.7788
219932_at	2087.28	3963.98	-10.571	0	0.547039	gb:NM_014031.1 /DB_XREF=gi:13325054 /GEN=VLCS-H1 /FEA=FLmRNA /CNT=21 /TID=Hs.49765.0 /TIER=FL /STK=2 /UG=Hs.49765 /LL=28965 /DEF=Homo sapiens VLCS-H1 protein (VLCS-H1), mRNA. /PROD=very long-chain acyl-CoA synthetase homolog 1 /FL=gb:AF064254.1 gb:NM_014031.1	0.50459	0.956378	0.427309	1.01282	0.203675	1.17727	0.274282	1.08501	0.380479	1.03826	0.51079	0.963619	0.385596	1.02982	0	0	0.444765	1.04342	0	-14.7685
210088_x_at	17206.6	24878.8	-8.94831	0	0.69963	gb:M36172.1 /DB_XREF=gi:188580 /FEA=FLmRNA /CNT=63 /TID=Hs.298161.1 /TIER=FL+Stack /STK=33 /UG=Hs.298161 /LL=4635 /UG_GENE=MYL4 /UG_TITLE=myosin, light polypeptide 4, alkali; atrial, embryonic /DEF=Human embryonic myosin alkali light chain (MLC1) mRNA, complete cds. /FL=gb:M36172.1 gb:M24121.1 gb:NM_002476.1	0.402354	1.00651	0.39886	1.02532	0.23023	1.15129	0.429888	1.01388	0.175574	1.14718	0.318097	1.05431	0.397062	1.0101	0.142211	1.19712	0.395041	1.03742	0.357034	-14.7392
205385_at	89.4525	203.368	-2.49632	0.022479	0.468991	gb:M92424.1 /DB_XREF=gi:338308 /GEN=p53 associated /FEA=FLmRNA /CNT=34 /TID=Hs.170027.5 /TIER=ConsEnd /STK=0 /UG=Hs.170027 /LL=4193 /UG_TITLE=mouse double minute 2, human homolog of; p53-binding protein /DEF=Human p53-associated mRNA, complete cds. /FL=gb:M92424.1 gb:NM_002392.1	2.2e-05	2.32108	3e-06	2.3467	0.002024	1.89538	0.000407	1.72054	2e-06	2.28327	0.000131	1.95892	1.8e-05	2.20159	0.031716	1.38193	0.00204	1.86424	0.423315	-14.7344
204187_at	4675.73	6981.64	-6.76095	2e-06	0.672975	gb:NM_006877.1 /DB_XREF=gi:11321610 /GEN=GMPR /FEA=FLmRNA /CNT=77 /TID=Hs.1435.0 /TIER=FL+Stack /STK=31 /UG=Hs.1435 /LL=2766 /DEF=Homo sapiens guanosine monophosphate reductase (GMPR), mRNA. /PROD=guanosine monophosphate reductase /FL=gb:M24470.1 gb:NM_006877.1	0.248543	1.09393	0.100781	1.22297	0.21464	1.16498	0.104979	1.20501	0.187729	1.14184	0.276613	1.07838	0.165219	1.14966	0.103965	1.264	0.20577	1.17118	0.131266	-14.714
201765_s_at	4973.27	8635.69	-9.02338	0	0.54467	gb:AL523158 /DB_XREF=gi:12786651 /DB_XREF=AL523158 /CLONE=CS0DC001YM06 (3 prime) /FEA=FLmRNA /CNT=192 /TID=Hs.119403.0 /TIER=Stack /STK=50 /UG=Hs.119403 /LL=3073 /UG_GENE=HEXA /UG_TITLE=hexosaminidase A (alpha polypeptide) /FL=gb:NM_000520.2	0.549604	0.936714	0.318509	1.06389	0.5783	0.9437	0.583734	0.953514	0.391129	1.03304	0.468657	0.982908	0.417737	1.03729	0	0	0.495759	0.983221	0.285858	-14.6884
203284_s_at	15279	23090.3	-7.27309	1e-06	0.694429	gb:AW151887 /DB_XREF=gi:6199872 /DB_XREF=xf72c12.x1 /CLONE=IMAGE:2623606 /FEA=FLmRNA /CNT=210 /TID=Hs.169939.0 /TIER=Stack /STK=10 /UG=Hs.169939 /LL=9653 /UG_GENE=HS2ST1 /UG_TITLE=heparan sulfate 2-O-sulfotransferase /FL=gb:NM_012262.2 gb:AB024568.1 gb:AB007917.1	0.516538	0.950759	0.365369	1.04176	0.546189	0.959206	0.397954	1.0275	0.243418	1.11055	0.57373	0.932697	0.424576	1.03256	0.627122	0.931074	0.345263	1.07088	0.626088	-14.6722
202664_at	2061.74	3526.94	-8.58341	0	0.572355	gb:AW058622 /DB_XREF=gi:5934261 /DB_XREF=wy59c01.x1 /CLONE=IMAGE:2552832 /FEA=FLmRNA /CNT=163 /TID=Hs.24143.0 /TIER=Stack /STK=62 /UG=Hs.24143 /LL=7456 /UG_GENE=WASPIP /UG_TITLE=Wiskott-Aldrich syndrome protein interacting protein /FL=gb:NM_003387.2	0.601469	0.909072	0.543461	0.962336	0.371098	1.05701	0.696986	0.906999	0.622446	0.93761	0.567279	0.935194	0.461547	1.01892	0.378452	1.04984	0.27443	1.11538	0.012584	-14.5887
219638_at	373.73	503.771	-2.38325	0.028385	0.688756	gb:NM_012170.1 /DB_XREF=gi:13442999 /GEN=FBXO22 /FEA=FLmRNA /CNT=30 /TID=Hs.289074.0 /TIER=FL /STK=3 /UG=Hs.289074 /LL=26263 /DEF=Homo sapiens F-box only protein 22 (FBXO22), mRNA. /PROD=F-box only protein 22 /FL=gb:NM_012170.1	0.000141	2.05224	3e-06	2.35704	0.000318	2.20721	0.001495	1.60464	0	2.5469	0.00014	1.94855	1.6e-05	2.20627	0.142547	1.19656	0.050773	1.38867	0.148416	-14.5854
217764_s_at	17363.5	24278.6	-9.67073	0	0.698664	gb:AF183421.1 /DB_XREF=gi:9963780 /FEA=FLmRNA /CNT=424 /TID=Hs.223025.0 /TIER=FL+Stack /STK=87 /UG=Hs.223025 /LL=11031 /UG_GENE=RAB31 /DEF=Homo sapiens small GTP-binding protein rab22b mRNA, complete cds. /PROD=small GTP-binding protein rab22b /FL=gb:NM_006868.1 gb:U59877.1 gb:U57091.1 gb:BC001148.1 gb:AF183421.1 gb:AF234995.1	0.632293	0.899618	0.437936	1.00804	0.466485	1.00192	0.346835	1.04915	0.231824	1.11145	0.413194	1.00807	0.46539	1.00245	0.749962	0.879709	0.319881	1.08242	0.009643	-14.5804
201765_s_at	4973.27	8635.69	-9.02338	0	0.54467	gb:AL523158 /DB_XREF=gi:12786651 /DB_XREF=AL523158 /CLONE=CS0DC001YM06 (3 prime) /FEA=FLmRNA /CNT=192 /TID=Hs.119403.0 /TIER=Stack /STK=50 /UG=Hs.119403 /LL=3073 /UG_GENE=HEXA /UG_TITLE=hexosaminidase A (alpha polypeptide) /FL=gb:NM_000520.2	0.571685	0.927394	0.576436	0.949906	0.410821	1.03227	0.546113	0.968299	0.452507	1.00728	0.733233	0.867299	0.481254	1.00634	0.600849	0.948924	0.44596	1.00976	0.317064	-14.5469
201141_at	349.379	795.755	-8.13721	0	0.410992	gb:NM_002510.1 /DB_XREF=gi:4505404 /GEN=GPNMB /FEA=FLmRNA /CNT=341 /TID=Hs.82226.0 /TIER=FL+Stack /STK=111 /UG=Hs.82226 /LL=10457 /DEF=Homo sapiens glycoprotein (transmembrane) nmb (GPNMB), mRNA. /PROD=glycoprotein (transmembrane) nmb /FL=gb:NM_002510.1 gb:AF322909.1	0.618445	0.90613	0.54291	0.963748	0.416591	1.02908	0.466006	0.999405	0.576594	0.958284	0.364492	1.03109	0.485243	1.00434	0.746728	0.883751	0.713078	0.873627	0.008191	-14.5386
209526_s_at	1508.89	2412.28	-6.47099	4e-06	0.668211	gb:AB029156.1 /DB_XREF=gi:6855467 /GEN=HRP-3 /FEA=FLmRNA /CNT=92 /TID=Hs.127842.0 /TIER=FL /STK=1 /UG=Hs.127842 /LL=50810 /DEF=Homo sapiens HRP-3 mRNA, complete cds. /PROD=HRP-3 /FL=gb:NM_016073.1 gb:AF151900.1 gb:AB029156.1	0.093337	1.24815	0.235045	1.11242	0.072789	1.3604	0.143805	1.17461	0.107101	1.22262	0.060195	1.32732	0.114388	1.20832	0.991651	0.628777	0.968726	0.653454	0	-14.5116
1553564_at	90.1287	184.384	-1.52822	0.143841	0.635849	gb:NM_080676.2 /DB_XREF=gi:27363462 /TID=Hs2.437091.1 /CNT=1 /FEA=FLmRNA /TIER=FL /STK=1 /LL=140733 /UG_GENE=C20orf133 /UG=Hs.437091 /UG_TITLE=chromosome 20 open reading frame 133 /DEF=Homo sapiens chromosome 20 open reading frame 133 (C20orf133), mRNA. /FL=gb:NM_080676.2	3e-06	2.66743	9e-06	2.22729	8.8e-05	2.46352	0.000128	1.82821	0	2.56698	5.4e-05	2.07198	4e-06	2.42064	0.006977	1.57356	0.000244	2.22147	0.603829	-14.5001
203284_s_at	15279	23090.3	-7.27309	1e-06	0.694429	gb:AW151887 /DB_XREF=gi:6199872 /DB_XREF=xf72c12.x1 /CLONE=IMAGE:2623606 /FEA=FLmRNA /CNT=210 /TID=Hs.169939.0 /TIER=Stack /STK=10 /UG=Hs.169939 /LL=9653 /UG_GENE=HS2ST1 /UG_TITLE=heparan sulfate 2-O-sulfotransferase /FL=gb:NM_012262.2 gb:AB024568.1 gb:AB007917.1	0.327165	1.05504	0.459726	0.998509	0.490727	0.988257	0.502498	0.983923	0.580908	0.952546	0.374581	1.03406	0.505652	0.999324	0.624755	0.931074	0.196784	1.17868	0.073291	-14.4974
206603_at	65.19	133.965	-2.0503	0.055189	0.507466	gb:NM_001042.1 /DB_XREF=gi:4507010 /GEN=SLC2A4 /FEA=FLmRNA /CNT=14 /TID=Hs.95958.0 /TIER=FL /STK=0 /UG=Hs.95958 /LL=6517 /DEF=Homo sapiens solute carrier family 2 (facilitated glucose transporter), member 4 (SLC2A4), mRNA. /PROD=solute carrier family 2 (facilitated glucosetransporter), member 4 /FL=gb:NM_001042.1 gb:M20747.1	1.8e-05	2.35346	6e-06	2.27649	0.00039	2.17243	0.000496	1.70346	3e-06	2.21151	0.000319	1.85937	1e-05	2.27318	0.020898	1.43136	0.000381	2.1322	0.587785	-14.4078
205919_at	49334.3	79195.1	-11.2141	0	0.639376	gb:NM_005330.2 /DB_XREF=gi:6715605 /GEN=HBE1 /FEA=FLmRNA /CNT=48 /TID=Hs.117848.0 /TIER=FL+Stack /STK=10 /UG=Hs.117848 /LL=3046 /DEF=Homo sapiens hemoglobin, epsilon 1 (HBE1), mRNA. /PROD=hemoglobin, epsilon 1 /FL=gb:NM_005330.2	0.577965	0.918711	0.557534	0.957167	0.561726	0.951873	0.75501	0.881653	0.697196	0.907927	0.631987	0.907466	0.562437	0.947159	0.201618	1.16082	0.355007	1.06239	0.882189	-14.391
223256_at	4874.18	7174.82	-3.3257	0.003762	0.690542	Consensus includes gb:AW007694 /FEA=EST /DB_XREF=gi:5856398 /DB_XREF=est:wt02b03.x1 /CLONE=IMAGE:2506253 /UG=Hs.79828 hypothetical protein FLJ20333 /FL=gb:BC000973.2 gb:NM_017769.1	7.9e-05	2.13563	0.000158	1.90306	0.003705	1.80149	0.01026	1.43392	4.2e-05	1.95527	0.002823	1.62577	0.00015	1.94626	0.002317	1.69046	0.002912	1.82124	0.037714	-14.3848
209980_s_at	1872.88	3083.71	-6.64403	3e-06	0.658252	gb:L23928.1 /DB_XREF=gi:438633 /GEN=SHMT /FEA=FLmRNA /CNT=34 /TID=Hs.8889.0 /TIER=FL /STK=0 /UG=Hs.8889 /LL=6470 /DEF=Homo sapiens serine hydroxymethyltransferase mRNA, complete cds. /PROD=serine hydroxymethyltransferase /FL=gb:L23928.1 gb:L11931.1 gb:NM_004169.1	0.274035	1.07667	0.156125	1.16627	0.179818	1.19541	0.350032	1.04759	0.242551	1.10452	0.158082	1.15852	0.191166	1.12708	0.68128	0.914006	0.617375	0.922931	0.43005	-14.3396
205386_s_at	617.913	865.869	-2.94554	0.00865	0.673517	gb:NM_002392.1 /DB_XREF=gi:4505136 /GEN=MDM2 /FEA=FLmRNA /CNT=34 /TID=Hs.170027.5 /TIER=FL /STK=0 /UG=Hs.170027 /LL=4193 /DEF=Homo sapiens mouse double minute 2, human homolog of; p53-binding protein (MDM2), transcript variant MDM2, mRNA. /PROD=mouse double minute 2, human homolog of, fulllength protein isoform /FL=gb:M92424.1 gb:NM_002392.1	0.00022	1.99797	6.3e-05	2.00093	0.000681	2.07408	0.003031	1.54235	2e-06	2.29185	0.000419	1.82539	7.8e-05	2.0183	0.163654	1.17744	0.033036	1.45051	0.102303	-14.2076
218477_at	9945.73	14808.7	-6.43375	5e-06	0.656093	gb:NM_014051.1 /DB_XREF=gi:7662638 /GEN=PTD011 /FEA=FLmRNA /CNT=97 /TID=Hs.94896.0 /TIER=FL+Stack /STK=22 /UG=Hs.94896 /LL=28978 /DEF=Homo sapiens PTD011 protein (PTD011), mRNA. /PROD=PTD011 protein /FL=gb:AF078864.1 gb:NM_014051.1 gb:AF239771.1	0.092722	1.24367	0.170972	1.15634	0.2744	1.11926	0.274451	1.0844	0.181235	1.14472	0.275554	1.08122	0.146878	1.17535	0.055732	1.32665	0.011433	1.6191	0.220676	-14.1875
208501_at	3848.78	6033.15	-7.06451	1e-06	0.671179	gb:NM_004188.1 /DB_XREF=gi:4758427 /GEN=GFI1B /FEA=FLmRNA /CNT=3 /TID=Hs.249229.0 /TIER=FL /STK=0 /UG=Hs.249229 /LL=8328 /DEF=Homo sapiens growth factor independent 1B (potential regulator of CDKN1A, translocated in CML) (GFI1B), mRNA. /PROD=growth factor independent 1B (potentialregulator of CDKN1A, translocated in CML) /FL=gb:AF081946.1 gb:NM_004188.1	0.417181	0.999087	0.248242	1.10894	0.190991	1.19462	0.12995	1.18864	0.268624	1.10019	0.235368	1.11441	0.536228	0.999255	0.801834	0.816873	0.104796	1.30427	0.417897	-14.1214
205385_at	89.4525	203.368	-2.49632	0.022479	0.468991	gb:M92424.1 /DB_XREF=gi:338308 /GEN=p53 associated /FEA=FLmRNA /CNT=34 /TID=Hs.170027.5 /TIER=ConsEnd /STK=0 /UG=Hs.170027 /LL=4193 /UG_TITLE=mouse double minute 2, human homolog of; p53-binding protein /DEF=Human p53-associated mRNA, complete cds. /FL=gb:M92424.1 gb:NM_002392.1	7.1e-05	2.1482	1.6e-05	2.15788	0.000917	2.02469	0.001875	1.58486	3e-06	2.21093	0.000113	1.97792	3.4e-05	2.1185	0.032386	1.37862	0.006505	1.68736	0.082307	-14.0889
218100_s_at	4365.76	6540.7	-7.5224	1e-06	0.67914	gb:NM_018010.1 /DB_XREF=gi:8922255 /GEN=FLJ10147 /FEA=FLmRNA /CNT=170 /TID=Hs.170318.0 /TIER=FL+Stack /STK=48 /UG=Hs.170318 /LL=55081 /DEF=Homo sapiens hypothetical protein FLJ10147 (FLJ10147), mRNA. /PROD=hypothetical protein FLJ10147 /FL=gb:AF245220.1 gb:NM_018010.1 gb:AF139576.1	0.441523	0.978461	0.935213	0.654617	0.957942	0.575102	0.565602	0.941526	0.938524	0.668557	0	0	0.807227	0.840978	0	0	0	0	0	-14.0297
208920_at	2459.01	3864.12	-7.36597	1e-06	0.671893	gb:AV752215 /DB_XREF=gi:10910063 /DB_XREF=AV752215 /CLONE=NPDAYH02 /FEA=FLmRNA /CNT=206 /TID=Hs.300741.0 /TIER=Stack /STK=39 /UG=Hs.300741 /LL=6717 /UG_GENE=SRI /UG_TITLE=sorcin /FL=gb:NM_003130.1 gb:L12387.1 gb:M32886.1	0.801478	0.815225	0.812111	0.843633	0.816184	0.812382	0.843265	0.840808	0.824638	0.851384	0.815225	0.825938	0.821119	0.826457	0.409181	1.03258	0.653729	0.904295	0.647021	-14.0126
205348_s_at	294.785	432.108	-2.1579	0.044693	0.673721	gb:NM_004411.1 /DB_XREF=gi:4758177 /GEN=DNCI1 /FEA=FLmRNA /CNT=52 /TID=Hs.65248.0 /TIER=FL+Stack /STK=19 /UG=Hs.65248 /LL=1780 /DEF=Homo sapiens dynein, cytoplasmic, intermediate polypeptide 1 (DNCI1), mRNA. /PROD=dynein, cytoplasmic, intermediate polypeptide 1 /FL=gb:AF063228.1 gb:NM_004411.1	1.7e-05	2.36621	6.1e-05	2.00539	0.000176	2.3221	0.000901	1.65014	4e-06	2.19632	8.4e-05	2.0117	1.9e-05	2.19517	0.021742	1.42953	0.002034	1.87815	0.240811	-13.9813
221118_at	39.835	141.185	-1.88552	0.075606	0.513894	gb:NM_014386.1 /DB_XREF=gi:7657458 /GEN=PKD2L2 /FEA=FLmRNA /CNT=2 /TID=Hs.272418.0 /TIER=FL /STK=0 /UG=Hs.272418 /LL=27039 /DEF=Homo sapiens polycystic kidney disease 2-like 2 (PKD2L2), mRNA. /PROD=polycystic kidney disease 2-like 2 /FL=gb:AF118125.1 gb:NM_014386.1	8e-06	2.49106	6e-06	2.27056	0.001259	1.97577	0.002169	1.57343	1e-06	2.32254	0.000145	1.94748	1.3e-05	2.24959	0.05934	1.32279	0.117247	1.26386	0.610976	-13.8705
206363_at	32.4663	35.14	-1.30231	0.209229	0.597194	gb:NM_005360.2 /DB_XREF=gi:5453735 /GEN=MAF /FEA=FLmRNA /CNT=15 /TID=Hs.30250.0 /TIER=FL /STK=5 /UG=Hs.30250 /LL=4094 /DEF=Homo sapiens v-maf musculoaponeurotic fibrosarcoma (avian) oncogene homolog (MAF), mRNA. /PROD=v-maf musculoaponeurotic fibrosarcoma (avian)oncogene homolog /FL=gb:NM_005360.2 gb:AF055377.1	7e-06	2.51505	2e-06	2.44355	0.000455	2.15549	0.001214	1.62551	0	2.47641	5e-06	2.39072	5e-06	2.38346	0.001413	1.74809	0.000291	2.23176	0.162001	-13.8564
203123_s_at	3293.22	5096.3	-3.44807	0.002869	0.684325	gb:AU154469 /DB_XREF=gi:11015990 /DB_XREF=AU154469 /CLONE=NT2RP4001182 /FEA=FLmRNA /CNT=153 /TID=Hs.57435.0 /TIER=Stack /STK=16 /UG=Hs.57435 /LL=4891 /UG_GENE=SLC11A2 /UG_TITLE=solute carrier family 11 (proton-coupled divalent metal ion transporters), member 2 /FL=gb:AF046997.1 gb:AB004857.1 gb:BC002592.1 gb:NM_000617.1	0.000757	1.83245	0.000206	1.87261	0.003453	1.8101	0.009098	1.44308	0.000222	1.79371	0.005284	1.55021	0.000359	1.84242	0.125866	1.21378	0.022444	1.50716	0.830433	-13.7859
203115_at	3065.23	4873.99	-6.58331	3e-06	0.658471	gb:AU152635 /DB_XREF=gi:11014156 /DB_XREF=AU152635 /CLONE=NT2RP3001344 /FEA=FLmRNA /CNT=181 /TID=Hs.26.0 /TIER=Stack /STK=24 /UG=Hs.26 /LL=2235 /UG_GENE=FECH /UG_TITLE=ferrochelatase (protoporphyria) /FL=gb:NM_000140.1	0.343927	1.0367	0.351581	1.04739	0.34224	1.07277	0.274046	1.08397	0.241491	1.10622	0.251208	1.09353	0.335901	1.04519	0.793453	0.853612	0.235702	1.14375	0.444684	-13.6565
208249_s_at	5663.39	9477.27	-4.67603	0.000188	0.67197	gb:NM_014305.1 /DB_XREF=gi:7657640 /GEN=TDPGD /FEA=FLmRNA /CNT=2 /TID=Hs.12393.0 /TIER=FL /STK=1 /UG=Hs.12393 /LL=23483 /DEF=Homo sapiens dTDP-D-glucose 4,6-dehydratase (TDPGD), mRNA. /PROD=dTDP-D-glucose 4,6-dehydratase /FL=gb:NM_014305.1	0.010487	1.51337	0.006632	1.51679	0.019395	1.54809	0.068831	1.24791	0.005746	1.49719	0.026285	1.37707	0.006945	1.52341	0.159925	1.185	0.081008	1.32166	0.328921	-13.5483
212868_x_at	272.673	522.94	-2.58864	0.018536	0.607302	gb:NM_003668.1 /DB_XREF=gi:4506034 /GEN=MAPKAPK5 /FEA=FLmRNA /CNT=97 /TID=Hs.30327.0 /TIER=ConsEnd /STK=0 /UG=Hs.30327 /LL=8550 /DEF=Homo sapiens mitogen-activated protein kinase-activated protein kinase 5 (MAPKAPK5), mRNA. /PROD=mitogen-activated protein kinase-activatedprotein kinase 5 /FL=gb:NM_003668.1	0.000175	2.0702	3.3e-05	2.10329	0.001532	1.96057	2.4e-05	2.01082	9e-06	2.2052	0.000195	1.95389	7.7e-05	2.05318	0	0	0.00096	2.05702	0.026483	-13.4651
207604_s_at	451.92	844.255	-5.73899	1.9e-05	0.532067	gb:NM_003615.1 /DB_XREF=gi:4507028 /GEN=SLC4A7 /FEA=FLmRNA /CNT=3 /TID=Hs.132904.0 /TIER=FL /STK=0 /UG=Hs.132904 /LL=9497 /DEF=Homo sapiens solute carrier family 4, sodium bicarbonate cotransporter, member 7 (SLC4A7), mRNA. /PROD=solute carrier family 4, sodium bicarbonatecotransporter, member 7 /FL=gb:NM_003615.1 gb:AB012130.1	0.036409	1.38392	0.15603	1.17161	0.117583	1.27568	0.194692	1.13204	0.375901	1.04171	0.085928	1.25768	0.078431	1.26253	0.117941	1.23821	0.170071	1.19993	0.535548	-13.4
214614_at	2161.07	3268.18	-6.63126	3e-06	0.667926	gb:AI738662 /DB_XREF=gi:5100643 /DB_XREF=wi11f11.x1 /CLONE=IMAGE:2389965 /FEA=FLmRNA /CNT=11 /TID=Hs.37035.0 /TIER=ConsEnd /STK=7 /UG=Hs.37035 /LL=3110 /UG_GENE=HLXB9 /UG_TITLE=homeo box HB9 /FL=gb:NM_005515.1	0.266004	1.09527	0.85617	0.799942	0.399774	1.04564	0.314266	1.06875	0.587864	0.949186	0.753667	0.833659	0.477943	1.00659	0	0	0	0	0	-13.3982
201142_at	3010.54	4891.53	-6.42417	5e-06	0.631867	gb:AA577698 /DB_XREF=gi:2355882 /DB_XREF=nn22h05.s1 /CLONE=IMAGE:1084665 /FEA=FLmRNA /CNT=322 /TID=Hs.151777.0 /TIER=Stack /STK=23 /UG=Hs.151777 /LL=1965 /UG_GENE=EIF2S1 /UG_TITLE=eukaryotic translation initiation factor 2, subunit 1 (alpha, 35kD ) /FL=gb:BC002513.1 gb:NM_004094.1 gb:J02645.1	0.483112	0.967455	0.332474	1.05703	0.267014	1.1236	0.323231	1.05996	0.461924	1.00351	0.470196	0.982059	0.328583	1.0757	0.73883	0.877063	0.178823	1.19248	0.7531	-13.3633
221801_x_at	24.9887	113.963	-2.38066	0.028536	0.343403	gb:AL566528 /DB_XREF=gi:12918975 /DB_XREF=AL566528 /CLONE=CS0DF020YI15 (3 prime) /FEA=FLmRNA /CNT=134 /TID=Hs.211584.0 /TIER=ConsEnd /STK=1 /UG=Hs.211584 /LL=4747 /UG_GENE=NEFL /UG_TITLE=neurofilament, light polypeptide (68kD) /FL=gb:NM_006158.1	0.000331	1.93976	8.9e-05	1.96349	0.000124	2.38357	0.001594	1.59944	1.8e-05	2.04981	0.00035	1.84607	6.1e-05	2.04708	0.062355	1.3031	0.211386	1.16199	0.00331	-13.2621
218338_at	2650.55	3862.86	-6.42669	5e-06	0.672187	gb:NM_004426.1 /DB_XREF=gi:11038623 /GEN=EDR1 /FEA=FLmRNA /CNT=117 /TID=Hs.305985.0 /TIER=FL+Stack /STK=41 /UG=Hs.305985 /LL=1911 /DEF=Homo sapiens early development regulator 1 (homolog of polyhomeotic 1) (EDR1), mRNA. /PROD=early development regulator 1 /FL=gb:NM_004426.1	0.538971	0.942272	0.3323	1.05667	0.365839	1.05818	0.300902	1.0704	0.281613	1.08374	0.39421	1.01679	0.36663	1.05398	0.161836	1.18611	0.196454	1.1764	0.003402	-13.2587
205385_at	89.4525	203.368	-2.49632	0.022479	0.468991	gb:M92424.1 /DB_XREF=gi:338308 /GEN=p53 associated /FEA=FLmRNA /CNT=34 /TID=Hs.170027.5 /TIER=ConsEnd /STK=0 /UG=Hs.170027 /LL=4193 /UG_TITLE=mouse double minute 2, human homolog of; p53-binding protein /DEF=Human p53-associated mRNA, complete cds. /FL=gb:M92424.1 gb:NM_002392.1	0.00022	1.99797	6.3e-05	2.00093	0.000681	2.07408	0.003031	1.54235	2e-06	2.29185	0.000419	1.82539	7.8e-05	2.0183	0.163654	1.17744	0.033036	1.45051	0.102303	-13.2526
219502_at	3533.84	5652.84	-4.48483	0.000286	0.668758	gb:NM_018248.1 /DB_XREF=gi:8922721 /GEN=FLJ10858 /FEA=FLmRNA /CNT=30 /TID=Hs.134403.0 /TIER=FL /STK=1 /UG=Hs.134403 /LL=55247 /DEF=Homo sapiens hypothetical protein FLJ10858 (FLJ10858), mRNA. /PROD=hypothetical protein FLJ10858 /FL=gb:NM_018248.1	0.035559	1.36363	0.003838	1.57245	0.006034	1.72517	0.012518	1.4145	0.000309	1.76609	0.001013	1.73027	0.006705	1.52311	0.059503	1.30915	0.143073	1.22755	0.019895	-13.1629
205386_s_at	617.913	865.869	-2.94554	0.00865	0.673517	gb:NM_002392.1 /DB_XREF=gi:4505136 /GEN=MDM2 /FEA=FLmRNA /CNT=34 /TID=Hs.170027.5 /TIER=FL /STK=0 /UG=Hs.170027 /LL=4193 /DEF=Homo sapiens mouse double minute 2, human homolog of; p53-binding protein (MDM2), transcript variant MDM2, mRNA. /PROD=mouse double minute 2, human homolog of, fulllength protein isoform /FL=gb:M92424.1 gb:NM_002392.1	0.00027	1.97819	0.000143	1.91236	0.003761	1.79745	0.002797	1.57236	4e-06	2.1913	0.000979	1.73137	0.000222	1.90214	0.017841	1.44955	0.003238	1.80018	0.086362	-13.1622
219174_at	1086.34	2002.64	-4.4901	0.000283	0.533032	gb:NM_025103.1 /DB_XREF=gi:13376668 /GEN=FLJ22621 /FEA=FLmRNA /CNT=49 /TID=Hs.288617.0 /TIER=FL /STK=3 /UG=Hs.288617 /LL=80173 /DEF=Homo sapiens hypothetical protein FLJ22621 (FLJ22621), mRNA. /PROD=hypothetical protein FLJ22621 /FL=gb:NM_025103.1	0.021991	1.4377	0.003292	1.61298	0.022329	1.54165	0.151229	1.16381	0.012926	1.43863	0.008317	1.54593	0.00768	1.52917	0.014293	1.62515	0.002608	1.91989	0.219782	-13.0388
202020_s_at	8514.38	13274.6	-6.36177	5e-06	0.647544	gb:NM_006055.1 /DB_XREF=gi:5174444 /GEN=LANCL1 /FEA=FLmRNA /CNT=192 /TID=Hs.13351.0 /TIER=FL+Stack /STK=52 /UG=Hs.13351 /LL=10314 /DEF=Homo sapiens LanC (bacterial lantibiotic synthetase component C)-like 1 (LANCL1), mRNA. /PROD=lanthionine synthetase C-like protein 1 /FL=gb:NM_006055.1	0.48625	0.966429	0.386605	1.03087	0.446495	1.01263	0.336841	1.05356	0.328346	1.0608	0.483393	0.97668	0.42376	1.02032	0.600495	0.948767	0.704548	0.877577	0.10099	-12.9843
202020_s_at	8514.38	13274.6	-6.36177	5e-06	0.647544	gb:NM_006055.1 /DB_XREF=gi:5174444 /GEN=LANCL1 /FEA=FLmRNA /CNT=192 /TID=Hs.13351.0 /TIER=FL+Stack /STK=52 /UG=Hs.13351 /LL=10314 /DEF=Homo sapiens LanC (bacterial lantibiotic synthetase component C)-like 1 (LANCL1), mRNA. /PROD=lanthionine synthetase C-like protein 1 /FL=gb:NM_006055.1	0.384652	1.01572	0.522921	0.971767	0.520177	0.97348	0.462043	1.00098	0.394676	1.03178	0.517478	0.960532	0.426033	1.01479	0.245598	1.12129	0.57703	0.942442	0.968843	-12.979
218413_s_at	367.244	498.342	-2.58003	0.018875	0.659044	gb:NM_016331.1 /DB_XREF=gi:7705934 /GEN=LOC51193 /FEA=FLmRNA /CNT=96 /TID=Hs.22879.0 /TIER=FL /STK=1 /UG=Hs.22879 /LL=51193 /DEF=Homo sapiens zinc finger protein ANC_2H01 (LOC51193), mRNA. /PROD=zinc finger protein ANC_2H01 /FL=gb:NM_016331.1 gb:AF003924.1	0.00021	2.04801	0.000123	1.94982	0.001381	1.98725	0.002967	1.56423	0.000245	1.82739	0.000918	1.8114	0.000129	1.99147	0.342612	1.06917	0.013053	1.62309	0.021971	-12.9232
203951_at	3718.74	5235.23	-5.87014	1.5e-05	0.670957	gb:NM_001299.1 /DB_XREF=gi:4502920 /GEN=CNN1 /FEA=FLmRNA /CNT=96 /TID=Hs.21223.0 /TIER=FL+Stack /STK=51 /UG=Hs.21223 /LL=1264 /DEF=Homo sapiens calponin 1, basic, smooth muscle (CNN1), mRNA. /PROD=calponin 1, basic, smooth muscle /FL=gb:U37019.1 gb:NM_001299.1 gb:D17408.1	0.234238	1.10475	0.077581	1.25686	0.301679	1.10067	0.376593	1.03635	0.196697	1.1348	0.32858	1.05104	0.1676	1.15022	0.64826	0.923856	0.193801	1.1857	0.147987	-12.9125
203588_s_at	9180.07	13847.4	-6.282	6e-06	0.670657	gb:BG034328 /DB_XREF=gi:12427528 /DB_XREF=602302213F1 /CLONE=IMAGE:4403787 /FEA=FLmRNA /CNT=98 /TID=Hs.19131.0 /TIER=Stack /STK=14 /UG=Hs.19131 /LL=7029 /UG_GENE=TFDP2 /UG_TITLE=transcription factor Dp-2 (E2F dimerization partner 2) /FL=gb:NM_006286.1 gb:U18422.1	0.459521	0.976885	0.327737	1.06205	0.456382	1.00785	0.424967	1.01649	0.560016	0.961051	0.342915	1.04971	0.428804	1.01641	0.737584	0.8755	0.546911	0.953982	0.123729	-12.8125
1553188_s_at	12.8737	35.8825	-3.20687	0.004888	0.46208	gb:AF428251.1 /DB_XREF=gi:16903869 /GEN=PAR3L /TID=Hs2.194058.1 /CNT=19 /FEA=FLmRNA /TIER=FL /STK=1 /LL=117583 /UG=Hs.194058 /DEF=Homo sapiens partitioning-defective 3-like protein splice variant b (PAR3L) mRNA, complete cds; alternatively spliced. /PROD=partitioning-defective 3-like protein splicevariant b /FL=gb:AB092439.1 gb:AF466152.1 gb:AF428251.1 gb:NM_057177.3	0.000666	1.85115	0.001471	1.67016	0.001816	1.91292	0.00609	1.47962	7e-05	1.90309	0.006739	1.52672	0.000602	1.78819	0.159158	1.18427	0.034741	1.45719	0.282368	-12.7364
222935_x_at	66.3275	733.808	-6.25801	7e-06	0.201136	Consensus includes gb:AW139759 /FEA=EST /DB_XREF=gi:6144477 /DB_XREF=est:UI-H-BI1-aeb-f-02-0-UI.s1 /CLONE=IMAGE:2718843 /UG=Hs.284205 up-regulated by BCG-CWS /FL=gb:NM_022154.1	0.567872	0.928852	0.447751	1.00377	0.380459	1.0497	0.426631	1.0153	0.422947	1.01958	0.639805	0.90856	0.452193	1.00483	0.631428	0.934725	0.466198	0.999152	0.3334	-12.7111
209848_s_at	393.564	520.837	-1.73261	0.100264	0.662805	gb:U01874.1 /DB_XREF=gi:494939 /FEA=FLmRNA /CNT=177 /TID=Hs.95972.0 /TIER=FL /STK=0 /UG=Hs.95972 /LL=6490 /UG_GENE=SILV /DEF=Human me20m mRNA, complete cds. /PROD=me20m /FL=gb:NM_006928.1 gb:BC001414.1 gb:U01874.1	2.4e-05	2.30562	7e-06	2.25585	0.003838	1.79859	0.00448	1.50853	1e-06	2.32744	0.000235	1.89444	3.2e-05	2.13062	0.087616	1.264	0.000604	2.05674	0.173056	-12.6354
203856_at	19330	27093	-6.15497	8e-06	0.650583	gb:NM_003384.1 /DB_XREF=gi:4507902 /GEN=VRK1 /FEA=FLmRNA /CNT=97 /TID=Hs.48269.0 /TIER=FL+Stack /STK=10 /UG=Hs.48269 /LL=7443 /DEF=Homo sapiens vaccinia related kinase 1 (VRK1), mRNA. /PROD=vaccinia related kinase 1 /FL=gb:NM_003384.1 gb:AB000449.1	0.443436	0.986532	0.455553	1.0004	0.381924	1.04891	0.553436	0.965529	0.38489	1.03541	0.430749	0.999954	0.466525	1.00041	0.626226	0.937585	0.521269	0.970832	0.83841	-12.4716
207545_s_at	1898.72	2962.25	-6.0523	1e-05	0.675667	gb:NM_003744.1 /DB_XREF=gi:4505478 /GEN=NUMB /FEA=FLmRNA /CNT=7 /TID=Hs.78890.0 /TIER=FL /STK=0 /UG=Hs.78890 /LL=8650 /DEF=Homo sapiens numb (Drosophila) homolog (NUMB), mRNA. /PROD=numb (Drosophila) homolog /FL=gb:L40393.1 gb:NM_003744.1	0.393059	1.01135	0.330125	1.05834	0.546626	0.959766	0.638557	0.931739	0.49376	0.984655	0.49424	0.971163	0.402391	1.01495	0.388121	1.04542	0.254634	1.12802	0.621019	-12.4106
208950_s_at	261.723	362.332	-1.91982	0.070873	0.62012	gb:BC002515.1 /DB_XREF=gi:12803386 /FEA=FLmRNA /CNT=251 /TID=Hs.74294.0 /TIER=FL /STK=1 /UG=Hs.74294 /LL=501 /UG_GENE=ALDH7A1 /DEF=Homo sapiens, antiquitin 1, clone MGC:1569, mRNA, complete cds. /PROD=antiquitin 1 /FL=gb:BC002515.1 gb:NM_001182.1	0.000159	2.03499	1.9e-05	2.13268	0.001369	1.95755	0.010305	1.4314	2.8e-05	1.99031	0.002079	1.65056	5.8e-05	2.05165	0.321652	1.07536	0.03616	1.43771	0.221597	-12.4038
202034_x_at	5424.72	9904.62	-4.71061	0.000174	0.533475	gb:NM_014781.1 /DB_XREF=gi:7661991 /GEN=KIAA0203 /FEA=FLmRNA /CNT=219 /TID=Hs.50421.0 /TIER=FL+Stack /STK=11 /UG=Hs.50421 /LL=9821 /DEF=Homo sapiens KIAA0203 gene product (KIAA0203), mRNA. /PROD=KIAA0203 gene product /FL=gb:D86958.1 gb:NM_014781.1	0.04917	1.32366	0.015112	1.4335	0.043734	1.42686	0.088023	1.22281	0.013545	1.41993	0.16254	1.15702	0.023536	1.39032	0.324016	1.07709	0.027247	1.4884	0.522632	-12.4037
206464_at	375.056	1266.85	-5.88109	1.4e-05	0.315984	gb:NM_001721.1 /DB_XREF=gi:4502434 /GEN=BMX /FEA=FLmRNA /CNT=17 /TID=Hs.27372.0 /TIER=FL+Stack /STK=8 /UG=Hs.27372 /LL=660 /DEF=Homo sapiens BMX non-receptor tyrosine kinase (BMX), mRNA. /PROD=BMX non-receptor tyrosine kinase /FL=gb:NM_001721.1 gb:AF045459.1	0.274326	1.07689	0.322691	1.06155	0.328085	1.08148	0.392979	1.02911	0.224092	1.11566	0.211752	1.11896	0.290449	1.07201	0.68796	0.910383	0.384588	1.04342	0.265267	-12.3853
209204_at	808.092	1302.47	-6.28731	6e-06	0.637526	gb:AI824831 /DB_XREF=gi:5445502 /DB_XREF=wb02d08.x1 /CLONE=IMAGE:2304495 /FEA=FLmRNA /CNT=175 /TID=Hs.3844.0 /TIER=Stack /STK=13 /UG=Hs.3844 /LL=8543 /UG_GENE=LMO4 /UG_TITLE=LIM domain only 4 /FL=gb:NM_006769.2 gb:U24576.1 gb:BC003600.1	0.506171	0.953345	0.535306	0.966002	0.814843	0.806695	0.410749	1.02259	0.715515	0.897852	0.330482	1.05209	0.686029	0.84796	0.433808	1.03184	0.908659	0.659001	0	-12.3532
214639_s_at	26.6375	35.1287	-1.37605	0.185687	0.532951	gb:S79910.1 /DB_XREF=gi:1195535 /GEN=HOXA1 /FEA=FLmRNA /CNT=6 /TID=Hs.67397.1 /TIER=ConsEnd /STK=0 /UG=Hs.67397 /LL=3198 /DEF=HOXA1 {alternatively spliced} (human, breast adenocarcinoma MCF7 cell line, mRNA Partial, 2146 nt). /PROD=HOXA1 /FL=gb:NM_005522.1 gb:U10421.1	0.000297	2.01201	1.2e-05	2.28269	8.5e-05	2.51356	0.003078	1.58112	1e-05	2.18592	0.000768	1.84367	2.3e-05	2.23409	0	0	0.04788	1.56513	0	-12.3527
223239_at	7886.13	11332	-6.17545	8e-06	0.675222	gb:BC004818.1 /DEF=Homo sapiens, Similar to hypothetical protein, clone MGC:4945, mRNA, complete cds. /FEA=mRNA /PROD=Similar to hypothetical protein /DB_XREF=gi:13435965 /UG=Hs.4104 hypothetical protein /FL=gb:BC004818.1 gb:AF151044.1 gb:NM_016472.1	0.607516	0.911309	0.536542	0.966438	0.551651	0.957689	0.597197	0.948718	0.584512	0.955338	0.520459	0.960749	0.56494	0.943819	0.832643	0.837749	0.858881	0.783519	0.571805	-12.3217
221292_at	88.7913	126.411	-3.24945	0.004451	0.554228	gb:NM_003738.1 /DB_XREF=gi:4506244 /GEN=PTCH2 /FEA=FLmRNA /CNT=14 /TID=Hs.249164.0 /TIER=FL /STK=0 /UG=Hs.249164 /LL=8643 /DEF=Homo sapiens patched (Drosophila) homolog 2 (PTCH2), mRNA. /PROD=patched (Drosophila) homolog 2 /FL=gb:AF119569.1 gb:AF087651.1 gb:AF091501.1 gb:NM_003738.1	0.007944	1.54815	0.000729	1.74352	0.000972	2.01695	0.001619	1.59904	3.5e-05	1.97487	0.005357	1.55634	0.001034	1.72723	0.805273	0.84523	0.714212	0.86082	0.006213	-12.2887
208580_x_at	1921.22	2641.67	-3.8686	0.001125	0.679106	gb:NM_021968.1 /DB_XREF=gi:11415029 /GEN=H4FE /FEA=FLmRNA /CNT=3 /TID=Hs.278483.0 /TIER=FL /STK=0 /UG=Hs.278483 /LL=8363 /DEF=Homo sapiens H4 histone family, member E (H4FE), mRNA. /PROD=H4 histone family, member E /FL=gb:NM_021968.1	0.005655	1.58865	0.002206	1.63051	0.02944	1.48752	0.047329	1.28766	0.001885	1.60377	0.0196	1.41392	0.00428	1.57755	0.017536	1.46715	0.01863	1.54714	0.310702	-12.2434
221606_s_at	4191.27	7991.01	-3.05842	0.006767	0.606205	gb:BC005342.1 /DB_XREF=gi:13529139 /FEA=FLmRNA /CNT=28 /TID=Hs.282204.0 /TIER=FL /STK=0 /UG=Hs.282204 /LL=79366 /UG_GENE=NSBP1 /DEF=Homo sapiens, nucleosomal binding protein 1, clone MGC:12433, mRNA, complete cds. /PROD=nucleosomal binding protein 1 /FL=gb:AF250329.1 gb:BC005342.1	0.000412	1.91762	0.000611	1.75971	0.012067	1.61878	0.011206	1.42407	5.7e-05	1.9221	0.00084	1.74872	0.000731	1.76924	0.037382	1.36194	0.10889	1.27046	0.121228	-12.2174
205385_at	89.4525	203.368	-2.49632	0.022479	0.468991	gb:M92424.1 /DB_XREF=gi:338308 /GEN=p53 associated /FEA=FLmRNA /CNT=34 /TID=Hs.170027.5 /TIER=ConsEnd /STK=0 /UG=Hs.170027 /LL=4193 /UG_TITLE=mouse double minute 2, human homolog of; p53-binding protein /DEF=Human p53-associated mRNA, complete cds. /FL=gb:M92424.1 gb:NM_002392.1	0.00027	1.97819	0.000143	1.91236	0.003761	1.79745	0.002797	1.57236	4e-06	2.1913	0.000979	1.73137	0.000222	1.90214	0.017841	1.44955	0.003238	1.80018	0.086362	-12.2072
205673_s_at	456.775	1230.78	-6.02932	1.1e-05	0.398295	gb:NM_024087.1 /DB_XREF=gi:13443013 /GEN=DKFZP564L0862 /FEA=FLmRNA /CNT=38 /TID=Hs.19404.0 /TIER=FL+Stack /STK=21 /UG=Hs.19404 /LL=25954 /DEF=Homo sapiens DKFZP564L0862 protein (DKFZP564L0862), mRNA. /PROD=hypothetical protein FLJ20636 /FL=gb:NM_024087.1	0.494469	0.961155	0.534665	0.966299	0.469757	1.00018	0.370014	1.04019	0.508118	0.984116	0.241987	1.12605	0.475755	1.00018	0.725129	0.871726	0.444089	1.0118	0	-12.1962
206937_at	4689.2	6897.6	-5.58943	2.6e-05	0.680067	gb:NM_003126.1 /DB_XREF=gi:4507188 /GEN=SPTA1 /FEA=FLmRNA /CNT=24 /TID=Hs.1985.0 /TIER=FL /STK=1 /UG=Hs.1985 /LL=6708 /DEF=Homo sapiens spectrin, alpha, erythrocytic 1 (elliptocytosis 2) (SPTA1), mRNA. /PROD=spectrin, alpha, erythrocytic 1 (elliptocytosis2) /FL=gb:M61877.1 gb:NM_003126.1	0.060955	1.37874	0.243873	1.12984	0.601665	0.919776	0.750651	0.864237	0.470388	1.00012	0.109012	1.34814	0.204614	1.17713	0	0	0.619565	0.90732	0.806179	-12.1285
204226_at	3422.89	5867.68	-5.9726	1.2e-05	0.556811	gb:NM_014393.1 /DB_XREF=gi:7657624 /GEN=STAU2 /FEA=FLmRNA /CNT=73 /TID=Hs.96870.0 /TIER=FL+Stack /STK=14 /UG=Hs.96870 /LL=27067 /DEF=Homo sapiens staufen (Drosophila, RNA-binding protein) homolog 2 (STAU2), mRNA. /PROD=staufen homolog 2 /FL=gb:NM_014393.1	0.531013	0.945832	0.435397	1.00912	0.604211	0.93062	0.461832	1.00106	0.559976	0.964761	0.508847	0.965301	0.46971	1.00547	0.36426	1.05852	0.386125	1.04342	0.142642	-12.0929
219219_at	3341.63	5617.06	-5.94994	1.2e-05	0.623033	gb:NM_017854.1 /DB_XREF=gi:8923476 /GEN=FLJ20512 /FEA=FLmRNA /CNT=39 /TID=Hs.105606.0 /TIER=FL /STK=1 /UG=Hs.105606 /LL=54958 /DEF=Homo sapiens hypothetical protein FLJ20512 (FLJ20512), mRNA. /PROD=hypothetical protein FLJ20512 /FL=gb:BC002907.1 gb:NM_017854.1	0.566745	0.929804	0.41281	1.01903	0.528582	0.969523	0.428225	1.01451	0.641912	0.932788	0.452854	0.990092	0.453421	1.01381	0.764456	0.874962	0.571733	0.945706	0.248389	-12.0816
203283_s_at	5954.38	8554.2	-5.91684	1.3e-05	0.698874	gb:AK023260.1 /DB_XREF=gi:10435114 /FEA=FLmRNA /CNT=210 /TID=Hs.169939.0 /TIER=Stack /STK=26 /UG=Hs.169939 /LL=9653 /UG_GENE=HS2ST1 /UG_TITLE=heparan sulfate 2-O-sulfotransferase /DEF=Homo sapiens cDNA FLJ13198 fis, clone NT2RP3004454, highly similar to Homo sapiens mRNA for KIAA0448 protein. /FL=gb:NM_012262.2 gb:AB024568.1 gb:AB007917.1	0.516538	0.950759	0.365369	1.04176	0.546189	0.959206	0.397954	1.0275	0.243418	1.11055	0.57373	0.932697	0.424576	1.03256	0.627122	0.931074	0.345263	1.07088	0.626088	-12.0793
220042_x_at	286.481	544.957	-1.49059	0.153385	0.629552	gb:NM_024503.1 /DB_XREF=gi:13375633 /GEN=HIVEP3 /FEA=FLmRNA /CNT=13 /TID=Hs.306213.0 /TIER=FL /STK=1 /UG=Hs.306213 /LL=59269 /DEF=Homo sapiens human immunodeficiency virus type I enhancer-binding protein 3 (HIVEP3), mRNA. /PROD=human immunodeficiency virus type Ienhancer-binding protein 3 /FL=gb:NM_024503.1 gb:AF278765.1	2.9e-05	2.28728	0.000101	1.95258	0.000436	2.1709	0.000379	1.72931	3.2e-05	1.98575	0.000248	1.89916	3.9e-05	2.11109	0.665554	0.920222	0.430328	1.01817	0.085377	-12.0208
202002_at	910.615	1328.4	-2.83487	0.010983	0.634585	gb:AW072302 /DB_XREF=gi:6027300 /DB_XREF=wz98h08.x1 /CLONE=IMAGE:2566911 /FEA=FLmRNA /CNT=253 /TID=Hs.32500.0 /TIER=Stack /STK=15 /UG=Hs.32500 /LL=10449 /UG_GENE=ACAA2 /UG_TITLE=acetyl-Coenzyme A acyltransferase 2 (mitochondrial 3-oxoacyl-Coenzyme A thiolase) /FL=gb:BC001918.1 gb:NM_006111.1 gb:D16294.1	0.002482	1.69278	0.00014	1.92226	0.004259	1.7858	0.003445	1.53621	0.000719	1.69643	0.003613	1.60319	0.000548	1.80266	0.082902	1.27221	0.017267	1.56513	0.731307	-12.0199
218870_at	4202.45	7722.05	-5.01567	9e-05	0.570242	gb:NM_018460.1 /DB_XREF=gi:8922105 /GEN=BM046 /FEA=FLmRNA /CNT=98 /TID=Hs.177812.0 /TIER=FL+Stack /STK=53 /UG=Hs.177812 /LL=55843 /DEF=Homo sapiens uncharacterized bone marrow protein BM046 (BM046), mRNA. /PROD=uncharacterized bone marrow protein BM046 /FL=gb:AF217507.1 gb:AF217522.1 gb:NM_018460.1 gb:AF212222.1	0.095075	1.24234	0.113162	1.21031	0.043191	1.43088	0.076659	1.23941	0.060933	1.27462	0.20349	1.12771	0.068799	1.26994	0.03169	1.42374	0.167172	1.20942	0.00161	-11.9951
221293_s_at	1246.25	1919.96	-4.37139	0.000368	0.664021	gb:NM_022047.1 /DB_XREF=gi:11545748 /GEN=DEF6 /FEA=FLmRNA /CNT=8 /TID=Hs.15476.1 /TIER=FL /STK=0 /UG=Hs.15476 /LL=50619 /DEF=Homo sapiens differentially expressed in FDCP (mouse homolog) 6 (DEF6), mRNA. /PROD=differentially expressed in FDCP (mouse homolog)6 /FL=gb:NM_022047.1	0.026242	1.40232	0.029452	1.3616	0.01629	1.57717	0.045659	1.29019	0.001405	1.6266	0.013664	1.45067	0.017281	1.42501	0.562435	0.964699	0.185794	1.1841	0.537081	-11.9655
205815_at	44.335	167.227	-5.69599	2.1e-05	0.308362	gb:NM_002580.1 /DB_XREF=gi:4505604 /GEN=PAP /FEA=FLmRNA /CNT=37 /TID=Hs.423.0 /TIER=FL+Stack /STK=19 /UG=Hs.423 /LL=5068 /DEF=Homo sapiens pancreatitis-associated protein (PAP), mRNA. /PROD=pancreatitis-associated protein /FL=gb:NM_002580.1 gb:D13510.1 gb:M84337.1	0.369936	1.02293	0.251293	1.10031	0.211965	1.16618	0.471952	0.997042	0.278375	1.08556	0.503198	0.968002	0.304758	1.04834	0.560247	0.965849	0.686534	0.887217	0.127027	-11.9531
221000_s_at	527.822	798.549	-3.45322	0.002836	0.653779	gb:NM_030929.1 /DB_XREF=gi:13569890 /GEN=FKSG28 /FEA=FLmRNA /CNT=1 /TID=HsAffx.900120.29 /TIER=FL /STK=0 /DEF=Homo sapiens hypothetical protein FKSG28 (FKSG28), mRNA. /PROD=hypothetical protein FKSG28 /FL=gb:NM_030929.1	0.005826	1.59928	0.002126	1.63558	0.005952	1.74075	0.053111	1.27573	0.001373	1.64752	0.013716	1.45611	0.002362	1.64812	0.374743	1.04957	0.445499	1.01012	0.008328	-11.9135
206163_at	37.8875	114.07	-1.15077	0.264887	0.586512	gb:NM_005584.1 /DB_XREF=gi:5031896 /GEN=MAB21L1 /FEA=FLmRNA /CNT=27 /TID=Hs.239506.0 /TIER=FL /STK=0 /UG=Hs.239506 /LL=4081 /DEF=Homo sapiens mab-21 (C. elegans)-like 1 (MAB21L1), mRNA. /PROD=mab-21 (C. elegans)-like 1 /FL=gb:U38810.1 gb:NM_005584.1	2.9e-05	2.27836	2.6e-05	2.10065	0.000598	2.0987	0.002704	1.55319	0	2.52926	7e-05	2.03695	2.5e-05	2.15682	0.020357	1.4411	0.020872	1.52394	0.023439	-11.9132
206816_s_at	313.815	513.438	-2.3713	0.029088	0.617464	gb:NM_012436.1 /DB_XREF=gi:6912671 /GEN=SPAG8 /FEA=FLmRNA /CNT=12 /TID=Hs.256747.0 /TIER=FL /STK=0 /UG=Hs.256747 /LL=26206 /DEF=Homo sapiens sperm associated antigen 8 (SPAG8), mRNA. /PROD=sperm associated antigen 8 /FL=gb:NM_012436.1 gb:U12978.2	0.000205	2.00286	0.000409	1.80131	0.001844	1.9103	0.00459	1.50524	4.4e-05	1.94758	0.003954	1.5821	0.000232	1.89392	0.133004	1.20679	0.215271	1.15725	0.821896	-11.9073
203283_s_at	5954.38	8554.2	-5.91684	1.3e-05	0.698874	gb:AK023260.1 /DB_XREF=gi:10435114 /FEA=FLmRNA /CNT=210 /TID=Hs.169939.0 /TIER=Stack /STK=26 /UG=Hs.169939 /LL=9653 /UG_GENE=HS2ST1 /UG_TITLE=heparan sulfate 2-O-sulfotransferase /DEF=Homo sapiens cDNA FLJ13198 fis, clone NT2RP3004454, highly similar to Homo sapiens mRNA for KIAA0448 protein. /FL=gb:NM_012262.2 gb:AB024568.1 gb:AB007917.1	0.327165	1.05504	0.459726	0.998509	0.490727	0.988257	0.502498	0.983923	0.580908	0.952546	0.374581	1.03406	0.505652	0.999324	0.624755	0.931074	0.196784	1.17868	0.073291	-11.9045
208951_at	72.775	205.611	-1.62325	0.121918	0.547464	gb:BC002515.1 /DB_XREF=gi:12803386 /FEA=FLmRNA /CNT=251 /TID=Hs.74294.0 /TIER=FL /STK=1 /UG=Hs.74294 /LL=501 /UG_GENE=ALDH7A1 /DEF=Homo sapiens, antiquitin 1, clone MGC:1569, mRNA, complete cds. /PROD=antiquitin 1 /FL=gb:BC002515.1 gb:NM_001182.1	0.000159	2.03499	1.9e-05	2.13268	0.001369	1.95755	0.010305	1.4314	2.8e-05	1.99031	0.002079	1.65056	5.8e-05	2.05165	0.321652	1.07536	0.03616	1.43771	0.221597	-11.8614
218910_at	8137.39	12521.1	-5.15431	6.7e-05	0.661251	gb:NM_018075.1 /DB_XREF=gi:8922383 /GEN=FLJ10375 /FEA=FLmRNA /CNT=60 /TID=Hs.319088.0 /TIER=FL+Stack /STK=31 /UG=Hs.319088 /LL=55129 /DEF=Homo sapiens hypothetical protein FLJ10375 (FLJ10375), mRNA. /PROD=hypothetical protein FLJ10375 /FL=gb:NM_018075.1	0.154135	1.16692	0.114345	1.20599	0.105645	1.28553	0.148325	1.16255	0.067428	1.25731	0.073099	1.2577	0.108864	1.20761	0.120981	1.21982	0.033604	1.45017	0.280864	-11.835
206289_at	65.41	124.203	-1.38582	0.182734	0.625657	gb:NM_002141.1 /DB_XREF=gi:4504458 /GEN=HOXA4 /FEA=FLmRNA /CNT=21 /TID=Hs.77637.0 /TIER=FL /STK=7 /UG=Hs.77637 /LL=3201 /DEF=Homo sapiens homeo box A4 (HOXA4), mRNA. /PROD=homeo box A4 /FL=gb:NM_002141.1 gb:M74297.1	0.001482	1.77395	1e-06	2.49261	0.000377	2.23616	0.024232	1.3635	0	3.00547	7.9e-05	2.11621	4e-05	2.13271	0.075619	1.31667	0.452862	1.2608	0.001139	-11.8299
208383_s_at	329.186	837.226	-3.60776	0.002012	0.34152	gb:NM_002591.1 /DB_XREF=gi:4505638 /GEN=PCK1 /FEA=FLmRNA /CNT=2 /TID=Hs.1872.0 /TIER=FL /STK=0 /UG=Hs.1872 /LL=5105 /DEF=Homo sapiens phosphoenolpyruvate carboxykinase 1 (soluble) (PCK1), mRNA. /PROD=phosphoenolpyruvate carboxykinase 1 (soluble) /FL=gb:NM_002591.1 gb:L05144.1	0.03634	1.35991	0.000132	1.92006	0.021044	1.53474	0.120571	1.18666	6.2e-05	1.91498	0.007095	1.51881	0.003671	1.58595	0.000835	1.77548	0.000149	2.28671	0.45931	-11.8158
205616_at	232.572	418.934	-3.14239	0.005632	0.619278	gb:AW134812 /DB_XREF=gi:6138358 /DB_XREF=UI-H-BI1-abs-b-12-0-UI.s1 /CLONE=IMAGE:2712910 /FEA=FLmRNA /CNT=36 /TID=Hs.301306.0 /TIER=Stack /STK=17 /UG=Hs.301306 /LL=3742 /UG_GENE=KCNA6 /UG_TITLE=potassium voltage-gated channel, shaker-related subfamily, member 6 /FL=gb:NM_002235.1	0.007641	1.56999	0.000349	1.84286	0.005122	1.78358	0.004483	1.52474	0.001406	1.66025	0.011743	1.5572	0.001315	1.72431	0	0	0.066992	1.37135	0.04562	-11.8135
205483_s_at	4565.85	7310.99	-5.70654	2.1e-05	0.653702	gb:NM_005101.1 /DB_XREF=gi:4826773 /GEN=ISG15 /FEA=FLmRNA /CNT=43 /TID=Hs.833.0 /TIER=FL+Stack /STK=16 /UG=Hs.833 /LL=9636 /DEF=Homo sapiens interferon-stimulated protein, 15 kDa (ISG15), mRNA. /PROD=interferon-stimulated protein, 15 kDa /FL=gb:M13755.1 gb:NM_005101.1	0.403136	1.00615	0.17915	1.1499	0.17653	1.19992	0.246497	1.09884	0.155018	1.16575	0.122992	1.19603	0.372574	1.01241	0.029392	1.40445	0.023666	1.50716	0.631085	-11.7742
207469_s_at	4655.41	9337.04	-5.72333	2e-05	0.506885	gb:NM_003662.1 /DB_XREF=gi:4505822 /GEN=PIR /FEA=FLmRNA /CNT=4 /TID=Hs.279663.0 /TIER=FL /STK=0 /UG=Hs.279663 /LL=8544 /DEF=Homo sapiens Pirin (PIR), mRNA. /PROD=pirin /FL=gb:NM_003662.1	0.526928	0.946092	0.375385	1.03668	0.379645	1.05132	0.282472	1.08116	0.312765	1.07026	0.505863	0.965424	0.391037	1.04015	0	0	0.197863	1.19248	0.692285	-11.7608
222486_s_at	23.4013	39.775	-1.57635	0.132357	0.375559	gb:AF060152.1 /DEF=Homo sapiens METH1 protein (METH1) mRNA, complete cds. /FEA=mRNA /GEN=METH1 /PROD=METH1 protein /DB_XREF=gi:5725505 /UG=Hs.8230 a disintegrin-like and metalloprotease (reprolysin type) with thrombospondin type 1 motif, 1 /FL=gb:NM_006988.2 gb:AF060152.1 gb:AF170084.1 gb:AF207664.1	0.000106	2.09838	2.1e-05	2.12848	0.001954	1.90587	0.003453	1.53461	1.4e-05	2.08467	0.000571	1.80359	5.9e-05	2.05627	0.12717	1.21352	0.005084	1.74613	0.68572	-11.7539
219690_at	1509.69	2193.45	-5.06433	8.1e-05	0.655008	gb:NM_024660.1 /DB_XREF=gi:13375912 /GEN=FLJ22573 /FEA=FLmRNA /CNT=26 /TID=Hs.62406.0 /TIER=FL /STK=1 /UG=Hs.62406 /LL=79713 /DEF=Homo sapiens hypothetical protein FLJ22573 (FLJ22573), mRNA. /PROD=hypothetical protein FLJ22573 /FL=gb:NM_024660.1	0.159297	1.1633	0.12245	1.19821	0.065544	1.36529	0.176105	1.14222	0.133707	1.18183	0.218136	1.11441	0.100113	1.2181	0.170434	1.21749	0.294136	1.09882	0.52104	-11.7251
208894_at	22.2737	40.3188	-1.85002	0.080798	0.365141	gb:M60334.1 /DB_XREF=gi:188255 /GEN=HLA-DRA /FEA=FLmRNA /CNT=470 /TID=Hs.76807.0 /TIER=FL /STK=0 /UG=Hs.76807 /LL=3122 /DEF=Human MHC class II HLA-DR-alpha mRNA, complete cds. /PROD=cell surface glycoprotein /FL=gb:M60334.1 gb:NM_019111.1	1.9e-05	2.33717	3.1e-05	2.07835	0.014721	1.58888	0.016078	1.39049	0.000472	1.99886	0.000153	1.93892	0.000104	1.99263	0.311553	1.08097	0.008394	1.64973	0.092363	-11.6915
219462_at	611.656	815.04	-1.87992	0.076404	0.686083	gb:NM_024587.1 /DB_XREF=gi:13375773 /GEN=FLJ22353 /FEA=FLmRNA /CNT=33 /TID=Hs.22157.0 /TIER=FL+Stack /STK=10 /UG=Hs.22157 /LL=79639 /DEF=Homo sapiens hypothetical protein FLJ22353 (FLJ22353), mRNA. /PROD=hypothetical protein FLJ22353 /FL=gb:NM_024587.1	0.000103	2.09456	0.000259	1.84839	0.000766	2.05369	0.00383	1.52109	2.2e-05	2.01363	0.000284	1.86815	0.00011	1.97819	0.000467	1.83952	0.000199	2.23762	0.341243	-11.6887
219157_at	1928.71	3029.39	-5.8259	1.6e-05	0.637455	gb:NM_007246.1 /DB_XREF=gi:6005702 /GEN=KLHL2 /FEA=FLmRNA /CNT=37 /TID=Hs.122967.0 /TIER=FL+Stack /STK=8 /UG=Hs.122967 /LL=11275 /DEF=Homo sapiens kelch (Drosophila)-like 2 (Mayven) (KLHL2), mRNA. /PROD=kelch (Drosophila)-like 2 (Mayven) /FL=gb:AF059569.1 gb:NM_007246.1	0.559156	0.933047	0.579691	0.94856	0.512035	0.977981	0.454376	1.00402	0.390887	1.03297	0.49385	0.971902	0.554657	0.947656	0.461395	1.00908	0.295276	1.09793	0.222146	-11.6243
208081_s_at	593.56	1209.49	-3.18423	0.005137	0.527732	gb:NM_030824.1 /DB_XREF=gi:13540500 /GEN=FLJ14356 /FEA=FLmRNA /CNT=1 /TID=HsAffx.900033.16 /TIER=FL /STK=0 /DEF=Homo sapiens hypothetical protein FLJ14356 (FLJ14356), mRNA. /PROD=hypothetical protein FLJ14356 /FL=gb:NM_030824.1	0.00331	1.65336	0.002962	1.59887	0.003432	1.813	0.005218	1.49413	0.000605	1.70333	0.003806	1.58787	0.001805	1.66816	0.678882	0.914739	0.017792	1.54211	0.121937	-11.5883
203771_s_at	7807.2	11489.5	-5.40043	3.9e-05	0.694208	gb:AA740186 /DB_XREF=gi:2778778 /DB_XREF=ob26e06.s1 /CLONE=IMAGE:1324834 /FEA=FLmRNA /CNT=85 /TID=Hs.81029.0 /TIER=Stack /STK=12 /UG=Hs.81029 /LL=644 /UG_GENE=BLVRA /UG_TITLE=biliverdin reductase A /FL=gb:NM_000712.1 gb:U34877.1	0.302095	1.06042	0.307982	1.06926	0.136941	1.24406	0.217456	1.11549	0.645886	0.930769	0.547749	0.948554	0.245197	1.09063	0.591069	0.952331	0.767754	0.841749	0.542066	-11.5486
213239_at	1781.43	3053.24	-4.49825	0.000278	0.55342	gb:NM_006346.1 /DB_XREF=gi:5453889 /GEN=PIBF1 /FEA=FLmRNA /CNT=59 /TID=Hs.43913.0 /TIER=FL+Stack /STK=23 /UG=Hs.43913 /LL=10464 /DEF=Homo sapiens PIBF1 gene product (PIBF1), mRNA. /PROD=PIBF1 gene product /FL=gb:NM_006346.1	0.075858	1.26579	0.032511	1.35075	0.041651	1.43247	0.083509	1.22767	0.039152	1.31544	0.09544	1.22524	0.037206	1.33649	0.012933	1.48401	0.027836	1.47902	0.419114	-11.4789
220497_at	40.0425	78.8975	-1.52914	0.143614	0.507016	gb:NM_013249.1 /DB_XREF=gi:7019580 /GEN=ZNF214 /FEA=FLmRNA /CNT=7 /TID=Hs.117134.0 /TIER=FL /STK=0 /UG=Hs.117134 /LL=7761 /DEF=Homo sapiens zinc finger protein 214 (ZNF214), mRNA. /PROD=zinc finger protein 214 /FL=gb:NM_013249.1 gb:AF056617.1	0.000185	2.01904	3.8e-05	2.05718	0.001514	1.94716	0.041948	1.29932	5.7e-05	1.92765	0.002588	1.63047	8.2e-05	2.01489	0.005128	1.58525	0.000266	2.19223	0.199651	-11.3519
1552667_a_at	44.2875	115.096	-1.80384	0.088019	0.481242	gb:NM_005489.1 /DB_XREF=gi:4885526 /GEN=SH2D3C /TID=Hs2.26054.1 /CNT=12 /FEA=FLmRNA /TIER=FL /STK=2 /LL=10044 /UG=Hs.26054 /DEF=Homo sapiens SH2 domain containing 3C (SH2D3C), mRNA. /PROD=SH2 domain containing 3C /FL=gb:NM_005489.1 gb:AF124251.1	0.000932	1.82365	0.000114	1.94864	0.000382	2.21511	0.002054	1.58513	8e-06	2.15771	0.000575	1.81361	0.000147	1.96209	0.000323	2.02068	0	3.97172	0.282304	-11.2548
206647_at	87662.3	133767	-5.64535	2.3e-05	0.632193	gb:NM_005332.2 /DB_XREF=gi:6633805 /GEN=HBZ /FEA=FLmRNA /CNT=36 /TID=Hs.272003.0 /TIER=FL+Stack /STK=17 /UG=Hs.272003 /LL=3050 /DEF=Homo sapiens hemoglobin, zeta (HBZ), mRNA. /PROD=hemoglobin, zeta /FL=gb:NM_005332.2 gb:M24173.1	0.692102	0.87199	0.71527	0.890909	0.41832	1.02805	0.497278	0.987165	0.544357	0.963647	0.541753	0.951608	0.572926	0.967274	0.295427	1.08988	0.116819	1.26117	0.058413	-11.216
214433_s_at	2904.3	4464.58	-5.2191	5.8e-05	0.690351	gb:NM_003944.1 /DB_XREF=gi:4506872 /GEN=SELENBP1 /FEA=FLmRNA /CNT=66 /TID=Hs.288973.1 /TIER=FL /STK=2 /UG=Hs.288973 /LL=8991 /DEF=Homo sapiens selenium binding protein 1 (SELENBP1), mRNA. /PROD=selenium binding protein 1 /FL=gb:U29091.1 gb:NM_003944.1	0.296497	1.06314	0.260341	1.09487	0.193857	1.18203	0.294018	1.07369	0.15851	1.15942	0.337311	1.04435	0.243159	1.09346	0.409848	1.03218	0.010881	1.61112	0.101185	-11.1704
205437_at	1151.15	1775.45	-5.46885	3.4e-05	0.684293	gb:NM_006385.1 /DB_XREF=gi:5454175 /GEN=ZNF211 /FEA=FLmRNA /CNT=31 /TID=Hs.15110.0 /TIER=FL+Stack /STK=16 /UG=Hs.15110 /LL=10520 /DEF=Homo sapiens zinc finger protein 211 (ZNF211), mRNA. /PROD=zinc finger protein 211 /FL=gb:NM_006385.1 gb:U38904.1	0.435334	0.989096	0.347763	1.05106	0.183244	1.20651	0.443557	1.00893	0.276191	1.09646	0.502285	0.961914	0.424313	1.01651	0	0	0.04029	1.49708	0.795883	-11.1451
202019_s_at	2335.23	3529.83	-5.46046	3.5e-05	0.636143	gb:AI935255 /DB_XREF=gi:5674125 /DB_XREF=wp16a02.x1 /CLONE=IMAGE:2464970 /FEA=FLmRNA /CNT=192 /TID=Hs.13351.0 /TIER=Stack /STK=14 /UG=Hs.13351 /LL=10314 /UG_GENE=LANCL1 /UG_TITLE=LanC (bacterial lantibiotic synthetase component C)-like 1 /FL=gb:NM_006055.1	0.48625	0.966429	0.386605	1.03087	0.446495	1.01263	0.336841	1.05356	0.328346	1.0608	0.483393	0.97668	0.42376	1.02032	0.600495	0.948767	0.704548	0.877577	0.10099	-11.1287
202019_s_at	2335.23	3529.83	-5.46046	3.5e-05	0.636143	gb:AI935255 /DB_XREF=gi:5674125 /DB_XREF=wp16a02.x1 /CLONE=IMAGE:2464970 /FEA=FLmRNA /CNT=192 /TID=Hs.13351.0 /TIER=Stack /STK=14 /UG=Hs.13351 /LL=10314 /UG_GENE=LANCL1 /UG_TITLE=LanC (bacterial lantibiotic synthetase component C)-like 1 /FL=gb:NM_006055.1	0.384652	1.01572	0.522921	0.971767	0.520177	0.97348	0.462043	1.00098	0.394676	1.03178	0.517478	0.960532	0.426033	1.01479	0.245598	1.12129	0.57703	0.942442	0.968843	-11.1233
222604_at	1497.67	2141.88	-4.25289	0.000479	0.697272	Consensus includes gb:AI608833 /FEA=EST /DB_XREF=gi:4618000 /DB_XREF=est:tw84a03.x1 /CLONE=IMAGE:2266348 /UG=Hs.90847 general transcription factor IIIC, polypeptide 3 (102kD) /FL=gb:AF133123.1 gb:NM_012086.1	0.058186	1.30022	0.029819	1.35975	0.060334	1.37479	0.11886	1.1883	0.012366	1.42554	0.027986	1.36885	0.036072	1.34112	0.721137	0.895008	0.412044	1.02807	0.641582	-10.9669
209731_at	1889.46	2949.26	-4.53142	0.000258	0.650844	gb:U79718.1 /DB_XREF=gi:1800270 /GEN=OCTS3 /FEA=FLmRNA /CNT=80 /TID=Hs.66196.0 /TIER=FL+Stack /STK=27 /UG=Hs.66196 /LL=4913 /DEF=Human endonuclease III homolog 1 (OCTS3) mRNA, complete cds. /PROD=endonuclease III homolog 1, hNTH1 /FL=gb:U79718.1 gb:AB001575.1 gb:BC000391.1 gb:BC003014.1 gb:NM_002528.3 gb:U81285.1	0.185171	1.14834	0.037473	1.34415	0.070849	1.37186	0.19682	1.1313	0.029959	1.35067	0.248652	1.1005	0.072674	1.26365	0.295536	1.09152	0.138242	1.23605	0.261988	-10.8825
204101_at	1158.98	1667.98	-5.03596	8.6e-05	0.662413	gb:NM_000252.1 /DB_XREF=gi:4557895 /GEN=MTM1 /FEA=FLmRNA /CNT=97 /TID=Hs.75302.0 /TIER=FL+Stack /STK=38 /UG=Hs.75302 /LL=4534 /DEF=Homo sapiens myotubular myopathy 1 (MTM1), mRNA. /PROD=myotubularin /FL=gb:U46024.1 gb:NM_000252.1	0.230334	1.11224	0.30849	1.07143	0.220527	1.168	0.312002	1.06805	0.27899	1.09453	0.221988	1.13269	0.239873	1.1055	0	0	0.176836	1.22488	0.343417	-10.79
219869_s_at	11076.9	15215.5	-5.25862	5.3e-05	0.657623	gb:NM_022154.1 /DB_XREF=gi:11545899 /GEN=LOC64116 /FEA=FLmRNA /CNT=33 /TID=Hs.284205.0 /TIER=FL /STK=0 /UG=Hs.284205 /LL=64116 /DEF=Homo sapiens up-regulated by BCG-CWS (LOC64116), mRNA. /PROD=up-regulated by BCG-CWS /FL=gb:NM_022154.1	0.567872	0.928852	0.447751	1.00377	0.380459	1.0497	0.426631	1.0153	0.422947	1.01958	0.639805	0.90856	0.452193	1.00483	0.631428	0.934725	0.466198	0.999152	0.3334	-10.6346
218859_s_at	3115.76	6130.24	-5.13742	6.9e-05	0.505467	gb:NM_016649.1 /DB_XREF=gi:7705402 /GEN=HDCMC28P /FEA=FLmRNA /CNT=72 /TID=Hs.88820.0 /TIER=FL /STK=0 /UG=Hs.88820 /LL=51575 /DEF=Homo sapiens HDCMC28P protein (HDCMC28P), mRNA. /PROD=HDCMC28P protein /FL=gb:NM_016649.1 gb:AF068285.1	0.35647	1.03058	0.336807	1.05544	0.405319	1.03608	0.343898	1.05122	0.240925	1.11055	0.287515	1.07942	0.353138	1.03743	0.823985	0.823195	0.99736	0.460331	0.019949	-10.622
221284_s_at	93.6587	153.768	-1.62394	0.12177	0.635503	gb:NM_005417.1 /DB_XREF=gi:4885608 /GEN=SRC /FEA=FLmRNA /CNT=8 /TID=Hs.198298.1 /TIER=FL /STK=0 /UG=Hs.198298 /LL=6714 /DEF=Homo sapiens v-src avian sarcoma (Schmidt-Ruppin A-2) viral oncogene homolog (SRC), mRNA. /PROD=v-src avian sarcoma (Schmidt-Ruppin A-2) viraloncogene homolog /FL=gb:NM_005417.1	0.000306	1.95017	6.6e-05	1.99591	0.006016	1.72924	0.052266	1.2766	4.1e-05	1.95424	0.000734	1.76509	0.000213	1.90517	0.273018	1.10226	0.007055	1.67561	0.362974	-10.5596
204667_at	115.806	216.621	-2.89082	0.009737	0.508401	gb:NM_004496.1 /DB_XREF=gi:4758533 /GEN=HNF3A /FEA=FLmRNA /CNT=86 /TID=Hs.299867.0 /TIER=FL+Stack /STK=19 /UG=Hs.299867 /LL=3169 /DEF=Homo sapiens hepatocyte nuclear factor 3, alpha (HNF3A), mRNA. /PROD=hepatocyte nuclear factor 3, alpha /FL=gb:NM_004496.1 gb:U39840.1	0.006184	1.60774	0.001508	1.67266	0.012497	1.6174	0.039367	1.30689	0.000159	1.83668	0.007375	1.52611	0.002751	1.63609	0.061014	1.31818	0.006079	1.70741	0.340986	-10.5278
219703_at	263.886	403.945	-2.80592	0.011687	0.668489	gb:NM_018365.1 /DB_XREF=gi:8922949 /GEN=FLJ11222 /FEA=FLmRNA /CNT=23 /TID=Hs.132851.0 /TIER=FL /STK=4 /UG=Hs.132851 /LL=55329 /DEF=Homo sapiens hypothetical protein FLJ11222 (FLJ11222), mRNA. /PROD=hypothetical protein FLJ11222 /FL=gb:NM_018365.1	0.004148	1.62494	0.001941	1.64185	0.009289	1.65935	0.023546	1.35506	0.000974	1.66005	0.021883	1.39963	0.002327	1.64037	0.00678	1.55376	0.008986	1.64225	0.220911	-10.5123
231798_at	23.825	38.98	-2.06425	0.053712	0.345459	Consensus includes gb:AL575177 /FEA=EST /DB_XREF=gi:12936088 /DB_XREF=est:AL575177 /CLONE=CS0DI063YJ07 (3 prime) /UG=Hs.248201 noggin /FL=gb:NM_005450.1	0.00207	1.71109	0.000579	1.76587	0.000906	2.02779	0.001157	1.62792	8.3e-05	1.88853	0.009501	1.49169	0.000507	1.80563	0.548903	0.970816	0.145547	1.22451	0.002513	-10.511
201645_at	46.1238	107.854	-2.67639	0.015404	0.348878	gb:NM_002160.1 /DB_XREF=gi:4504548 /GEN=HXB /FEA=FLmRNA /CNT=282 /TID=Hs.289114.0 /TIER=FL+Stack /STK=79 /UG=Hs.289114 /LL=3371 /DEF=Homo sapiens hexabrachion (tenascin C, cytotactin) (HXB), mRNA. /PROD=hexabrachion (tenascin C, cytotactin) /FL=gb:M55618.1 gb:NM_002160.1	0.006154	1.62023	0.001165	1.71335	0.005854	1.76667	0.016359	1.39929	0.000373	1.78027	0.058529	1.30448	0.001902	1.69377	0.449508	1.01572	0.183056	1.20151	0.001996	-10.4377
219791_s_at	15.0575	14.5638	-0.972588	0.343648	0.419121	gb:NM_024748.1 /DB_XREF=gi:13376075 /GEN=FLJ11539 /FEA=FLmRNA /CNT=26 /TID=Hs.125461.0 /TIER=FL /STK=7 /UG=Hs.125461 /LL=79804 /DEF=Homo sapiens hypothetical protein FLJ11539 (FLJ11539), mRNA. /PROD=hypothetical protein FLJ11539 /FL=gb:NM_024748.1	0.000221	2.15313	5e-06	2.41802	0.007068	1.78234	0.000927	1.70967	2e-06	2.47288	0.001183	2.0865	8.7e-05	2.13548	0	0	0	0	0	-10.4147
219763_at	3870.53	6569.32	-5.15333	6.7e-05	0.61668	gb:NM_024820.1 /DB_XREF=gi:13449264 /GEN=KIAA1608 /FEA=FLmRNA /CNT=17 /TID=Hs.300842.0 /TIER=FL /STK=0 /UG=Hs.300842 /LL=57706 /DEF=Homo sapiens KIAA1608 protein (KIAA1608), mRNA. /PROD=hypothetical protein FLJ21129 /FL=gb:NM_024820.1	0.595756	0.916631	0.442416	1.00606	0.410336	1.03252	0.471166	0.997372	0.378105	1.03838	0.466075	0.984207	0.451328	1.00698	0.263326	1.10839	0.357859	1.05869	0.030499	-10.4109
205122_at	10114.8	14386.6	-4.59538	0.000225	0.633892	gb:BF439316 /DB_XREF=gi:11451833 /DB_XREF=nab62g12.x1 /CLONE=IMAGE:3272638 /FEA=FLmRNA /CNT=65 /TID=Hs.78531.0 /TIER=Stack /STK=27 /UG=Hs.78531 /LL=8577 /UG_GENE=TMEFF1 /UG_TITLE=transmembrane protein with EGF-like and two follistatin-like domains 1 /FL=gb:U19878.1 gb:NM_003692.1	0.174453	1.14912	0.136796	1.184	0.150156	1.22771	0.212617	1.11828	0.051261	1.28778	0.355825	1.03553	0.136511	1.17946	0.533866	0.976562	0.097594	1.34154	0.197074	-10.3929
218032_at	1237.12	1756.42	-5.04467	8.4e-05	0.658416	gb:AF070673.1 /DB_XREF=gi:3978241 /FEA=FLmRNA /CNT=162 /TID=Hs.76691.0 /TIER=FL+Stack /STK=57 /UG=Hs.76691 /LL=8303 /UG_GENE=SNN /DEF=Homo sapiens stannin mRNA, complete cds. /PROD=stannin /FL=gb:AF030196.1 gb:NM_003498.1 gb:AL161976.1 gb:AF070673.1	0.503821	0.945551	0.264287	1.11151	0.562084	0.943981	0.239089	1.12408	0.267465	1.1118	0.607655	0.894804	0.371457	1.08073	0	0	0	0	0	-10.3715
203766_s_at	109.39	211.565	-1.42125	0.172338	0.648938	gb:NM_012134.1 /DB_XREF=gi:6912323 /GEN=LMOD1 /FEA=FLmRNA /CNT=109 /TID=Hs.79386.0 /TIER=FL /STK=0 /UG=Hs.79386 /LL=25802 /DEF=Homo sapiens leiomodin 1 (smooth muscle) (LMOD1), mRNA. /PROD=leiomodin 1 (smooth muscle) /FL=gb:NM_012134.1	0.000556	1.87275	0.000281	1.84069	0.00058	2.1048	0.015381	1.39501	0.000335	1.7566	0.001397	1.69428	0.000193	1.91336	0.193166	1.1561	0.106947	1.27387	0.181321	-10.3096
231416_at	196.03	460.45	-2.44736	0.024879	0.510576	Consensus includes gb:NM_014475.1 /DEF=Homo sapiens dimeric dihydrodiol dehydrogenase (HUM2DD), mRNA. /FEA=CDS /GEN=HUM2DD /PROD=dimeric dihydrodiol dehydrogenase /DB_XREF=gi:7657211 /UG=Hs.133083 dimeric dihydrodiol dehydrogenase /FL=gb:AB021933.1 gb:NM_014475.1	0.001031	1.79519	0.002232	1.62769	0.007345	1.69442	0.055218	1.27069	0.000269	1.77743	0.0053	1.55077	0.001364	1.69918	0.218153	1.13693	0.196225	1.17311	0.227783	-10.2911
219992_at	2381.8	3479.96	-5.13836	6.9e-05	0.688482	gb:NM_013251.1 /DB_XREF=gi:7019576 /GEN=TAC3 /FEA=FLmRNA /CNT=21 /TID=Hs.9730.0 /TIER=FL+Stack /STK=9 /UG=Hs.9730 /LL=6866 /DEF=Homo sapiens tachykinin 3 (neuromedin K, neurokinin beta) (TAC3), mRNA. /PROD=tachykinin 3 /FL=gb:AF186112.1 gb:NM_013251.1 gb:AF216586.1	0.424417	0.99566	0.313525	1.06613	0.190359	1.18546	0.305856	1.06799	0.331947	1.05923	0.513221	0.963822	0.4951	0.999926	0.692453	0.908647	0.507669	0.977831	0.588811	-10.2861
205824_at	131.442	566.947	-4.25089	0.000481	0.296386	gb:NM_001541.1 /DB_XREF=gi:4504518 /GEN=HSPB2 /FEA=FLmRNA /CNT=27 /TID=Hs.78846.0 /TIER=FL /STK=0 /UG=Hs.78846 /LL=3316 /DEF=Homo sapiens heat shock 27kD protein 2 (HSPB2), mRNA. /PROD=heat shock 27kD protein 2 /FL=gb:NM_001541.1 gb:D89617.1	0.110135	1.21536	0.059468	1.28398	0.099231	1.29634	0.179982	1.13949	0.077249	1.24288	0.177668	1.14514	0.071994	1.26008	0.139493	1.2008	0.428763	1.01915	0.316344	-10.2714
207623_at	534.146	1166.4	-2.26017	0.036442	0.421631	gb:NM_005692.2 /DB_XREF=gi:10947136 /GEN=ABCF2 /FEA=FLmRNA /CNT=3 /TID=Hs.153612.0 /TIER=FL /STK=0 /UG=Hs.153612 /LL=10061 /DEF=Homo sapiens ATP-binding cassette, sub-family F (GCN20), member 2 (ABCF2), mRNA. /PROD=ATP-binding cassette, sub-family F, member 2 /FL=gb:AL050291.1 gb:NM_005692.2	0.000289	1.95648	0.001273	1.68448	0.014774	1.58885	0.007601	1.45963	0.000144	1.83497	0.0008	1.75568	0.000952	1.73978	0.133776	1.20744	0.009447	1.63496	0.05797	-10.2688
206412_at	1023.35	1427.03	-3.65298	0.00182	0.649157	gb:NM_005246.1 /DB_XREF=gi:4885230 /GEN=FER /FEA=FLmRNA /CNT=13 /TID=Hs.121558.0 /TIER=FL /STK=6 /UG=Hs.121558 /LL=2241 /DEF=Homo sapiens fer (fpsfes related) tyrosine kinase (phosphoprotein NCP94) (FER), mRNA. /PROD=fer (fpsfes related) tyrosine kinase(phosphoprotein NCP94) /FL=gb:J03358.1 gb:NM_005246.1	0.022768	1.44439	0.004293	1.57719	0.157378	1.22863	0.394048	1.02991	7e-05	1.94419	0.016744	1.45406	0.019504	1.42897	0.105439	1.30413	0.003762	2.08684	0.265792	-10.2463
206118_at	173.317	315.745	-1.70155	0.106049	0.606103	gb:NM_003151.1 /DB_XREF=gi:4507254 /GEN=STAT4 /FEA=FLmRNA /CNT=23 /TID=Hs.80642.0 /TIER=FL+Stack /STK=8 /UG=Hs.80642 /LL=6775 /DEF=Homo sapiens signal transducer and activator of transcription 4 (STAT4), mRNA. /PROD=signal transducer and activator of transcription4 /FL=gb:NM_003151.1 gb:L78440.1	0.000934	1.80808	1.7e-05	2.14579	0.017393	1.56455	0.04495	1.29178	0	2.88078	0.000612	1.78437	0.000348	1.84999	0.292567	1.09164	0.106494	1.27459	0.198747	-10.207
205386_s_at	617.913	865.869	-2.94554	0.00865	0.673517	gb:NM_002392.1 /DB_XREF=gi:4505136 /GEN=MDM2 /FEA=FLmRNA /CNT=34 /TID=Hs.170027.5 /TIER=FL /STK=0 /UG=Hs.170027 /LL=4193 /DEF=Homo sapiens mouse double minute 2, human homolog of; p53-binding protein (MDM2), transcript variant MDM2, mRNA. /PROD=mouse double minute 2, human homolog of, fulllength protein isoform /FL=gb:M92424.1 gb:NM_002392.1	0.013711	1.53859	0.002303	1.75496	0.010287	1.74273	0.004362	1.52744	5.8e-05	2.15702	0.003288	1.7414	0.00427	1.66644	0	0	0.11838	1.30427	0	-10.2064
202663_at	510.824	908.569	-5.05686	8.2e-05	0.595933	gb:AI005043 /DB_XREF=gi:3214553 /DB_XREF=ou91c11.x1 /CLONE=IMAGE:1635188 /FEA=FLmRNA /CNT=163 /TID=Hs.24143.0 /TIER=Stack /STK=11 /UG=Hs.24143 /LL=7456 /UG_GENE=WASPIP /UG_TITLE=Wiskott-Aldrich syndrome protein interacting protein /FL=gb:NM_003387.2	0.601469	0.909072	0.543461	0.962336	0.371098	1.05701	0.696986	0.906999	0.622446	0.93761	0.567279	0.935194	0.461547	1.01892	0.378452	1.04984	0.27443	1.11538	0.012584	-10.1807
222831_at	588.029	893.599	-2.9238	0.009067	0.625994	Consensus includes gb:NM_024632.1 /DEF=Homo sapiens hypothetical protein FLJ11526 (FLJ11526), mRNA. /FEA=mRNA /GEN=FLJ11526 /PROD=hypothetical protein FLJ11526 /DB_XREF=gi:13375861 /UG=Hs.38750 hypothetical protein FLJ11526 /FL=gb:NM_024632.1	0.00928	1.53065	0.003252	1.59154	0.012621	1.61678	0.140952	1.25445	0.004952	1.51473	0.045372	1.31712	0.004338	1.57596	0.218508	1.15192	0.043877	1.43822	0.394556	-10.1435
219540_at	3300.64	5646.82	-3.30472	0.00394	0.600358	gb:AU150728 /DB_XREF=gi:11012249 /DB_XREF=AU150728 /CLONE=NT2RP2003470 /FEA=FLmRNA /CNT=27 /TID=Hs.145498.0 /TIER=Stack /STK=8 /UG=Hs.145498 /LL=10308 /UG_GENE=ZNF267 /UG_TITLE=zinc finger protein 267 /FL=gb:NM_003414.2 gb:AF220492.1	0.013038	1.48715	0.017601	1.41583	0.015416	1.58237	0.045526	1.29019	0.003952	1.53158	0.010163	1.48157	0.010392	1.4801	0.144333	1.1948	0.024403	1.78144	0.026389	-10.1033
205123_s_at	3626.59	4947.59	-4.45729	0.000304	0.619091	gb:NM_003692.1 /DB_XREF=gi:4507548 /GEN=TMEFF1 /FEA=FLmRNA /CNT=65 /TID=Hs.78531.0 /TIER=FL /STK=0 /UG=Hs.78531 /LL=8577 /DEF=Homo sapiens transmembrane protein with EGF-like and two follistatin-like domains 1 (TMEFF1), mRNA. /PROD=transmembrane protein with EGF-like and twofollistatin-like domains 1 /FL=gb:U19878.1 gb:NM_003692.1	0.174453	1.14912	0.136796	1.184	0.150156	1.22771	0.212617	1.11828	0.051261	1.28778	0.355825	1.03553	0.136511	1.17946	0.533866	0.976562	0.097594	1.34154	0.197074	-10.0886
207056_s_at	40.295	36.8537	-0.795289	0.436808	0.699486	gb:NM_004858.1 /DB_XREF=gi:4759133 /GEN=SLC4A8 /FEA=FLmRNA /CNT=9 /TID=Hs.132136.0 /TIER=FL /STK=3 /UG=Hs.132136 /LL=9498 /DEF=Homo sapiens solute carrier family 4, sodium bicarbonate cotransporter, member 8 (SLC4A8), mRNA. /PROD=solute carrier family 4, sodium bicarbonatecotransporter, member 8 /FL=gb:AF069512.1 gb:NM_004858.1	0.000466	1.89556	6e-05	2.00717	0.000593	2.09746	0.000984	1.642	6e-06	2.13924	0.000243	1.88848	9.8e-05	1.98914	0.468646	1.00582	0.328802	1.07654	0.040812	-10.0541
205617_at	238.026	422.877	-2.83355	0.011015	0.598649	gb:NM_000951.1 /DB_XREF=gi:4506136 /GEN=PRRG2 /FEA=FLmRNA /CNT=32 /TID=Hs.35101.0 /TIER=FL /STK=1 /UG=Hs.35101 /LL=5639 /DEF=Homo sapiens proline-rich Gla (G-carboxyglutamic acid) polypeptide 2 (PRRG2), mRNA. /PROD=proline-rich Gla (G-carboxyglutamic acid)polypeptide 2 /FL=gb:AF009243.1 gb:NM_000951.1	0.006026	1.58255	0.002301	1.62574	0.021329	1.53552	0.093035	1.21635	0.000946	1.66582	0.0104	1.4838	0.00391	1.58699	0.728376	0.889961	0.209233	1.16439	0.563164	-10.0528
1552634_a_at	1628.18	2291.72	-4.88619	0.000119	0.687165	gb:NM_033204.2 /DB_XREF=gi:24475858 /TID=Hs2.164284.1 /CNT=21 /FEA=FLmRNA /TIER=FL /STK=2 /LL=94039 /UG_GENE=HZF12 /UG=Hs.164284 /UG_TITLE=zinc finger protein 12 /DEF=Homo sapiens zinc finger protein 12 (HZF12), mRNA. /FL=gb:NM_033204.2 gb:BC011502.1 gb:AY149174.1	0.248054	1.09899	0.429474	1.012	0.371569	1.05603	0.659854	0.92271	0.492179	0.991139	0.282146	1.08094	0.363926	1.0312	0.931497	0.752383	0.283029	1.10863	0.372848	-10.0485
207495_at	2428.32	3502.74	-5.12045	7.2e-05	0.699099	gb:NM_004249.1 /DB_XREF=gi:4758993 /GEN=RAB28 /FEA=FLmRNA /CNT=5 /TID=Hs.296371.0 /TIER=FL /STK=0 /UG=Hs.296371 /LL=9364 /DEF=Homo sapiens RAB28, member RAS oncogene family (RAB28), mRNA. /PROD=RAB28, member RAS oncogene family /FL=gb:NM_004249.1	0.619371	0.900536	0.544446	0.961964	0.691962	0.882832	0.690246	0.910999	0.645598	0.930585	0.521342	0.952545	0.630045	0.906732	0.845041	0.828397	0.647937	0.906576	0.265022	-10.0066
202691_at	5217.24	7974.37	-3.633	0.001902	0.648661	gb:NM_006938.1 /DB_XREF=gi:5902101 /GEN=SNRPD1 /FEA=FLmRNA /CNT=121 /TID=Hs.86948.0 /TIER=FL+Stack /STK=20 /UG=Hs.86948 /LL=6632 /DEF=Homo sapiens small nuclear ribonucleoprotein D1 polypeptide (16kD) (SNRPD1), mRNA. /PROD=small nuclear ribonucleoprotein D1 polypeptide(16kD) /FL=gb:J03798.1 gb:NM_006938.1 gb:BC001721.1	0.032535	1.37348	0.018468	1.41031	0.065378	1.36172	0.198334	1.1268	0.008219	1.46296	0.033676	1.34756	0.024618	1.38469	0.693008	0.908364	0.801021	0.822695	0.563109	-9.969
206474_at	1117.05	1668.68	-4.86559	0.000124	0.665296	gb:NM_002595.1 /DB_XREF=gi:4505648 /GEN=PCTK2 /FEA=FLmRNA /CNT=12 /TID=Hs.301511.0 /TIER=FL /STK=0 /UG=Hs.301511 /LL=5128 /DEF=Homo sapiens PCTAIRE protein kinase 2 (PCTK2), mRNA. /PROD=PCTAIRE protein kinase 2 /FL=gb:NM_002595.1	0.305465	1.05834	0.436629	1.00859	0.453283	1.00903	0.330826	1.05649	0.373647	1.04054	0.539849	0.951894	0.403998	1.01527	0.649937	0.923856	0.220294	1.15579	0.231752	-9.8992
205889_s_at	27.1875	89.4025	-1.31551	0.20485	0.651467	gb:NM_014790.1 /DB_XREF=gi:7662177 /GEN=KIAA0555 /FEA=FLmRNA /CNT=34 /TID=Hs.43107.0 /TIER=FL /STK=0 /UG=Hs.43107 /LL=9832 /DEF=Homo sapiens KIAA0555 gene product (KIAA0555), mRNA. /PROD=KIAA0555 gene product /FL=gb:NM_014790.1 gb:AB011127.1	0.000642	1.85334	0.000325	1.82433	0.00101	2.00755	0.007844	1.45622	0.000151	1.82976	0.000575	1.78926	0.00026	1.87839	0.075402	1.27722	0.091143	1.2983	0.019255	-9.8421
221301_at	39.8825	64.785	-0.900827	0.379575	0.699122	gb:NM_025258.1 /DB_XREF=gi:13376861 /GEN=G7C /FEA=FLmRNA /CNT=4 /TID=Hs.283875.0 /TIER=FL /STK=0 /UG=Hs.283875 /LL=80737 /DEF=Homo sapiens NG37 protein (G7C), mRNA. /PROD=NG37 protein /FL=gb:NM_025258.1	0.002802	1.67246	1.2e-05	2.18951	0.000768	2.0549	0.020738	1.36704	3e-06	2.22381	0.000376	1.83875	0.00014	1.94812	0.004721	1.59214	3e-05	2.60293	0.09964	-9.84193
206231_at	620.388	1129.9	-4.63945	0.000204	0.570641	gb:NM_002248.2 /DB_XREF=gi:6631091 /GEN=KCNN1 /FEA=FLmRNA /CNT=20 /TID=Hs.158173.0 /TIER=FL /STK=0 /UG=Hs.158173 /LL=3780 /DEF=Homo sapiens potassium intermediatesmall conductance calcium-activated channel, subfamily N, member 1 (KCNN1), mRNA. /PROD=potassium intermediatesmall conductancecalcium-activated channel, subfamily N, member 1 /FL=gb:U69883.2 gb:NM_002248.2	0.348752	1.03403	0.245568	1.1036	0.145387	1.2325	0.388441	1.031	0.173472	1.1485	0.327201	1.04958	0.261248	1.07258	0.425858	1.02505	0.499352	0.98204	0.320596	-9.84068
219188_s_at	2985.14	4647.2	-3.30606	0.003928	0.681511	gb:NM_014067.2 /DB_XREF=gi:13569839 /GEN=LRP16 /FEA=FLmRNA /CNT=58 /TID=Hs.10824.0 /TIER=FL /STK=3 /UG=Hs.10824 /LL=28992 /DEF=Homo sapiens LRP16 protein (LRP16), mRNA. /PROD=LRP16 protein /FL=gb:NM_014067.2 gb:BC003188.1 gb:AF202922.2 gb:BC000270.1	0.026167	1.40122	0.013665	1.44219	0.029596	1.48368	0.054271	1.27243	0.002993	1.55666	0.031232	1.35681	0.015226	1.43743	0.536497	0.976348	0.065394	1.35078	0.476106	-9.7243
210540_s_at	1333.46	2158.13	-4.00166	0.000837	0.653715	gb:BC004523.1 /DB_XREF=gi:13325453 /FEA=FLmRNA /CNT=7 /TID=Hs.13225.0 /TIER=FL /STK=0 /UG=Hs.13225 /LL=8702 /UG_GENE=B4GALT4 /DEF=Homo sapiens, UDP-Gal:betaGlcNAc beta 1,4- galactosyltransferase, polypeptide 4, clone MGC:3811, mRNA, complete cds. /PROD=UDP-Gal:betaGlcNAc beta 1,4-galactosyltransferase, polypeptide 4 /FL=gb:NM_003778.1 gb:AF020920.1 gb:BC004523.1 gb:AF038662.1	0.099283	1.22902	0.086061	1.24036	0.0961	1.30067	0.105706	1.20133	0.013127	1.41921	0.056828	1.28715	0.078373	1.25011	0.268702	1.10522	0.327899	1.07677	0.412712	-9.63228
208506_at	479.899	645.997	-2.86641	0.010263	0.669057	gb:NM_021018.1 /DB_XREF=gi:10440559 /GEN=H3FI /FEA=FLmRNA /CNT=3 /TID=Hs.247814.0 /TIER=FL /STK=0 /UG=Hs.247814 /LL=8968 /DEF=Homo sapiens H3 histone family, member I (H3FI), mRNA. /PROD=H3 histone family, member I /FL=gb:NM_021018.1	0.000473	1.90786	0.004765	1.55523	0.165106	1.21369	0.050875	1.28178	0.010285	1.45001	0.021799	1.40521	0.006601	1.53874	0.234425	1.12857	0.204287	1.16763	0.0399	-9.59979
220735_s_at	1735.82	3046.18	-4.73612	0.000165	0.555485	gb:NM_020654.1 /DB_XREF=gi:10190689 /GEN=SENP7 /FEA=FLmRNA /CNT=4 /TID=Hs.30443.0 /TIER=FL /STK=0 /UG=Hs.30443 /LL=57337 /DEF=Homo sapiens sentrinSUMO-specific protease (SENP7), mRNA. /PROD=sentrinSUMO-specific protease /FL=gb:NM_020654.1 gb:AF217504.1	0.453187	0.981603	0.33007	1.05834	0.430131	1.02188	0.559959	0.962627	0.39463	1.03192	0.450504	0.990704	0.416751	1.02492	0.496848	0.993145	0.282247	1.10863	0.599232	-9.58555
220211_at	32.8638	49.815	-1.485	0.154848	0.571668	gb:NM_024799.1 /DB_XREF=gi:13376172 /GEN=FLJ13224 /FEA=FLmRNA /CNT=11 /TID=Hs.159054.0 /TIER=FL /STK=1 /UG=Hs.159054 /LL=79857 /DEF=Homo sapiens hypothetical protein FLJ13224 (FLJ13224), mRNA. /PROD=hypothetical protein FLJ13224 /FL=gb:NM_024799.1	0.00193	1.72699	0.000213	1.87736	0.002223	1.88971	0.002926	1.55063	0.000623	1.71039	0.014806	1.45089	0.000451	1.82587	0.128217	1.24143	0.003043	1.84834	0	-9.56991
202034_x_at	5424.72	9904.62	-4.71061	0.000174	0.533475	gb:NM_014781.1 /DB_XREF=gi:7661991 /GEN=KIAA0203 /FEA=FLmRNA /CNT=219 /TID=Hs.50421.0 /TIER=FL+Stack /STK=11 /UG=Hs.50421 /LL=9821 /DEF=Homo sapiens KIAA0203 gene product (KIAA0203), mRNA. /PROD=KIAA0203 gene product /FL=gb:D86958.1 gb:NM_014781.1	0.558372	0.924869	0.121313	1.23315	0.464163	1.00363	0.494736	0.986998	0.714717	0.885907	0.752138	0.817627	0.413306	1.01309	0.740169	0.863605	0.059756	1.41905	0.401806	-9.53801
204311_at	573.173	883.641	-3.45578	0.00282	0.609824	gb:NM_001678.1 /DB_XREF=gi:4502278 /GEN=ATP1B2 /FEA=FLmRNA /CNT=94 /TID=Hs.78854.0 /TIER=FL+Stack /STK=12 /UG=Hs.78854 /LL=482 /DEF=Homo sapiens ATPase, Na+K+ transporting, beta 2 polypeptide (ATP1B2), mRNA. /PROD=ATPase, Na+K+ transporting, beta 2 polypeptide /FL=gb:M81181.1 gb:NM_001678.1 gb:U45945.1	0.055455	1.31108	0.025724	1.37828	0.032036	1.47636	0.066551	1.25423	0.016942	1.40372	0.051617	1.30418	0.027279	1.37567	0.633175	0.929414	0.341233	1.07504	0.726145	-9.47252
200927_s_at	5730.66	9180.49	-4.66747	0.000192	0.649927	gb:AA919115 /DB_XREF=gi:3059005 /DB_XREF=ol85g11.s1 /CLONE=IMAGE:1536452 /FEA=FLmRNA /CNT=365 /TID=Hs.5807.0 /TIER=Stack /STK=13 /UG=Hs.5807 /LL=51552 /UG_GENE=Rab14 /UG_TITLE=GTPase Rab14 /FL=gb:NM_016322.1 gb:AL162081.1 gb:AF152463.1 gb:AF203689.1	0.509729	0.955681	0.491214	0.985297	0.351297	1.06687	0.372426	1.0378	0.416561	1.02199	0.374123	1.02622	0.406264	1.06094	0.072655	1.28217	0.193056	1.1754	0.17376	-9.46064
206113_s_at	9167.66	14077.6	-4.65004	0.000199	0.623161	gb:NM_004162.1 /DB_XREF=gi:4759003 /GEN=RAB5A /FEA=FLmRNA /CNT=17 /TID=Hs.73957.0 /TIER=FL /STK=0 /UG=Hs.73957 /LL=5868 /DEF=Homo sapiens RAB5A, member RAS oncogene family (RAB5A), mRNA. /PROD=RAB5A, member RAS oncogene family /FL=gb:M28215.1 gb:NM_004162.1	0.285263	1.07407	0.419761	1.01641	0.615718	0.92027	0.647928	0.92767	0.648792	0.927423	0.291847	1.07801	0.398445	1.0263	0.674835	0.902859	0.518216	0.971458	0.307922	-9.44183
202301_s_at	8304	11408.2	-4.79617	0.000145	0.679193	gb:BE396879 /DB_XREF=gi:9342244 /DB_XREF=601289401F1 /CLONE=IMAGE:3619848 /FEA=FLmRNA /CNT=200 /TID=Hs.81648.0 /TIER=Stack /STK=16 /UG=Hs.81648 /LL=65117 /UG_GENE=FLJ11021 /UG_TITLE=hypothetical protein FLJ11021 similar to splicing factor, arginineserine-rich 4 /FL=gb:NM_023012.1	0.503362	0.958324	0.615153	0.93376	0.536473	0.965359	0.60226	0.94669	0.684505	0.915286	0.602662	0.925217	0.567242	0.942208	0.534141	0.976864	0.323071	1.08068	0.600634	-9.40849
218127_at	4289.65	7758.77	-4.77543	0.000151	0.575503	gb:AI804118 /DB_XREF=gi:5369590 /DB_XREF=tc68e01.x1 /CLONE=IMAGE:2069784 /FEA=FLmRNA /CNT=132 /TID=Hs.84928.0 /TIER=Stack /STK=8 /UG=Hs.84928 /LL=4801 /UG_GENE=NFYB /UG_TITLE=nuclear transcription factor Y, beta /FL=gb:NM_006166.2 gb:L06145.1 gb:BC005316.1 gb:BC005317.1	0.829719	0.793121	0.471093	0.993602	0.399012	1.03992	0.829304	0.845873	0.408939	1.02724	0.407208	1.01136	0.549258	0.983771	0.985585	0.612654	0.205093	1.19993	0.162228	-9.39542
219740_at	28.2	36.1287	-1.54273	0.140295	0.538196	gb:NM_024749.1 /DB_XREF=gi:13376077 /GEN=FLJ12505 /FEA=FLmRNA /CNT=20 /TID=Hs.125741.0 /TIER=FL /STK=5 /UG=Hs.125741 /LL=79805 /DEF=Homo sapiens hypothetical protein FLJ12505 (FLJ12505), mRNA. /PROD=hypothetical protein FLJ12505 /FL=gb:NM_024749.1	0.001493	1.7516	0.000352	1.82001	0.003911	1.79645	0.016232	1.391	0.000152	1.83983	0.001652	1.68335	0.000598	1.78995	0.204691	1.1507	0.023372	1.50894	0.61371	-9.38558
206291_at	764.32	1289.24	-3.99484	0.00085	0.493881	gb:NM_006183.2 /DB_XREF=gi:6006028 /GEN=NTS /FEA=FLmRNA /CNT=35 /TID=Hs.80962.0 /TIER=FL /STK=0 /UG=Hs.80962 /LL=4922 /DEF=Homo sapiens neurotensin (NTS), mRNA. /PROD=neurotensin precursor /FL=gb:NM_006183.2 gb:U91618.1	0.273733	1.07698	0.013348	1.44463	0.176928	1.19852	0.291472	1.07501	0.000326	1.75882	0.11385	1.20239	0.102872	1.19611	0.361004	1.05589	0.140842	1.23005	0.537	-9.34509
205682_x_at	1233.86	2092.03	-4.17711	0.000566	0.645826	gb:NM_019101.1 /DB_XREF=gi:9506706 /GEN=G3A /FEA=FLmRNA /CNT=86 /TID=Hs.247129.0 /TIER=FL+Stack /STK=34 /UG=Hs.247129 /LL=55937 /DEF=Homo sapiens apolipoprotein M (G3A), mRNA. /PROD=apolipoprotein M /FL=gb:AF118393.3 gb:NM_019101.1	0.117142	1.2223	0.227495	1.11928	0.185243	1.19502	0.125298	1.18668	0.280592	1.0897	0.23773	1.11091	0.156056	1.17137	0.002405	1.67932	0.000597	2.07001	0.01852	-9.33393
206355_at	266.155	377.587	-3.34001	0.003645	0.61207	gb:R20102 /DB_XREF=gi:774736 /DB_XREF=yg39h06.r1 /CLONE=IMAGE:35031 /FEA=FLmRNA /CNT=20 /TID=Hs.288642.0 /TIER=ConsEnd /STK=0 /UG=Hs.288642 /LL=2774 /UG_GENE=GNAL /UG_TITLE=guanine nucleotide binding protein (G protein), alpha activating activity polypeptide, olfactory type /FL=gb:NM_002071.1 gb:L10665.1	0.019352	1.59031	0.03133	1.41607	0.066272	1.42864	0.035802	1.39049	0.042047	1.39187	0.186478	1.17971	0.025736	1.46965	0	0	0	0	0	-9.27439
205385_at	89.4525	203.368	-2.49632	0.022479	0.468991	gb:M92424.1 /DB_XREF=gi:338308 /GEN=p53 associated /FEA=FLmRNA /CNT=34 /TID=Hs.170027.5 /TIER=ConsEnd /STK=0 /UG=Hs.170027 /LL=4193 /UG_TITLE=mouse double minute 2, human homolog of; p53-binding protein /DEF=Human p53-associated mRNA, complete cds. /FL=gb:M92424.1 gb:NM_002392.1	0.013711	1.53859	0.002303	1.75496	0.010287	1.74273	0.004362	1.52744	5.8e-05	2.15702	0.003288	1.7414	0.00427	1.66644	0	0	0.11838	1.30427	0	-9.25136
205950_s_at	1136.82	1884.13	-3.90753	0.001032	0.605067	gb:NM_001738.1 /DB_XREF=gi:4502516 /GEN=CA1 /FEA=FLmRNA /CNT=36 /TID=Hs.23118.0 /TIER=FL+Stack /STK=17 /UG=Hs.23118 /LL=759 /DEF=Homo sapiens carbonic anhydrase I (CA1), mRNA. /PROD=carbonic anhydrase I /FL=gb:M33987.1 gb:NM_001738.1	0.061603	1.29694	0.194261	1.13766	0.086907	1.32074	0.10323	1.20566	0.107085	1.20747	0.207835	1.12223	0.093518	1.23089	0.431186	1.02324	0.558406	0.951351	0.587575	-9.24591
204399_s_at	1419.33	2178.16	-4.5533	0.000246	0.63227	gb:AI582285 /DB_XREF=gi:4568182 /DB_XREF=tq65h11.x1 /CLONE=IMAGE:2213733 /FEA=FLmRNA /CNT=70 /TID=Hs.24178.0 /TIER=Stack /STK=10 /UG=Hs.24178 /LL=24139 /UG_GENE=EMAP-2 /UG_TITLE=microtubule-associated protein like echinoderm EMAP /FL=gb:NM_012155.1 gb:AF103939.1	0.499887	0.960082	0.408012	1.0212	0.346967	1.06961	0.383971	1.03289	0.422896	1.01941	0.363577	1.03148	0.399563	1.03154	0.471859	1.00443	0.607067	0.927482	0.016652	-9.22634
206862_at	315.79	830.235	-3.12981	0.005789	0.549299	gb:NM_004876.1 /DB_XREF=gi:4758513 /GEN=ZNF254 /FEA=FLmRNA /CNT=9 /TID=Hs.86371.0 /TIER=FL /STK=0 /UG=Hs.86371 /LL=9534 /DEF=Homo sapiens zinc finger protein 254 (ZNF254), mRNA. /PROD=zinc finger protein 254 /FL=gb:NM_004876.1 gb:AF054180.1	0.025395	1.40418	0.010624	1.4679	0.062366	1.36912	0.050934	1.27862	0.020189	1.37807	0.056022	1.28873	0.017996	1.41928	0.692347	0.909001	0.027345	1.47791	0.104056	-9.16944
206109_at	693.525	1138.8	-3.19355	0.005033	0.543019	gb:NM_000148.1 /DB_XREF=gi:4503804 /GEN=FUT1 /FEA=FLmRNA /CNT=27 /TID=Hs.69747.0 /TIER=FL+Stack /STK=18 /UG=Hs.69747 /LL=2523 /DEF=Homo sapiens fucosyltransferase 1 (galactoside 2-alpha-L-fucosyltransferase, Bombay phenotype included) (FUT1), mRNA. /PROD=fucosyltransferase 1 (galactoside2-alpha-L-fucosyltransferase, Bombay phenotype included) /FL=gb:NM_000148.1 gb:M35531.1	0.054303	1.31879	0.014858	1.44276	0.028786	1.50311	0.081675	1.23414	0.077539	1.24629	0.056682	1.30695	0.021333	1.40919	0.325959	1.07841	0.012418	1.62004	0.07334	-9.13914
1553060_at	174.188	265.409	-2.45989	0.024243	0.5699	gb:NM_033126.1 /DB_XREF=gi:14916454 /GEN=PSKH2 /TID=Hs2.336929.1 /CNT=2 /FEA=FLmRNA /TIER=FL /STK=2 /LL=85481 /UG=Hs.336929 /DEF=Homo sapiens serinethreonine kinase PSKH2 (PSKH2), mRNA. /PROD=serinethreonine kinase PSKH2 /FL=gb:NM_033126.1 gb:AY037806.1	0.008597	1.5451	0.006987	1.51213	0.006854	1.70834	0.009889	1.43628	0.001101	1.65168	0.009249	1.50013	0.004652	1.56969	0.415201	1.03019	0.149368	1.22027	0.024845	-9.0901
205822_s_at	19301.1	39553.9	-4.48598	0.000286	0.522201	gb:NM_002130.1 /DB_XREF=gi:4504428 /GEN=HMGCS1 /FEA=FLmRNA /CNT=25 /TID=Hs.77910.0 /TIER=FL /STK=0 /UG=Hs.77910 /LL=3157 /DEF=Homo sapiens 3-hydroxy-3-methylglutaryl-Coenzyme A synthase 1 (soluble) (HMGCS1), mRNA. /PROD=3-hydroxy-3-methylglutaryl-Coenzyme A synthase 1(soluble) /FL=gb:NM_002130.1 gb:L25798.1 gb:BC000297.1	0.472105	0.973013	0.299403	1.07344	0.455642	1.0077	0.36373	1.04159	0.31016	1.0694	0.409332	1.00971	0.415281	1.0198	0.651812	0.926936	0.732067	0.863014	0.761837	-9.03936
220518_at	40.2788	70.73	-1.1291	0.273678	0.665461	gb:NM_024801.1 /DB_XREF=gi:13376176 /GEN=FLJ21551 /FEA=FLmRNA /CNT=6 /TID=Hs.159231.0 /TIER=FL /STK=0 /UG=Hs.159231 /LL=79859 /DEF=Homo sapiens hypothetical protein FLJ21551 (FLJ21551), mRNA. /PROD=hypothetical protein FLJ21551 /FL=gb:NM_024801.1	0.000264	1.97158	0.000724	1.74298	0.005503	1.73916	0.019391	1.37334	5e-06	2.17412	2.9e-05	2.14199	0.000486	1.81332	0.291402	1.09246	0.109358	1.27056	0.528134	-8.92497
219671_at	90.5375	277.012	-3.14697	0.005575	0.413672	gb:AL136591.1 /DB_XREF=gi:13276684 /GEN=DKFZp761G122 /FEA=FLmRNA /CNT=49 /TID=Hs.272891.0 /TIER=FL+Stack /STK=16 /UG=Hs.272891 /LL=51440 /DEF=Homo sapiens mRNA; cDNA DKFZp761G122 (from clone DKFZp761G122); complete cds. /PROD=hypothetical protein /FL=gb:NM_016257.1 gb:AB001105.1 gb:AL136591.1	0.047206	1.32853	0.029703	1.3616	0.022547	1.52723	0.065992	1.25333	0.027238	1.35236	0.015714	1.43996	0.024266	1.38662	0.499699	0.992153	0.221526	1.15325	0.677897	-8.90807
205973_at	366.056	613.482	-4.49332	0.000281	0.627086	gb:NM_022549.1 /DB_XREF=gi:12025679 /GEN=FEZ1 /FEA=FLmRNA /CNT=24 /TID=Hs.79226.0 /TIER=FL /STK=0 /UG=Hs.79226 /LL=9638 /DEF=Homo sapiens fasciculation and elongation protein zeta 1 (zygin I) (FEZ1), transcript variant 2, mRNA. /PROD=zygin 1, isoform 2 /FL=gb:U60062.1 gb:NM_022549.1	0.592505	0.915283	0.564102	0.95399	0.448855	1.01162	0.470093	0.997749	0.605674	0.944623	0.438919	0.995921	0.488946	1.00182	0.79891	0.833409	0.151689	1.24408	0.285123	-8.89226
1552669_at	170.149	245.123	-2.08661	0.051421	0.592504	gb:NM_024607.1 /DB_XREF=gi:13375814 /TID=Hs2.28329.1 /CNT=25 /FEA=FLmRNA /TIER=FL /STK=0 /LL=79660 /UG_GENE=PPP1R3B /UG=Hs.28329 /UG_TITLE=protein phosphatase 1, regulatory (inhibitor) subunit 3B /DEF=Homo sapiens protein phosphatase 1, regulatory (inhibitor) subunit 3B (PPP1R3B), mRNA. /FL=gb:BC043388.1 gb:NM_024607.1	0.004579	1.61281	0.002776	1.60521	0.008984	1.66447	0.012615	1.41322	0.002376	1.57799	0.012229	1.46122	0.002744	1.6226	0.007534	1.53976	0.004956	1.72988	0.156938	-8.86593
218128_at	2491.59	4190.65	-4.51752	0.000267	0.570122	gb:AU151875 /DB_XREF=gi:11013396 /DB_XREF=AU151875 /CLONE=NT2RP2006282 /FEA=FLmRNA /CNT=132 /TID=Hs.84928.0 /TIER=Stack /STK=9 /UG=Hs.84928 /LL=4801 /UG_GENE=NFYB /UG_TITLE=nuclear transcription factor Y, beta /FL=gb:NM_006166.2 gb:L06145.1 gb:BC005316.1 gb:BC005317.1	0.829719	0.793121	0.471093	0.993602	0.399012	1.03992	0.829304	0.845873	0.408939	1.02724	0.407208	1.01136	0.549258	0.983771	0.985585	0.612654	0.205093	1.19993	0.162228	-8.82931
201354_s_at	1371.48	2061.78	-4.05722	0.000739	0.65346	gb:AA788652 /DB_XREF=gi:2848772 /DB_XREF=ah30a09.s1 /CLONE=1240312 /FEA=FLmRNA /CNT=279 /TID=Hs.277401.0 /TIER=Stack /STK=14 /UG=Hs.277401 /LL=11176 /UG_GENE=BAZ2A /UG_TITLE=bromodomain adjacent to zinc finger domain, 2A /FL=gb:NM_013449.1 gb:AB032254.1	0.171519	1.15175	0.327952	1.05903	0.226921	1.15394	0.340418	1.05208	0.235262	1.10911	0.347796	1.03961	0.226632	1.10906	0.786473	0.860538	0.310058	1.08945	0.496846	-8.69415
219898_at	138.762	245.296	-3.83325	0.001218	0.531482	gb:NM_018970.2 /DB_XREF=gi:10190654 /GEN=GPR85 /FEA=FLmRNA /CNT=21 /TID=Hs.152009.0 /TIER=FL /STK=0 /UG=Hs.152009 /LL=54329 /DEF=Homo sapiens G protein-coupled receptor 85 (GPR85), mRNA. /PROD=G protein-coupled receptor 85 /FL=gb:NM_018970.2 gb:AB040800.1 gb:AF250237.2	0.158626	1.18468	0.085257	1.26435	0.296404	1.11693	0.118628	1.2216	0.047973	1.36543	0.056967	1.43619	0.141621	1.19557	0	0	0.399634	1.04342	0.439558	-8.66536
204114_at	48.305	24.3212	-0.712124	0.485517	0.667465	gb:NM_007361.1 /DB_XREF=gi:6679055 /GEN=NID2 /FEA=FLmRNA /CNT=80 /TID=Hs.82733.0 /TIER=FL+Stack /STK=29 /UG=Hs.82733 /LL=22795 /DEF=Homo sapiens nidogen 2 (NID2), mRNA. /PROD=nidogen 2 /FL=gb:NM_007361.1 gb:D86425.1	0.001868	1.72895	0.000281	1.84624	0.000851	2.04553	1	0.371391	0.000289	1.77818	0.012907	1.46005	0.000359	1.84928	0.189294	1.16082	0.107332	1.28139	0.436507	-8.65565
210349_at	74.5337	288.281	-2.41194	0.026763	0.481654	gb:L24959.1 /DB_XREF=gi:407005 /FEA=FLmRNA /CNT=14 /TID=Hs.348.0 /TIER=FL /STK=0 /UG=Hs.348 /LL=814 /UG_GENE=CAMK4 /DEF=Human calciumcalmodulin dependent protein kinase mRNA, complete cds. /PROD=calciumcalmodulin dependent protein kinase /FL=gb:L17000.1 gb:L24959.1 gb:NM_001744.1 gb:D30742.1	0.034975	1.36897	0.003332	1.59442	0.007518	1.70615	0.037213	1.31413	0.001648	1.63638	0.005588	1.5674	0.006771	1.52911	0.177191	1.22151	0.328646	1.0931	0.257935	-8.61591
220435_at	1106.43	2000.84	-4.30745	0.000424	0.496599	gb:NM_018713.1 /DB_XREF=gi:8922154 /GEN=DKFZp547M236 /FEA=FLmRNA /CNT=8 /TID=Hs.20981.0 /TIER=FL /STK=0 /UG=Hs.20981 /LL=55532 /DEF=Homo sapiens hypothetical protein DKFZp547M236 (DKFZp547M236), mRNA. /PROD=hypothetical protein DKFZp547M236 /FL=gb:NM_018713.1	0.574286	0.92641	0.405457	1.02231	0.492844	0.988028	0.183165	1.13689	0.414216	1.02297	0.36546	1.03039	0.448169	1.0169	0.910647	0.783333	0.924755	0.724596	0.48472	-8.56828
205235_s_at	1315.44	3166.14	-4.39864	0.000347	0.423771	gb:NM_016195.1 /DB_XREF=gi:7705347 /GEN=MPHOSPH1 /FEA=FLmRNA /CNT=49 /TID=Hs.240.0 /TIER=FL /STK=1 /UG=Hs.240 /LL=9585 /DEF=Homo sapiens M-phase phosphoprotein 1 (MPHOSPH1), mRNA. /PROD=M-phase phosphoprotein 1 /FL=gb:NM_016195.1 gb:AL117496.1	0.422173	0.996646	0.746178	0.874211	0.594406	0.934693	0.59875	0.947384	0.694236	0.909566	0.629039	0.910383	0.559322	0.995496	0.402726	1.04176	0.745315	0.847777	0.773618	-8.54864
221801_x_at	24.9887	113.963	-2.38066	0.028536	0.343403	gb:AL566528 /DB_XREF=gi:12918975 /DB_XREF=AL566528 /CLONE=CS0DF020YI15 (3 prime) /FEA=FLmRNA /CNT=134 /TID=Hs.211584.0 /TIER=ConsEnd /STK=1 /UG=Hs.211584 /LL=4747 /UG_GENE=NEFL /UG_TITLE=neurofilament, light polypeptide (68kD) /FL=gb:NM_006158.1	0.005037	1.60381	0.011966	1.4582	0.019916	1.54603	0.090392	1.21955	0.010234	1.44605	0.041165	1.33143	0.00684	1.52839	0.119514	1.22531	0.052671	1.39122	0.128021	-8.54159
221358_at	77.5913	317.839	-3.47973	0.002674	0.383538	gb:NM_005286.1 /DB_XREF=gi:4885344 /GEN=GPR8 /FEA=FLmRNA /CNT=3 /TID=Hs.248118.0 /TIER=FL /STK=0 /UG=Hs.248118 /LL=2832 /DEF=Homo sapiens G protein-coupled receptor 8 (GPR8), mRNA. /PROD=G protein-coupled receptor 8 /FL=gb:NM_005286.1	0.130289	1.1932	0.087856	1.23887	0.056547	1.386	0.104245	1.20361	0.130988	1.18373	0.241613	1.09867	0.076372	1.25227	0.141631	1.19969	0.293748	1.09952	0.342956	-8.49617
212224_at	3653.92	6631.74	-4.2209	0.000514	0.50669	gb:NM_000689.1 /DB_XREF=gi:4502030 /GEN=ALDH1 /FEA=FLmRNA /CNT=375 /TID=Hs.76392.0 /TIER=FL+Stack /STK=9 /UG=Hs.76392 /LL=216 /DEF=Homo sapiens aldehyde dehydrogenase 1, soluble (ALDH1), mRNA. /PROD=aldehyde dehydrogenase 1, soluble /FL=gb:AF003341.1 gb:NM_000689.1	0.538301	0.940358	0.4886	0.985989	0.317597	1.09121	0.522258	0.97692	0.519868	0.979282	0.471394	0.981152	0.39832	1.06788	0.531334	0.975088	0.152386	1.23313	0.580288	-8.49417
209101_at	29.34	108.362	-2.56175	0.019612	0.444866	gb:M92934.1 /DB_XREF=gi:180923 /FEA=FLmRNA /CNT=291 /TID=Hs.75511.0 /TIER=FL /STK=0 /UG=Hs.75511 /LL=1490 /UG_GENE=CTGF /DEF=Human connective tissue growth factor, complete cds. /PROD=connective tissue growth factor /FL=gb:NM_001901.1 gb:M92934.1	0.014202	1.47592	0.008888	1.48656	0.031983	1.47209	0.017658	1.3818	0.005332	1.50391	0.01402	1.44636	0.01045	1.47914	0.012818	1.47958	0.000353	2.13745	0.160789	-8.49276
219654_at	1625.58	2463.03	-4.28735	0.000443	0.662523	gb:NM_014241.1 /DB_XREF=gi:7657481 /GEN=PTPLA /FEA=FLmRNA /CNT=23 /TID=Hs.114062.0 /TIER=FL+Stack /STK=8 /UG=Hs.114062 /LL=9200 /DEF=Homo sapiens protein tyrosine phosphatase-like (proline instead of catalytic arginine), member a (PTPLA), mRNA. /PROD=protein tyrosine phosphatase-like (prolineinstead of catalytic arginine), member a /FL=gb:AF114494.1 gb:NM_014241.1	0.528341	0.946925	0.439217	1.00746	0.635911	0.913706	0.512855	0.981064	0.485208	0.994135	0.551072	0.946884	0.474174	1.00391	0.87968	0.792754	0.266143	1.12217	0.171462	-8.46732
210762_s_at	488.137	818.994	-3.09382	0.006263	0.656073	gb:AF026219.1 /DB_XREF=gi:2559001 /GEN=HP /FEA=FLmRNA /CNT=5 /TID=Hs.8700.0 /TIER=FL /STK=0 /UG=Hs.8700 /LL=10395 /DEF=Homo sapiens HP protein (HP) mRNA, complete cds. /PROD=HP protein /FL=gb:AF026219.1 gb:AF035119.1 gb:NM_006094.2	0.056442	1.30686	0.033824	1.3479	0.047433	1.41385	0.145333	1.16978	0.015582	1.40604	0.090968	1.23309	0.034503	1.34827	0.159361	1.18306	0.019025	1.53514	0.849101	-8.43976
202033_s_at	10068.1	15293	-2.90194	0.009505	0.63697	gb:BG402105 /DB_XREF=gi:13295553 /DB_XREF=602465641F1 /CLONE=IMAGE:4593682 /FEA=FLmRNA /CNT=219 /TID=Hs.50421.0 /TIER=Stack /STK=13 /UG=Hs.50421 /LL=9821 /UG_GENE=KIAA0203 /UG_TITLE=KIAA0203 gene product /FL=gb:D86958.1 gb:NM_014781.1	0.04917	1.32366	0.015112	1.4335	0.043734	1.42686	0.088023	1.22281	0.013545	1.41993	0.16254	1.15702	0.023536	1.39032	0.324016	1.07709	0.027247	1.4884	0.522632	-8.40511
219586_at	710.125	1096.41	-4.18598	0.000555	0.616722	gb:NM_030581.1 /DB_XREF=gi:13386493 /GEN=MGC11230 /FEA=FLmRNA /CNT=25 /TID=Hs.180058.0 /TIER=FL /STK=0 /UG=Hs.180058 /LL=80779 /DEF=Homo sapiens hypothetical protein MGC11230 (MGC11230), mRNA. /PROD=hypothetical protein MGC11230 /FL=gb:NM_030581.1 gb:BC004519.1	0.530454	0.945749	0.512928	0.97606	0.344805	1.07178	0.367632	1.04022	0.55315	0.967005	0.486968	0.974352	0.40786	1.06015	0.356851	1.06086	0.657077	0.899498	0.093888	-8.39293
203081_at	1695.2	2459.29	-3.93695	0.000966	0.69294	gb:NM_020248.1 /DB_XREF=gi:9910389 /GEN=LOC56998 /FEA=FLmRNA /CNT=163 /TID=Hs.99816.0 /TIER=FL+Stack /STK=81 /UG=Hs.99816 /LL=56998 /DEF=Homo sapiens beta-catenin-interacting protein ICAT (LOC56998), mRNA. /PROD=beta-catenin-interacting protein ICAT /FL=gb:NM_020248.1 gb:AB021262.1	0.196194	1.13778	0.283423	1.08408	0.300078	1.10221	0.177753	1.14274	0.230886	1.11401	0.277664	1.08105	0.238305	1.10723	0.093075	1.2683	0.066706	1.37292	0.294953	-8.37606
206780_at	89.6012	322.949	-2.1958	0.041454	0.504229	gb:NM_000818.1 /DB_XREF=gi:4503874 /GEN=GAD2 /FEA=FLmRNA /CNT=10 /TID=Hs.170808.0 /TIER=FL /STK=3 /UG=Hs.170808 /LL=2572 /DEF=Homo sapiens glutamate decarboxylase 2 (pancreatic islets and brain, 65kD) (GAD2), mRNA. /PROD=glutamate decarboxylase 2 /FL=gb:NM_000818.1 gb:M74826.1	0.010665	1.5116	0.008583	1.49085	0.009314	1.65869	0.016886	1.38576	0.003131	1.55464	0.005205	1.55604	0.00607	1.53777	0.17871	1.16841	0.115634	1.26847	0.258772	-8.2876
207197_at	19.2675	36.01	-0.983206	0.338538	0.623425	gb:NM_003413.1 /DB_XREF=gi:4507972 /GEN=ZIC3 /FEA=FLmRNA /CNT=10 /TID=Hs.111227.0 /TIER=FL /STK=0 /UG=Hs.111227 /LL=7547 /DEF=Homo sapiens Zic family member 3 (odd-paired Drosophila homolog, heterotaxy 1) (ZIC3), mRNA. /PROD=Zic family member 3 (odd-paired Drosophilahomolog, heterotaxy 1) /FL=gb:NM_003413.1 gb:AF028706.1	0.000767	1.84304	0.00062	1.81163	0.007937	1.68857	0.007083	1.46876	0.000232	1.79786	0.005442	1.55686	0.000761	1.78775	0.261358	1.12079	0.079413	1.35031	0.39177	-8.26421
219697_at	137.44	319.815	-2.34731	0.030547	0.501901	gb:NM_006043.1 /DB_XREF=gi:5174462 /GEN=HS3ST2 /FEA=FLmRNA /CNT=27 /TID=Hs.115830.0 /TIER=FL+Stack /STK=14 /UG=Hs.115830 /LL=9956 /DEF=Homo sapiens heparan sulfate (glucosamine) 3-O-sulfotransferase 2 (HS3ST2), mRNA. /PROD=heparan sulfate D-glucosaminyl3-O-sulfotransferase 2 /FL=gb:AF105375.1 gb:AF105374.1 gb:NM_006043.1	0.008571	1.5535	0.023801	1.38804	0.008968	1.68194	0.014072	1.40867	0.000656	1.71877	0.012291	1.51802	0.008708	1.50987	0.489478	0.996258	0.094021	1.30427	0.4435	-8.23202
209368_at	7476.58	10598.4	-4.24153	0.000491	0.698306	gb:AF233336.1 /DB_XREF=gi:10197683 /GEN=EPHX2 /FEA=FLmRNA /CNT=103 /TID=Hs.113.0 /TIER=FL /STK=0 /UG=Hs.113 /LL=2053 /DEF=Homo sapiens clone 129-13 soluble epoxide hydrolase (EPHX2) mRNA, complete cds. /PROD=soluble epoxide hydrolase /FL=gb:NM_001979.1 gb:AF233334.1 gb:AF233336.1 gb:AF233335.1 gb:L05779.1	0.605947	0.912028	0.499527	0.981809	0.49081	0.989085	0.694814	0.910119	0.57758	0.958038	0.650488	0.905155	0.551134	0.937613	0.151417	1.18934	0.095029	1.29279	0.325527	-8.21525
205386_s_at	617.913	865.869	-2.94554	0.00865	0.673517	gb:NM_002392.1 /DB_XREF=gi:4505136 /GEN=MDM2 /FEA=FLmRNA /CNT=34 /TID=Hs.170027.5 /TIER=FL /STK=0 /UG=Hs.170027 /LL=4193 /DEF=Homo sapiens mouse double minute 2, human homolog of; p53-binding protein (MDM2), transcript variant MDM2, mRNA. /PROD=mouse double minute 2, human homolog of, fulllength protein isoform /FL=gb:M92424.1 gb:NM_002392.1	0.076057	1.26539	0.014075	1.44046	0.069784	1.35251	0.070132	1.24937	0.018896	1.38552	0.057538	1.28681	0.033013	1.34993	0.46465	1.00754	0.264629	1.11893	0.638745	-8.16107
207471_at	27.4025	128.673	-3.61445	0.001982	0.384466	gb:AF118086.1 /DB_XREF=gi:6650817 /FEA=FLmRNA /CNT=5 /TID=Hs.279839.0 /TIER=ConsEnd /STK=0 /UG=Hs.279839 /LL=29026 /UG_GENE=PRO1992 /DEF=Homo sapiens PRO1992 mRNA, complete cds. /PROD=PRO1992 /FL=gb:AF118086.1 gb:NM_014107.1	0.239698	1.09899	0.10203	1.21997	0.158003	1.21816	0.16556	1.14935	0.196713	1.13263	0.129094	1.18584	0.148115	1.16271	0.42308	1.02633	0.21695	1.15622	0.50809	-8.1332
206747_at	532.419	754.525	-3.99612	0.000847	0.650353	gb:NM_014696.1 /DB_XREF=gi:7662165 /GEN=KIAA0514 /FEA=FLmRNA /CNT=10 /TID=Hs.129739.0 /TIER=FL /STK=2 /UG=Hs.129739 /LL=9721 /DEF=Homo sapiens KIAA0514 gene product (KIAA0514), mRNA. /PROD=KIAA0514 gene product /FL=gb:NM_014696.1 gb:AB011086.1	0.543066	0.940087	0.38345	1.03242	0.220794	1.15948	0.267999	1.08717	0.443998	1.01077	0.66245	0.89863	0.348382	1.05803	0.698189	0.902859	0.600897	0.930276	0.137687	-8.12814
207206_s_at	240.034	477.35	-3.2658	0.004293	0.531276	gb:NM_000697.1 /DB_XREF=gi:4502050 /GEN=ALOX12 /FEA=FLmRNA /CNT=7 /TID=Hs.1200.0 /TIER=FL /STK=1 /UG=Hs.1200 /LL=239 /DEF=Homo sapiens arachidonate 12-lipoxygenase (ALOX12), mRNA. /PROD=arachidonate 12-lipoxygenase /FL=gb:NM_000697.1 gb:M58704.1 gb:M35418.1 gb:M62982.1	0.117222	1.2061	0.054113	1.29386	0.091645	1.3083	0.066094	1.25187	0.023839	1.36204	0.148488	1.16722	0.069808	1.26235	0.628412	0.937021	0.410361	1.02903	0.203837	-8.1127
1552554_a_at	42.5425	114.516	-2.20083	0.041041	0.40105	gb:AY027790.1 /DB_XREF=gi:14324118 /GEN=CLAN1 /TID=Hs2.23248.1 /CNT=8 /FEA=FLmRNA /TIER=FL /STK=1 /LL=58484 /UG=Hs.23248 /DEF=Homo sapiens CLAND (CLAN1) mRNA, complete cds. /PROD=CLAND /FL=gb:AY027790.1 gb:NM_021209.2 gb:AY027789.1 gb:AY035391.1 gb:AY027787.1	0.022895	1.4204	0.003797	1.5732	0.01719	1.56523	0.010064	1.43365	0.006295	1.48808	0.058211	1.28441	0.007478	1.51411	0.091997	1.25497	0.00251	1.83026	0.169193	-8.08897
206433_s_at	38.1863	90.6737	-2.02755	0.057675	0.450838	gb:BC000460.1 /DB_XREF=gi:12653380 /FEA=FLmRNA /CNT=21 /TID=Hs.159425.0 /TIER=FL /STK=0 /UG=Hs.159425 /LL=50859 /UG_GENE=HSAJ1454 /DEF=Homo sapiens, Similar to testican 3, clone MGC:8506, mRNA, complete cds. /PROD=Similar to testican 3 /FL=gb:NM_016950.1 gb:BC000460.1 gb:BC003017.1	0.006605	1.56762	0.005665	1.53233	0.019251	1.54817	0.012447	1.41409	0.003888	1.53231	0.048162	1.30658	0.005473	1.54848	0.003453	1.62155	0.002362	1.8366	0.247948	-8.06089
203924_at	103.895	403.261	-3.63165	0.001908	0.365293	gb:NM_000846.1 /DB_XREF=gi:4504170 /GEN=GSTA2 /FEA=FLmRNA /CNT=270 /TID=Hs.89552.0 /TIER=FL+Stack /STK=28 /UG=Hs.89552 /LL=2939 /DEF=Homo sapiens glutathione S-transferase A2 (GSTA2), mRNA. /PROD=glutathione S-transferase A2 /FL=gb:BC002895.1 gb:M25627.1 gb:M16594.1 gb:M14777.1 gb:M15872.1 gb:M21758.1 gb:NM_000846.1	0.120592	1.21863	0.257495	1.10063	0.223803	1.16182	0.142384	1.17373	0.517127	0.980466	0.145019	1.18717	0.178281	1.15297	0	0	0.220016	1.16267	0.162609	-7.9861
206240_s_at	640.684	876.66	-3.91935	0.001005	0.699776	gb:NM_003437.1 /DB_XREF=gi:4507986 /GEN=ZNF136 /FEA=FLmRNA /CNT=14 /TID=Hs.182828.0 /TIER=FL /STK=5 /UG=Hs.182828 /LL=7695 /DEF=Homo sapiens zinc finger protein 136 (clone pHZ-20) (ZNF136), mRNA. /PROD=zinc finger protein 136 (clone pHZ-20) /FL=gb:NM_003437.1	0.378634	1.01845	0.295639	1.07548	0.309173	1.0936	0.297286	1.07218	0.369776	1.04204	0.240775	1.09874	0.345609	1.03274	0.830309	0.839448	0.703233	0.878668	0.623471	-7.96509
212185_x_at	4015.69	7120.39	-1.54138	0.140622	0.699518	gb:NM_005953.1 /DB_XREF=gi:5174763 /GEN=MT2A /FEA=FLmRNA /CNT=241 /TID=Hs.118786.0 /TIER=FL+Stack /STK=92 /UG=Hs.118786 /LL=4502 /DEF=Homo sapiens metallothionein 2A (MT2A), mRNA. /PROD=metallothionein 2A /FL=gb:NM_005953.1	0.002138	1.70624	0.003577	1.58003	0.012576	1.61619	0.010232	1.43293	0.000161	1.82757	0.010427	1.48047	0.002601	1.63087	0.00075	1.79484	1.4e-05	2.7733	0.336002	-7.91354
210127_at	538.51	1129.84	-4.07067	0.000718	0.54835	gb:BC002510.1 /DB_XREF=gi:12803378 /FEA=FLmRNA /CNT=22 /TID=Hs.277445.0 /TIER=FL /STK=0 /UG=Hs.277445 /LL=51560 /UG_GENE=RAB6B /DEF=Homo sapiens, small GTPase RAB6B, clone MGC:829, mRNA, complete cds. /PROD=small GTPase RAB6B /FL=gb:NM_016577.1 gb:BC002510.1 gb:AF166492.1	0.555993	0.934146	0.53661	0.966154	0.487521	0.990753	0.430352	1.01371	0.518784	0.980779	0.636972	0.909775	0.527372	0.972172	0.30102	1.09438	0.272799	1.11488	0.308325	-7.87951
220465_at	733.097	1207.86	-3.69223	0.001667	0.626786	gb:NM_024988.1 /DB_XREF=gi:13376491 /GEN=FLJ12355 /FEA=FLmRNA /CNT=8 /TID=Hs.287521.0 /TIER=FL /STK=2 /UG=Hs.287521 /LL=80054 /DEF=Homo sapiens hypothetical protein FLJ12355 (FLJ12355), mRNA. /PROD=hypothetical protein FLJ12355 /FL=gb:NM_024988.1	0.340302	1.03963	0.297681	1.07584	0.059428	1.38731	0.107532	1.20501	0.162664	1.1615	0.178966	1.15381	0.236105	1.08697	0.41302	1.03829	0.336494	1.08068	0.005933	-7.84006
209619_at	97.1338	233.544	-3.57019	0.002188	0.454348	gb:K01144.1 /DB_XREF=gi:188469 /FEA=FLmRNA /CNT=391 /TID=Hs.84298.0 /TIER=FL /STK=1 /UG=Hs.84298 /LL=972 /UG_GENE=CD74 /DEF=Human major histocompatibility class II antigen gamma chain mRNA, complete cds. /PROD=class II antigen gamma chain /FL=gb:K01144.1 gb:NM_004355.1	0.299285	1.0622	0.082766	1.24723	0.216319	1.16366	0.411766	1.02137	0.215272	1.1217	0.276512	1.07843	0.180935	1.12972	0.648501	0.926936	0.17291	1.19915	0.268752	-7.83461
202283_at	11734.6	16628.1	-3.95602	0.000926	0.681805	gb:NM_002615.1 /DB_XREF=gi:4505708 /GEN=SERPINF1 /FEA=FLmRNA /CNT=211 /TID=Hs.173594.0 /TIER=FL+Stack /STK=146 /UG=Hs.173594 /LL=5176 /DEF=Homo sapiens serine (or cysteine) proteinase inhibitor, clade F (alpha-2 antiplasmin, pigment epithelium derived factor), member 1 (SERPINF1), mRNA. /PROD=serine (or cysteine) proteinase inhibitor, cladeF (alpha-2 antiplasmin, pigment epithelium derivedfactor)…	0.443106	0.986692	0.338487	1.05359	0.372622	1.05412	0.50991	0.982275	0.486221	0.993778	0.324472	1.05092	0.43099	1.01776	0.584458	0.955969	0.712661	0.873655	0.724017	-7.82602
203503_s_at	1799.23	2579.65	-4.12263	0.000639	0.68788	gb:NM_004565.1 /DB_XREF=gi:4758895 /GEN=PEX14 /FEA=FLmRNA /CNT=111 /TID=Hs.19851.0 /TIER=FL+Stack /STK=55 /UG=Hs.19851 /LL=5195 /DEF=Homo sapiens peroxisomal biogenesis factor 14 (PEX14), mRNA. /PROD=peroxisomal biogenesis factor 14 /FL=gb:AB017546.1 gb:NM_004565.1 gb:AF045186.1	0.637254	0.897546	0.514101	0.975716	0.685152	0.888565	0.484484	0.992143	0.752865	0.886038	0.438	0.996682	0.635245	0.897705	0.337639	1.0679	0.595644	0.933056	0.551453	-7.809
221366_at	46.86	123.349	-2.41936	0.026357	0.453688	gb:NM_006168.1 /DB_XREF=gi:5453787 /GEN=NKX6A /FEA=FLmRNA /CNT=1 /TID=Hs.248151.0 /TIER=FL /STK=0 /UG=Hs.248151 /LL=4825 /DEF=Homo sapiens NK homeobox (Drosophila), family 6, A (NKX6A), mRNA. /PROD=NK homeobox (Drosophila), family 6, A /FL=gb:NM_006168.1	0.013917	1.47792	0.018537	1.41008	0.043807	1.42378	0.044618	1.29214	0.009468	1.45024	0.039803	1.32869	0.015524	1.43666	0.233563	1.12677	0.202906	1.16794	0.476914	-7.80138
206701_x_at	70.7963	200.63	-1.75677	0.095955	0.58693	gb:NM_003991.1 /DB_XREF=gi:4503466 /GEN=EDNRB /FEA=FLmRNA /CNT=11 /TID=Hs.82002.1 /TIER=FL /STK=0 /UG=Hs.82002 /LL=1910 /DEF=Homo sapiens endothelin receptor type B (EDNRB), transcript variant 2, mRNA. /PROD=endothelin receptor type B isoform 2 /FL=gb:NM_003991.1	0.008402	1.54546	0.006414	1.52479	0.006061	1.73419	0.041232	1.30154	0.007678	1.47687	0.028907	1.36989	0.004289	1.58053	0.280212	1.09964	0.302377	1.09358	0.435595	-7.7955
221136_at	379.131	810.979	-3.51648	0.002465	0.48808	gb:NM_016204.1 /DB_XREF=gi:7705307 /GEN=GDF2 /FEA=FLmRNA /CNT=3 /TID=Hs.279463.0 /TIER=FL /STK=0 /UG=Hs.279463 /LL=2658 /DEF=Homo sapiens growth differentiation factor 2 (GDF2), mRNA. /PROD=growth differentiation factor 2 /FL=gb:NM_016204.1 gb:AF188285.1	0.259453	1.08743	0.187416	1.14307	0.102366	1.29357	0.226593	1.1103	0.127285	1.1884	0.176044	1.14973	0.171488	1.14349	0.597765	0.948767	0.408854	1.03021	0.049912	-7.76887
208087_s_at	41.1675	87.585	-3.62353	0.001943	0.427725	gb:NM_030776.1 /DB_XREF=gi:13540544 /GEN=DLM1 /FEA=FLmRNA /CNT=1 /TID=HsAffx.900051.143 /TIER=FL /STK=0 /DEF=Homo sapiens tumor stroma and activated macrophage protein DLM-1 (DLM1), mRNA. /PROD=tumor stroma and activated macrophage proteinDLM-1 /FL=gb:NM_030776.1	0.310905	1.0548	0.126942	1.19325	0.269921	1.12077	0.2477	1.09778	0.267563	1.09114	0.18281	1.1395	0.221855	1.10245	0.785216	0.862281	0.608606	0.92618	0.51182	-7.74935
202489_s_at	116.051	293.853	-3.81136	0.001279	0.366354	gb:BC005238.1 /DB_XREF=gi:13528881 /FEA=FLmRNA /CNT=217 /TID=Hs.301350.0 /TIER=FL+Stack /STK=76 /UG=Hs.301350 /LL=5349 /UG_GENE=FXYD3 /DEF=Homo sapiens, FXYD domain-containing ion transport regulator 3, clone MGC:12265, mRNA, complete cds. /PROD=FXYD domain-containing ion transport regulator3 /FL=gb:BC005238.1 gb:NM_005971.2	0.524789	0.948607	0.328397	1.05871	0.304217	1.09728	0.374558	1.03695	0.313031	1.06815	0.27011	1.08108	0.339852	1.06949	0.53685	0.976217	0.397045	1.03642	0.235925	-7.74123
221125_s_at	878.31	1399.7	-3.48114	0.002666	0.673094	gb:NM_014407.1 /DB_XREF=gi:7657250 /GEN=KCNMB3 /FEA=FLmRNA /CNT=3 /TID=Hs.276973.0 /TIER=FL /STK=0 /UG=Hs.276973 /LL=27094 /DEF=Homo sapiens potassium large conductance calcium-activated channel, subfamily M beta member 3 (KCNMB3), mRNA. /PROD=potassium large conductance calcium-activatedchannel, subfamily M beta member 3 /FL=gb:NM_014407.1 gb:AF139471.1	0.214033	1.11856	0.188468	1.14217	0.13065	1.25354	0.239026	1.10345	0.191741	1.13902	0.27792	1.07801	0.163706	1.15428	0.602681	0.944853	0.139542	1.23471	0.397599	-7.73684
202468_s_at	14687.2	21735.3	-4.2454	0.000487	0.680928	gb:NM_003798.1 /DB_XREF=gi:4503128 /GEN=CTNNAL1 /FEA=FLmRNA /CNT=148 /TID=Hs.58488.0 /TIER=FL+Stack /STK=57 /UG=Hs.58488 /LL=8727 /DEF=Homo sapiens catenin (cadherin-associated protein), alpha-like 1 (CTNNAL1), mRNA. /PROD=catenin (cadherin-associated protein),alpha-like 1 /FL=gb:AF006070.1 gb:AF080071.1 gb:NM_003798.1 gb:AF030233.1 gb:U97067.1	0.807046	0.773086	0.988288	0.61368	0	0	0.832214	0.823175	0	0	0	0	0.923797	0.664576	0	0	0	0	0	-7.70731
205619_s_at	52.7413	109.802	-1.10286	0.284614	0.687885	gb:NM_004527.1 /DB_XREF=gi:4758709 /GEN=MEOX1 /FEA=FLmRNA /CNT=56 /TID=Hs.438.0 /TIER=FL+Stack /STK=39 /UG=Hs.438 /LL=4222 /DEF=Homo sapiens mesenchyme homeo box 1 (MEOX1), transcript variant 1, mRNA. /PROD=mesenchyme homeo box 1 isoform 1 /FL=gb:NM_004527.1 gb:U10492.1	0.003688	1.79274	0.002588	1.63654	0.002367	1.91389	0.122907	1.19577	0.004002	1.59017	0.010609	1.55147	0.001586	1.75107	0	0	0.701287	0.863518	0.27426	-7.70343
202132_at	209.018	289.06	-1.72982	0.100772	0.674937	gb:AA081084 /DB_XREF=gi:1623002 /DB_XREF=zn32h12.s1 /CLONE=IMAGE:549191 /FEA=FLmRNA /CNT=210 /TID=Hs.24341.0 /TIER=Stack /STK=17 /UG=Hs.24341 /LL=25937 /UG_GENE=TAZ /UG_TITLE=transcriptional co-activator with PDZ-binding motif (TAZ) /FL=gb:NM_015472.1	0.002855	1.67006	0.008434	1.73151	0.017293	1.56487	0.034779	1.33105	0.000443	1.73145	0.006597	1.52681	0.004534	1.652	0.184452	1.16498	0.003622	2.29552	0.537955	-7.69104
219648_at	641.136	1034.43	-3.55454	0.002265	0.645859	gb:NM_018000.1 /DB_XREF=gi:8922236 /GEN=FLJ10116 /FEA=FLmRNA /CNT=23 /TID=Hs.79741.0 /TIER=FL+Stack /STK=12 /UG=Hs.79741 /LL=55686 /DEF=Homo sapiens hypothetical protein FLJ10116 (FLJ10116), mRNA. /PROD=hypothetical protein FLJ10116 /FL=gb:NM_018000.1	0.091942	1.25524	0.153001	1.1754	0.432699	1.02113	0.266267	1.09179	0.399434	1.03164	0.316504	1.06299	0.203583	1.11809	0	0	0	0	0	-7.68187
1552258_at	673.775	1381.41	-3.58479	0.002118	0.493057	gb:NM_052871.1 /DB_XREF=gi:16418372 /TID=Hs2.432419.1 /CNT=37 /FEA=FLmRNA /TIER=FL+Stack /STK=25 /LL=112597 /UG_GENE=MGC4677 /UG=Hs.432419 /UG_TITLE=hypothetical protein MGC4677 /DEF=Homo sapiens hypothetical protein MGC4677 (MGC4677), mRNA. /FL=gb:BC010491.1 gb:NM_052871.1	0.299339	1.06169	0.172335	1.15367	0.212903	1.16613	0.308034	1.06699	0.215094	1.12271	0.167032	1.15128	0.219103	1.10679	0.471062	1.00472	0.337558	1.07088	0.331713	-7.67567
210056_at	98.5588	105.055	-1.16209	0.260376	0.598699	gb:U69563 /DB_XREF=gi:2731394 /DB_XREF=U69563 /CLONE=25050 /FEA=FLmRNA /CNT=38 /TID=Hs.124940.0 /TIER=Stack /STK=8 /UG=Hs.124940 /LL=27289 /UG_GENE=RHO6 /UG_TITLE=GTP-binding protein /FL=gb:AB040147.1 gb:NM_014470.1	0.000854	1.82243	0.001317	1.68288	0.028844	1.48904	0.017244	1.38526	0.000218	1.79949	0.014195	1.44511	0.001831	1.67072	0.004941	1.59411	0	0	0.593445	-7.64837
1553067_a_at	114.621	169.077	-1.85627	0.079861	0.545288	gb:NM_057163.1 /DB_XREF=gi:19882238 /GEN=GNRHR2 /TID=Hs2.356873.1 /CNT=2 /FEA=FLmRNA /TIER=FL /STK=2 /LL=114814 /UG=Hs.356873 /DEF=Homo sapiens gonadotropin-releasing hormone (type 2) receptor 2 (GNRHR2), mRNA. /PROD=gonadotropin-releasing hormone (type 2) receptor2 /FL=gb:AY081843.1 gb:NM_057163.1	0.015076	1.46782	0.006855	1.51279	0.008069	1.6791	0.027737	1.33862	0.000242	1.7855	0.001607	1.67737	0.006108	1.5348	0.19391	1.15365	0.005879	1.70097	0.128294	-7.62556
210404_x_at	50.6562	124.534	-3.13704	0.005698	0.394741	gb:AF078803.1 /DB_XREF=gi:5326756 /FEA=FLmRNA /CNT=12 /TID=Hs.4884.4 /TIER=FL /STK=0 /UG=Hs.4884 /LL=816 /UG_GENE=CAMK2B /DEF=Homo sapiens calciumcalmodulin-dependent protein kinase II beta subunit mRNA, complete cds. /PROD=calciumcalmodulin-dependent protein kinase IIbeta subunit /FL=gb:AF112472.1 gb:AF078803.1 gb:NM_001220.1	0.157521	1.16485	0.09627	1.22745	0.060097	1.37682	0.117774	1.18978	0.095548	1.22009	0.095759	1.22673	0.088415	1.23252	0.825099	0.839869	0.270154	1.1169	0.418261	-7.59337
208412_s_at	145.528	255.035	-3.0779	0.006485	0.578498	gb:NM_015854.1 /DB_XREF=gi:7705655 /GEN=LOC51036 /FEA=FLmRNA /CNT=3 /TID=Hs.1938.0 /TIER=FL /STK=0 /UG=Hs.1938 /LL=51036 /DEF=Homo sapiens retinoic acid receptor-beta associated open reading frame (LOC51036), mRNA. /PROD=retinoic acid receptor-beta associated openreading frame /FL=gb:NM_015854.1	0.130998	1.19288	0.036298	1.34058	0.159898	1.21822	0.168622	1.14811	0.055062	1.2814	0.051881	1.30946	0.078038	1.25095	0.601417	0.947262	0.013837	1.5892	0.243436	-7.5888
207635_s_at	26.6812	56.7788	-1.93738	0.068553	0.459985	gb:NM_002238.1 /DB_XREF=gi:4504830 /GEN=KCNH1 /FEA=FLmRNA /CNT=4 /TID=Hs.158305.0 /TIER=FL /STK=0 /UG=Hs.158305 /LL=3756 /DEF=Homo sapiens potassium voltage-gated channel, subfamily H (eag-related), member 1 (KCNH1), mRNA. /PROD=potassium voltage-gated channel, subfamily H,member 1 /FL=gb:NM_002238.1 gb:AF078741.1	0.015777	1.46591	0.009935	1.47685	0.009106	1.66562	0.006385	1.47761	0.007323	1.47854	0.019014	1.4159	0.007498	1.51636	0.972778	0.702224	0.593271	0.933584	0.245657	-7.57324
202426_s_at	1083.01	1590.05	-3.84215	0.001194	0.675165	gb:BE675800 /DB_XREF=gi:10036341 /DB_XREF=7f16c05.x1 /CLONE=IMAGE:3294824 /FEA=FLmRNA /CNT=182 /TID=Hs.20084.0 /TIER=Stack /STK=8 /UG=Hs.20084 /LL=6256 /UG_GENE=RXRA /UG_TITLE=retinoid X receptor, alpha /FL=gb:NM_002957.2	0.532507	0.945183	0.446589	1.00426	0.311995	1.09175	0.236819	1.10385	0.389174	1.0337	0.368196	1.02917	0.441914	1.00667	0.439613	1.01882	0.692999	0.883836	0.719793	-7.54723
202366_at	1024.79	1630.47	-2.75802	0.012949	0.662339	gb:NM_000017.1 /DB_XREF=gi:4557232 /GEN=ACADS /FEA=FLmRNA /CNT=171 /TID=Hs.127610.0 /TIER=FL+Stack /STK=25 /UG=Hs.127610 /LL=35 /DEF=Homo sapiens acyl-Coenzyme A dehydrogenase, C-2 to C-3 short chain (ACADS), nuclear gene encoding mitochondrial protein, mRNA. /PROD=acyl-Coenzyme A dehydrogenase, C-2 to C-3 shortchain precursor /FL=gb:M26393.1 gb:BC004815.1 gb:NM_000017.1	0.008264	1.61439	0.1075	1.23036	0.109798	1.30705	0.100976	1.22638	0.072022	1.2814	0.063092	1.34814	0.042575	1.35795	0	0	0.021369	1.56513	0.032252	-7.50322
222784_at	164.968	274.464	-1.39023	0.181412	0.693166	Consensus includes gb:AJ249900.1 /DEF=Homo sapiens mRNA for secreted modular calcium-binding protein (smoc1 gene). /FEA=mRNA /GEN=smoc1 /PROD=secreted modular calcium-binding protein /DB_XREF=gi:10432430 /UG=Hs.14144 secreted modular calcium-binding protein 1 /FL=gb:NM_022137.1	0.001924	1.85192	0.002613	1.66844	0.028202	1.60868	0.021237	1.43073	0.002322	1.74961	0.075577	1.37416	0.003042	1.71096	0	0	0	0	0	-7.50217
205508_at	691.312	974.714	-2.92733	0.008998	0.695395	gb:NM_001037.1 /DB_XREF=gi:4506804 /GEN=SCN1B /FEA=FLmRNA /CNT=29 /TID=Hs.170238.0 /TIER=FL+Stack /STK=12 /UG=Hs.170238 /LL=6324 /DEF=Homo sapiens sodium channel, voltage-gated, type I, beta polypeptide (SCN1B), mRNA. /PROD=sodium channel, voltage-gated, type I, betapolypeptide /FL=gb:L16242.1 gb:L10338.1 gb:NM_001037.1	0.184313	1.14025	0.046047	1.31249	0.032002	1.47218	0.096668	1.21133	0.049227	1.29012	0.054981	1.29187	0.063765	1.26525	0.167842	1.1744	0.034547	1.44434	0.179897	-7.46332
205572_at	28.0938	88.9038	-2.62158	0.017296	0.30789	gb:NM_001147.1 /DB_XREF=gi:4557314 /GEN=ANGPT2 /FEA=FLmRNA /CNT=33 /TID=Hs.115181.0 /TIER=FL /STK=0 /UG=Hs.115181 /LL=285 /DEF=Homo sapiens angiopoietin 2 (ANGPT2), mRNA. /PROD=angiopoietin 2 /FL=gb:AB009865.1 gb:AF004327.1 gb:NM_001147.1	0.016855	1.47395	0.057146	1.29178	0.078086	1.33973	0.216778	1.11732	0.077261	1.24803	0.074406	1.26568	0.033252	1.36148	0.233646	1.13436	0.385942	1.04342	0.009975	-7.46094
218995_s_at	30.8825	50.6175	-2.34274	0.030833	0.504731	gb:NM_001955.1 /DB_XREF=gi:4503460 /GEN=EDN1 /FEA=FLmRNA /CNT=68 /TID=Hs.2271.0 /TIER=FL /STK=0 /UG=Hs.2271 /LL=1906 /DEF=Homo sapiens endothelin 1 (EDN1), mRNA. /PROD=endothelin 1 /FL=gb:NM_001955.1	0.020604	1.43426	0.020089	1.40324	0.055953	1.38874	0.117851	1.19004	0.009937	1.44782	0.043073	1.32415	0.020202	1.41022	0.130473	1.2161	0.199572	1.17223	0.219633	-7.38113
208538_at	79.6863	142.338	-1.65021	0.11624	0.52332	gb:NM_012403.1 /DB_XREF=gi:6912603 /GEN=PP32R1 /FEA=FLmRNA /CNT=2 /TID=Hs.241573.0 /TIER=FL /STK=0 /UG=Hs.241573 /LL=23520 /DEF=Homo sapiens pp32 related 1 (PP32R1), mRNA. /PROD=pp32 related 1 /FL=gb:NM_012403.1	0.000216	2.00617	0.020171	1.40649	0.05382	1.39975	0.011159	1.43166	0.01034	1.45542	0.140721	1.18235	0.00538	1.56379	0.116753	1.24532	0.029511	1.48742	0.602857	-7.37708
206017_at	30.2625	63.2975	-1.92177	0.070612	0.432135	gb:NM_014809.1 /DB_XREF=gi:7662053 /GEN=KIAA0319 /FEA=FLmRNA /CNT=26 /TID=Hs.26441.0 /TIER=FL /STK=1 /UG=Hs.26441 /LL=9856 /DEF=Homo sapiens KIAA0319 gene product (KIAA0319), mRNA. /PROD=KIAA0319 gene product /FL=gb:AB002317.1 gb:NM_014809.1	0.031337	1.37865	0.006107	1.52494	0.011481	1.62634	0.052912	1.27503	0.003152	1.55182	0.017148	1.42352	0.009013	1.492	0.348262	1.06189	0.152195	1.21601	0.326995	-7.35964
203472_s_at	177.624	481.384	-2.72073	0.01402	0.459958	gb:AB026256.1 /DB_XREF=gi:5006262 /GEN=OATP-B /FEA=FLmRNA /CNT=120 /TID=Hs.7884.0 /TIER=FL /STK=0 /UG=Hs.7884 /LL=11309 /DEF=Homo sapiens mRNA for organic anion transporter OATP-B, complete cds. /PROD=organic anion transporter OATP-B /FL=gb:AB026256.1 gb:AB020687.1 gb:NM_007256.1	0.008856	1.55987	0.15252	1.17271	0.078466	1.33817	0.062199	1.26566	0.072035	1.25796	0.075983	1.27312	0.046379	1.3224	0.061786	1.31956	0.001626	1.9075	0.472537	-7.33817
209337_at	13776.7	21248.9	-3.16192	0.005395	0.674673	gb:AF063020.1 /DB_XREF=gi:3283351 /FEA=FLmRNA /CNT=119 /TID=Hs.82110.1 /TIER=FL+Stack /STK=41 /UG=Hs.82110 /LL=9090 /UG_GENE=PSIP1 /DEF=Homo sapiens lens epithelium-derived growth factor mRNA, complete cds. /PROD=lens epithelium-derived growth factor /FL=gb:AF063020.1 gb:NM_021144.1	0.064937	1.30328	0.204443	1.13467	0.172264	1.20902	0.385305	1.04605	0.246368	1.1113	0.114832	1.21505	0.120905	1.20592	0.448376	1.01572	0.599483	0.930616	0.669392	-7.33496
220724_at	21.6013	39.595	-1.07798	0.295279	0.568101	gb:NM_025087.1 /DB_XREF=gi:13376643 /GEN=FLJ21511 /FEA=FLmRNA /CNT=6 /TID=Hs.288462.0 /TIER=FL /STK=3 /UG=Hs.288462 /LL=80157 /DEF=Homo sapiens hypothetical protein FLJ21511 (FLJ21511), mRNA. /PROD=hypothetical protein FLJ21511 /FL=gb:NM_025087.1	0.001779	1.72659	0.004522	1.55659	0.007438	1.70753	0.007174	1.46562	0.002173	1.58922	0.006897	1.52566	0.002231	1.6495	0.545323	0.97231	0.423852	1.0219	0.470871	-7.32501
219287_at	1054.96	1618.83	-3.62598	0.001932	0.648694	gb:NM_014505.1 /DB_XREF=gi:7657254 /GEN=KCNMB4 /FEA=FLmRNA /CNT=59 /TID=Hs.46784.0 /TIER=FL /STK=3 /UG=Hs.46784 /LL=27345 /DEF=Homo sapiens potassium large conductance calcium-activated channel, subfamily M, beta member 4 (KCNMB4), mRNA. /PROD=potassium large conductance calcium-activatedchannel, subfamily M, beta member 4 /FL=gb:AF170917.1 gb:AF215891.1 gb:AF160967.1 gb:NM_014505.1 gb:AF207992.1	0.250678	1.09682	0.352342	1.04808	0.44533	1.01388	0.580037	0.95429	0.689264	0.909381	0.193115	1.14402	0.343053	1.04378	0.283944	1.10673	0.222665	1.16267	0.242732	-7.31895
218129_s_at	5181.44	9014.52	-3.82836	0.001231	0.588513	gb:NM_006166.2 /DB_XREF=gi:11496976 /GEN=NFYB /FEA=FLmRNA /CNT=132 /TID=Hs.84928.0 /TIER=FL /STK=0 /UG=Hs.84928 /LL=4801 /DEF=Homo sapiens nuclear transcription factor Y, beta (NFYB), mRNA. /PROD=nuclear transcription factor Y, beta /FL=gb:NM_006166.2 gb:L06145.1 gb:BC005316.1 gb:BC005317.1	0.829719	0.793121	0.471093	0.993602	0.399012	1.03992	0.829304	0.845873	0.408939	1.02724	0.407208	1.01136	0.549258	0.983771	0.985585	0.612654	0.205093	1.19993	0.162228	-7.29905
201525_at	501.23	724.408	-2.62882	0.017034	0.692824	gb:NM_001647.1 /DB_XREF=gi:4502162 /GEN=APOD /FEA=FLmRNA /CNT=322 /TID=Hs.75736.0 /TIER=FL+Stack /STK=89 /UG=Hs.75736 /LL=347 /DEF=Homo sapiens apolipoprotein D (APOD), mRNA. /PROD=apolipoprotein D precursor /FL=gb:J02611.1 gb:NM_001647.1	0.032631	1.374	0.05047	1.3024	0.088072	1.31968	0.117013	1.19035	0.068447	1.25582	0.11905	1.19804	0.040578	1.33142	0.004364	1.60508	0.00013	2.32458	0.298175	-7.2771
208110_x_at	171.554	346.118	-1.97684	0.063584	0.462623	gb:NM_030973.1 /DB_XREF=gi:13569947 /GEN=TCBAP0758 /FEA=FLmRNA /CNT=1 /TID=HsAffx.900148.205 /TIER=FL /STK=0 /DEF=Homo sapiens hypothetical protein TCBAP0758 (TCBAP0758), mRNA. /PROD=hypothetical protein TCBAP0758 /FL=gb:NM_030973.1	0.020132	1.43347	0.009238	1.48299	0.023468	1.51983	0.182408	1.13749	0.017201	1.39429	0.015322	1.43693	0.010906	1.47404	0.018915	1.44261	0.01264	1.60086	0.122568	-7.27385
208574_at	20.425	36.1863	-2.14521	0.045829	0.506794	gb:NM_004189.1 /DB_XREF=gi:4759161 /GEN=SOX14 /FEA=FLmRNA /CNT=4 /TID=Hs.248184.0 /TIER=FL /STK=0 /UG=Hs.248184 /LL=8403 /DEF=Homo sapiens SRY (sex determining region Y)-box 14 (SOX14), mRNA. /PROD=SRY (sex determining region Y)-box 14 /FL=gb:NM_004189.1	0.036461	1.36534	0.02416	1.38528	0.009567	1.66089	0.052087	1.27872	0.006217	1.50033	0.045842	1.31938	0.01567	1.43772	0.395964	1.03966	0.005832	1.71659	0.311945	-7.23884
205226_at	44.9188	64.605	-1.23448	0.232898	0.624869	gb:NM_006207.1 /DB_XREF=gi:5453871 /GEN=PDGFRL /FEA=FLmRNA /CNT=42 /TID=Hs.170040.0 /TIER=FL+Stack /STK=16 /UG=Hs.170040 /LL=5157 /DEF=Homo sapiens platelet-derived growth factor receptor-like (PDGFRL), mRNA. /PROD=platelet-derived growth factor receptor-like /FL=gb:NM_006207.1 gb:D37965.1	0.001816	1.72709	0.00329	1.58854	0.024335	1.51446	0.022804	1.35825	0.000857	1.67093	0.010091	1.48121	0.003092	1.61275	0.837124	0.834461	0.203154	1.16786	0.404042	-7.23625
231744_at	595.054	830.947	-3.20246	0.004936	0.696221	Consensus includes gb:NM_021938.1 /DEF=Homo sapiens Bruno (Drosophila) -like 5, RNA binding protein (BRUNOL5), mRNA. /FEA=CDS /GEN=BRUNOL5 /PROD=Bruno (Drosophila) -like 5, RNA binding protein /DB_XREF=gi:13123779 /UG=Hs.300850 Bruno (Drosophila) -like 5, RNA binding protein /FL=gb:AF329266.1 gb:NM_021938.1	0.309883	1.07344	0.193707	1.15213	0.024311	1.59751	0.466256	0.999183	0.519186	0.975395	0.053827	1.49097	0.147891	1.17815	0	0	0	0	0	-7.22253
207704_s_at	53.93	105.761	-1.21419	0.240367	0.651233	gb:NM_003644.1 /DB_XREF=gi:4503920 /GEN=GAS7 /FEA=FLmRNA /CNT=3 /TID=Hs.226133.1 /TIER=FL /STK=0 /UG=Hs.226133 /LL=8522 /DEF=Homo sapiens growth arrest-specific 7 (GAS7), transcript variant a, mRNA. /PROD=growth arrest-specific 7 isoform a /FL=gb:NM_003644.1	0.00027	2.16058	0.015528	1.45444	0.013573	1.6582	0.026636	1.36474	0.030391	1.36683	0.088274	1.30429	0.003068	1.68115	0.624755	0.931074	0.115828	1.29528	0	-7.21232
205385_at	89.4525	203.368	-2.49632	0.022479	0.468991	gb:M92424.1 /DB_XREF=gi:338308 /GEN=p53 associated /FEA=FLmRNA /CNT=34 /TID=Hs.170027.5 /TIER=ConsEnd /STK=0 /UG=Hs.170027 /LL=4193 /UG_TITLE=mouse double minute 2, human homolog of; p53-binding protein /DEF=Human p53-associated mRNA, complete cds. /FL=gb:M92424.1 gb:NM_002392.1	0.076057	1.26539	0.014075	1.44046	0.069784	1.35251	0.070132	1.24937	0.018896	1.38552	0.057538	1.28681	0.033013	1.34993	0.46465	1.00754	0.264629	1.11893	0.638745	-7.206
205227_at	79.985	204.305	-1.31928	0.203611	0.62091	gb:NM_002182.1 /DB_XREF=gi:4504660 /GEN=IL1RAP /FEA=FLmRNA /CNT=48 /TID=Hs.173880.0 /TIER=FL+Stack /STK=8 /UG=Hs.173880 /LL=3556 /DEF=Homo sapiens interleukin 1 receptor accessory protein (IL1RAP), mRNA. /PROD=interleukin 1 receptor accessory protein /FL=gb:NM_002182.1 gb:AF029213.1 gb:AB006537.1	0.000847	1.82904	0.013858	1.44303	0.014412	1.59751	0.015745	1.39424	0.000433	1.74077	0.005963	1.54593	0.003736	1.59741	0.001465	1.73627	0.000694	2.06257	0.265041	-7.18133
221294_at	486.784	688.278	-3.62984	0.001916	0.69829	gb:NM_005294.1 /DB_XREF=gi:4885306 /GEN=GPR21 /FEA=FLmRNA /CNT=5 /TID=Hs.248120.0 /TIER=FL /STK=0 /UG=Hs.248120 /LL=2844 /DEF=Homo sapiens G protein-coupled receptor 21 (GPR21), mRNA. /PROD=G protein-coupled receptor 21 /FL=gb:NM_005294.1	0.403985	1.00575	0.374685	1.03668	0.29395	1.10463	0.332721	1.05573	0.497209	0.989317	0.337712	1.04507	0.404539	1.00847	0.53987	0.974678	0.487705	0.987917	0.250716	-7.16269
219541_at	325.069	669.374	-3.51084	0.002496	0.535261	gb:NM_017806.1 /DB_XREF=gi:8923377 /GEN=FLJ20406 /FEA=FLmRNA /CNT=41 /TID=Hs.149227.0 /TIER=FL+Stack /STK=29 /UG=Hs.149227 /LL=54923 /DEF=Homo sapiens hypothetical protein FLJ20406 (FLJ20406), mRNA. /PROD=hypothetical protein FLJ20406 /FL=gb:NM_017806.1	0.572475	0.927153	0.280774	1.08346	0.26113	1.12695	0.312788	1.06467	0.271708	1.0887	0.514522	0.963261	0.312121	1.0862	0.595081	0.951431	0.384248	1.04342	0.255563	-7.15746
219863_at	31.54	109.142	-1.89005	0.074965	0.365807	gb:NM_016323.1 /DB_XREF=gi:7705930 /GEN=LOC51191 /FEA=FLmRNA /CNT=17 /TID=Hs.26663.0 /TIER=FL /STK=0 /UG=Hs.26663 /LL=51191 /DEF=Homo sapiens cyclin-E binding protein 1 (LOC51191), mRNA. /PROD=cyclin-E binding protein 1 /FL=gb:NM_016323.1 gb:AB027289.1	0.022338	1.42024	0.008982	1.48538	0.018872	1.55136	0.182684	1.13722	0.008011	1.46573	0.034863	1.34412	0.010473	1.4773	0.164036	1.17795	0.033278	1.45209	0.607984	-7.14972
221573_at	1064.63	1611.33	-2.92921	0.008961	0.686032	gb:BC000769.1 /DB_XREF=gi:12653950 /FEA=FLmRNA /CNT=71 /TID=Hs.59594.0 /TIER=FL /STK=0 /UG=Hs.59594 /LL=79020 /UG_GENE=MGC2821 /DEF=Homo sapiens, clone MGC:2821, mRNA, complete cds. /PROD=Unknown (protein for MGC:2821) /FL=gb:BC000769.1 gb:BC001845.1 gb:NM_024054.1	0.076937	1.27252	0.150615	1.17698	0.08121	1.37176	0.141139	1.17312	0.346739	1.05527	0.11499	1.2113	0.087642	1.25024	0.119069	1.25011	0.007679	1.67631	0.069298	-7.14935
220059_at	66.7025	243.145	-2.9781	0.00806	0.421531	gb:NM_012108.1 /DB_XREF=gi:6912271 /GEN=BRDG1 /FEA=FLmRNA /CNT=16 /TID=Hs.121128.0 /TIER=FL+Stack /STK=10 /UG=Hs.121128 /LL=26228 /DEF=Homo sapiens BCR downstream signaling 1 (BRDG1), mRNA. /PROD=BCR downstream signaling 1 /FL=gb:NM_012108.1 gb:AB023483.1	0.138414	1.18315	0.140632	1.18028	0.062218	1.3704	0.208783	1.12052	0.126052	1.18778	0.318187	1.05461	0.098026	1.22094	7.9e-05	2.07465	1.1e-05	2.82733	0.505115	-7.14337
217889_s_at	3402.05	4964.87	-3.84394	0.001189	0.660167	gb:NM_024843.1 /DB_XREF=gi:13376256 /GEN=FLJ23462 /FEA=FLmRNA /CNT=192 /TID=Hs.31297.0 /TIER=FL /STK=0 /UG=Hs.31297 /LL=79901 /DEF=Homo sapiens hypothetical protein FLJ23462 (FLJ23462), mRNA. /PROD=hypothetical protein FLJ23462 /FL=gb:NM_024843.1 gb:AL136693.1	0.664537	0.884027	0.603443	0.938333	0.764817	0.842703	0.623857	0.938054	0.697178	0.907151	0.666735	0.896079	0.688093	0.887073	0.32478	1.08343	0.309764	1.09559	0.483771	-7.10843
207336_at	197.588	507.945	-3.6563	0.001806	0.369535	gb:NM_006940.1 /DB_XREF=gi:5902113 /GEN=SOX5 /FEA=FLmRNA /CNT=6 /TID=Hs.87224.0 /TIER=FL /STK=3 /UG=Hs.87224 /LL=6660 /DEF=Homo sapiens SRY (sex determining region Y)-box 5 (SOX5), mRNA. /PROD=SRY (sex determining region Y)-box 5 /FL=gb:NM_006940.1	0.439099	0.9886	0.403863	1.02303	0.402242	1.03705	0.403951	1.02447	0.320329	1.06449	0.393399	1.0171	0.464438	1.00662	0.32031	1.07649	0.308212	1.08935	0.34612	-7.08349
220794_at	51.4675	104.017	-1.65969	0.114299	0.602091	gb:NM_022469.1 /DB_XREF=gi:11968016 /GEN=FLJ21195 /FEA=FLmRNA /CNT=3 /TID=Hs.207407.0 /TIER=FL /STK=0 /UG=Hs.207407 /LL=64388 /DEF=Homo sapiens hypothetical protein FLJ21195 similar to protein related to DAC and cerberus (FLJ21195), mRNA. /PROD=hypothetical protein FLJ21195 similar to proteinrelated to DAC and cerberus /FL=gb:NM_022469.1	0.011587	1.49984	0.0073	1.50649	0.018348	1.55533	0.033854	1.31933	0.000884	1.66704	0.022534	1.39285	0.007349	1.51622	0.007686	1.53768	0.001294	1.92924	0.349734	-7.08215
207547_s_at	80.4175	464.87	-3.68454	0.001696	0.289178	gb:NM_007177.1 /DB_XREF=gi:6005923 /GEN=TU3A /FEA=FLmRNA /CNT=4 /TID=Hs.8022.0 /TIER=FL /STK=0 /UG=Hs.8022 /LL=11170 /DEF=Homo sapiens TU3A protein (TU3A), mRNA. /PROD=downregulated in renal cell carcinoma /FL=gb:AF089854.1 gb:NM_007177.1	0.234583	1.10299	0.458677	0.999063	0.245373	1.13923	0.311234	1.06554	0.534927	0.974552	0.472218	0.981392	0.499807	0.999798	0.640547	0.931074	0.079209	1.32235	0.398512	-7.07298
224001_at	493.979	799.141	-3.33315	0.0037	0.598074	gb:AF131744.1 /DEF=Homo sapiens clone 24898 mRNA sequence, complete cds. /FEA=mRNA /PROD=Unknown /DB_XREF=gi:4406557 /UG=Hs.13497 hypothetical protein /FL=gb:AF131744.1 gb:NM_015912.1	0.125408	1.20467	0.331116	1.05816	0.307695	1.09624	0.540496	0.970057	0.455847	1.0062	0.550173	0.945471	0.231108	1.10899	0.388121	1.04542	0.758008	0.844672	0.122254	-7.06423
205592_at	1078.14	1542.01	-3.49314	0.002596	0.671258	gb:X77737.1 /DB_XREF=gi:535096 /FEA=FLmRNA /CNT=41 /TID=Hs.185923.0 /TIER=Stack /STK=14 /UG=Hs.185923 /LL=6521 /UG_GENE=SLC4A1 /DEF=H.sapiens mRNA for red cell anion exchanger (EPB3, AE1, Band 3) 3 non-coding region. /PROD=anion exchanger /FL=gb:NM_000342.1 gb:M27819.1	0.374344	1.02062	0.333455	1.0561	0.262925	1.12587	0.20086	1.12539	0.247516	1.10185	0.281395	1.0744	0.340461	1.03566	0.574796	0.958136	0.211695	1.16315	0.361884	-7.03125
210190_at	28.155	30.4575	-0.87606	0.392539	0.617471	gb:AF071504.1 /DB_XREF=gi:3243239 /FEA=FLmRNA /CNT=28 /TID=Hs.118958.0 /TIER=FL /STK=0 /UG=Hs.118958 /LL=8676 /UG_GENE=STX11 /DEF=Homo sapiens syntaxin 11 mRNA, complete cds. /PROD=syntaxin 11 /FL=gb:AF038898.1 gb:NM_003764.1 gb:AF071504.1 gb:AF044309.1	0.007418	1.55593	0.001803	1.65002	0.00481	1.7693	0.027893	1.33909	0.002272	1.58356	0.01443	1.4453	0.002295	1.64329	0.763193	0.874645	0.046785	1.40365	0.131777	-7.01235
222552_at	6766.2	13736.3	-3.12485	0.005852	0.576818	gb:AL136571.1 /DEF=Homo sapiens mRNA; cDNA DKFZp761G2423 (from clone DKFZp761G2423); complete cds. /FEA=mRNA /GEN=DKFZp761G2423 /PROD=hypothetical protein /DB_XREF=gi:7018429 /UG=Hs.62275 CGI-141 protein /FL=gb:AF151899.1 gb:AL136571.1 gb:NM_016072.1	0.296227	1.06368	0.115649	1.20542	0.082687	1.32685	0.125638	1.18249	0.096019	1.21883	0.267943	1.08307	0.156316	1.14598	0.526458	0.980247	0.341114	1.06983	0.446931	-6.99681
202575_at	700.597	1021.86	-2.85495	0.010519	0.681376	gb:NM_001878.2 /DB_XREF=gi:6382069 /GEN=CRABP2 /FEA=FLmRNA /CNT=300 /TID=Hs.183650.0 /TIER=FL+Stack /STK=115 /UG=Hs.183650 /LL=1382 /DEF=Homo sapiens cellular retinoic acid-binding protein 2 (CRABP2), mRNA. /PROD=cellular retinoic acid-binding protein 2 /FL=gb:BC001109.1 gb:NM_001878.2 gb:M68867.1	0.142735	1.1838	0.05232	1.30487	0.156803	1.22679	0.087226	1.22731	0.061671	1.27382	0.184492	1.14514	0.090483	1.23728	0	0	0.769008	0.822087	0	-6.95715
219300_s_at	31.3188	110.565	-2.18896	0.042022	0.341455	gb:AB020675.1 /DB_XREF=gi:4240224 /GEN=KIAA0868 /FEA=FLmRNA /CNT=59 /TID=Hs.106552.0 /TIER=Stack /STK=8 /UG=Hs.106552 /LL=26047 /DEF=Homo sapiens mRNA for KIAA0868 protein, partial cds. /PROD=KIAA0868 protein /FL=gb:AF193613.1 gb:NM_014141.1	0.044178	1.33995	0.022806	1.39078	0.028047	1.49648	0.177995	1.14121	0.028319	1.34826	0.098986	1.22219	0.022657	1.3965	0.045669	1.35429	0.073829	1.33734	0.090395	-6.95686
203841_x_at	876.538	1181.69	-2.303	0.033425	0.688167	gb:BG222594 /DB_XREF=gi:12708115 /DB_XREF=naf78c05.x1 /CLONE=IMAGE:4170224 /FEA=FLmRNA /CNT=110 /TID=Hs.172740.0 /TIER=Stack /STK=44 /UG=Hs.172740 /LL=22924 /UG_GENE=MAPRE3 /UG_TITLE=microtubule-associated protein, RPEB family, member 3 /FL=gb:NM_012326.2 gb:AB025186.1	0.055991	1.30747	0.021099	1.39786	0.047965	1.412	0.130994	1.17784	0.144192	1.1726	0.050868	1.30386	0.028947	1.36715	0.28835	1.09633	0.133748	1.24408	0.259444	-6.94077
222765_x_at	878.681	1749.54	-3.46507	0.002763	0.573691	Consensus includes gb:AL161659 /DEF=Human DNA sequence from clone RP11-526K24 on chromosome 20 Contains two novel genes, two CpG islands, ESTs, GSSs and STSs /FEA=mRNA /DB_XREF=gi:9581594 /UG=Hs.88820 HDCMC28P protein /FL=gb:AF068285.1 gb:NM_016649.1	0.35647	1.03058	0.336807	1.05544	0.405319	1.03608	0.343898	1.05122	0.240925	1.11055	0.287515	1.07942	0.353138	1.03743	0.823985	0.823195	0.99736	0.460331	0.019949	-6.93239
207972_at	26.3175	100.052	-2.56467	0.019492	0.400042	gb:NM_000171.1 /DB_XREF=gi:4504018 /GEN=GLRA1 /FEA=FLmRNA /CNT=2 /TID=Hs.121490.0 /TIER=FL /STK=0 /UG=Hs.121490 /LL=2741 /DEF=Homo sapiens glycine receptor, alpha 1 (startle diseasehyperekplexia, stiff man syndrome) (GLRA1), mRNA. /PROD=glycine receptor, alpha 1 /FL=gb:NM_000171.1	0.070647	1.2774	0.041779	1.32509	0.087077	1.32025	0.048807	1.30655	0.057297	1.2771	0.165602	1.15563	0.050151	1.30611	0.96632	0.702224	0.416565	1.02631	0.167723	-6.93047
204136_at	231.225	350.688	-1.39444	0.180158	0.684721	gb:NM_000094.1 /DB_XREF=gi:4502960 /GEN=COL7A1 /FEA=FLmRNA /CNT=67 /TID=Hs.1640.0 /TIER=FL+Stack /STK=30 /UG=Hs.1640 /LL=1294 /DEF=Homo sapiens collagen, type VII, alpha 1 (epidermolysis bullosa, dystrophic, dominant and recessive) (COL7A1), mRNA. /PROD=collagen, type VII, alpha 1 (epidermolysisbullosa, dystrophic, dominant and recessive) /FL=gb:L02870.1 gb:NM_000094.1	0.019223	1.44299	0.003754	1.57711	0.009213	1.66464	0.032865	1.32362	0.002426	1.5813	0.01149	1.4814	0.005619	1.54724	0.401801	1.03829	0.095233	1.30427	0.028315	-6.89547
207732_s_at	764.75	1146.41	-3.14735	0.005571	0.688621	gb:NM_021120.1 /DB_XREF=gi:10863920 /GEN=DLG3 /FEA=FLmRNA /CNT=3 /TID=Hs.272438.0 /TIER=FL /STK=0 /UG=Hs.272438 /LL=1741 /DEF=Homo sapiens discs, large (Drosophila) homolog 3 (neuroendocrine-dlg) (DLG3), mRNA. /PROD=discs, large (Drosophila) homolog 3(neuroendocrine-dlg) /FL=gb:NM_021120.1 gb:U49089.1	0.227646	1.10727	0.236219	1.10928	0.125498	1.25711	0.231556	1.10674	0.123362	1.18966	0.274034	1.0785	0.183562	1.13629	0.108463	1.23275	0.063258	1.35517	0.424593	-6.88546
218142_s_at	7110.59	9965.72	-3.02424	0.00729	0.694734	gb:NM_016302.1 /DB_XREF=gi:10047097 /GEN=LOC51185 /FEA=FLmRNA /CNT=141 /TID=Hs.18925.0 /TIER=FL+Stack /STK=29 /UG=Hs.18925 /LL=51185 /DEF=Homo sapiens protein x 0001 (LOC51185), mRNA. /PROD=protein x 0001 /FL=gb:NM_016302.1 gb:AF117230.1	0.148069	1.19233	0.119944	1.22075	0.24274	1.15624	0.087635	1.24224	0.399956	1.03137	0.082287	1.30975	0.142769	1.19372	0.953092	0.694507	0.967014	0.626051	0.262772	-6.86772
221461_at	31.4975	113.491	-3.56641	0.002206	0.293572	gb:NM_023917.1 /DB_XREF=gi:12965171 /GEN=TRB6 /FEA=FLmRNA /CNT=2 /TID=Hs.272391.0 /TIER=FL /STK=0 /UG=Hs.272391 /LL=50835 /DEF=Homo sapiens taste receptor, family B, member 6 (TRB6), mRNA. /PROD=taste receptor, family B, member 6 /FL=gb:NM_023917.1	0.434176	0.989096	0.432955	1.01148	0.419739	1.0293	0.688908	0.903917	0.331525	1.06783	0.460717	0.981545	0.478686	1.00285	0	0	0.055472	1.46079	0.944707	-6.8533
219506_at	1011.07	2330.2	-2.36015	0.029758	0.542571	gb:NM_024579.1 /DB_XREF=gi:13375757 /GEN=FLJ23221 /FEA=FLmRNA /CNT=49 /TID=Hs.18397.0 /TIER=FL+Stack /STK=36 /UG=Hs.18397 /LL=79630 /DEF=Homo sapiens hypothetical protein FLJ23221 (FLJ23221), mRNA. /PROD=hypothetical protein FLJ23221 /FL=gb:NM_024579.1	0.011226	1.52261	0.047419	1.31247	0.148791	1.23054	0.212363	1.11935	0.030095	1.34489	0.273948	1.08022	0.035675	1.35215	0.358297	1.05912	0.095427	1.3	0.117612	-6.84797
218523_at	427.344	747.374	-2.75373	0.013068	0.64415	gb:NM_022126.1 /DB_XREF=gi:11545850 /GEN=LHPP /FEA=FLmRNA /CNT=70 /TID=Hs.20950.0 /TIER=FL /STK=0 /UG=Hs.20950 /LL=64077 /DEF=Homo sapiens phospholysine phosphohistidine inorganic pyrophosphate phosphatase (LHPP), mRNA. /PROD=phospholysine phosphohistidine inorganicpyrophosphate phosphatase /FL=gb:NM_022126.1 gb:AB049629.1	0.166294	1.17226	0.041992	1.34539	0.120687	1.27924	0.167169	1.15617	0.030892	1.38333	0.252867	1.1113	0.082729	1.25846	0	0	0.109554	1.31561	0	-6.82978
206612_at	62.4663	277.34	-2.80798	0.011636	0.394957	gb:NM_000727.1 /DB_XREF=gi:4502538 /GEN=CACNG1 /FEA=FLmRNA /CNT=12 /TID=Hs.147989.0 /TIER=FL /STK=4 /UG=Hs.147989 /LL=786 /DEF=Homo sapiens calcium channel, voltage-dependent, gamma subunit 1 (CACNG1), mRNA. /PROD=calcium channel, voltage-dependent, gammasubunit 1 /FL=gb:L07738.1 gb:NM_000727.1	0.235306	1.10835	0.098665	1.22795	0.025655	1.52489	0.08168	1.24459	0.13023	1.19179	0.125127	1.19459	0.09382	1.22327	0.271277	1.1153	0.022141	1.53035	0.310955	-6.82004
204944_at	13.8475	19.9688	-1.18489	0.251471	0.525371	gb:NM_002841.1 /DB_XREF=gi:11386168 /GEN=PTPRG /FEA=FLmRNA /CNT=46 /TID=Hs.89627.0 /TIER=FL+Stack /STK=10 /UG=Hs.89627 /LL=5793 /DEF=Homo sapiens protein tyrosine phosphatase, receptor type, G (PTPRG), mRNA. /PROD=protein tyrosine phosphatase, receptor type, G /FL=gb:NM_002841.1 gb:L09247.1	0.00766	1.71843	0.017065	1.5456	0.001344	2.37205	0.001839	1.75466	0	0	0	0	0.004358	1.76153	0	0	0	0	0	-6.81607
206217_at	84.32	252.083	-2.22286	0.039275	0.550833	gb:NM_001399.1 /DB_XREF=gi:4503448 /GEN=ED1 /FEA=FLmRNA /CNT=18 /TID=Hs.105407.0 /TIER=FL /STK=0 /UG=Hs.105407 /LL=1896 /DEF=Homo sapiens ectodermal dysplasia 1, anhidrotic (ED1), mRNA. /PROD=ectodermal dysplasia 1, anhidrotic /FL=gb:AF060999.1 gb:NM_001399.1 gb:AF040628.1 gb:AF061189.1	0.03215	1.37574	0.03384	1.346	0.053755	1.39276	0.012802	1.41185	0.028659	1.34458	0.054224	1.29368	0.028811	1.368	0.584947	0.955624	0.283171	1.10665	0.496403	-6.78417
203954_x_at	88.03	117.843	-2.21014	0.040285	0.525834	gb:NM_001306.1 /DB_XREF=gi:4502874 /GEN=CLDN3 /FEA=FLmRNA /CNT=277 /TID=Hs.25640.0 /TIER=FL+Stack /STK=20 /UG=Hs.25640 /LL=1365 /DEF=Homo sapiens claudin 3 (CLDN3), mRNA. /PROD=claudin 3 /FL=gb:NM_001306.1 gb:AB000714.1	0.028547	1.39055	0.044655	1.31553	0.040342	1.43664	0.078915	1.23328	0.01426	1.4119	0.07212	1.25977	0.028145	1.37061	0.028015	1.39466	0.00451	1.74772	0.537096	-6.78216
209395_at	22.3938	39.635	-3.20191	0.004942	0.540534	gb:M80927.1 /DB_XREF=gi:348911 /FEA=FLmRNA /CNT=168 /TID=Hs.75184.0 /TIER=FL+Stack /STK=55 /UG=Hs.75184 /LL=1116 /UG_GENE=CHI3L1 /DEF=Human glycoprotein mRNA, complete cds. /PROD=glycoprotein /FL=gb:M80927.1 gb:NM_001276.1	0.343093	1.03802	0.19506	1.13945	0.13005	1.25613	0.268124	1.08834	0.086443	1.23564	0.268938	1.08364	0.235298	1.08796	0.05641	1.32204	0.000401	2.1322	0.514607	-6.75695
212185_x_at	4015.69	7120.39	-1.54138	0.140622	0.699518	gb:NM_005953.1 /DB_XREF=gi:5174763 /GEN=MT2A /FEA=FLmRNA /CNT=241 /TID=Hs.118786.0 /TIER=FL+Stack /STK=92 /UG=Hs.118786 /LL=4502 /DEF=Homo sapiens metallothionein 2A (MT2A), mRNA. /PROD=metallothionein 2A /FL=gb:NM_005953.1	0.016655	1.45594	0.012561	1.45056	0.008561	1.67043	0.014743	1.39847	0.000982	1.66548	0.04248	1.32113	0.00829	1.50253	0.037555	1.36065	8.5e-05	2.40954	0.468737	-6.75436
206521_s_at	368.022	709.74	-3.10504	0.006112	0.579893	gb:NM_015859.1 /DB_XREF=gi:7706734 /GEN=GTF2A1 /FEA=FLmRNA /CNT=12 /TID=Hs.121686.0 /TIER=FL /STK=0 /UG=Hs.121686 /LL=2957 /DEF=Homo sapiens general transcription factor IIA, 1 (37kD and 19kD subunits) (GTF2A1), mRNA. /PROD=TFIIA alpha, p55 /FL=gb:D14887.1 gb:NM_015859.1	0.090079	1.31879	0.249823	1.12984	0	0	0.488258	0.986998	0	0	0	0	0.191554	1.2083	0	0	0	0	0	-6.75015
205937_at	34.3025	74.46	-3.21538	0.004797	0.320635	gb:NM_006569.1 /DB_XREF=gi:5729762 /GEN=CGR11 /FEA=FLmRNA /CNT=19 /TID=Hs.159525.0 /TIER=FL /STK=7 /UG=Hs.159525 /LL=10669 /DEF=Homo sapiens cell growth regulatory with EF-hand domain (CGR11), mRNA. /PROD=cell growth regulatory with EF-hand domain /FL=gb:U66468.1 gb:NM_006569.1	0.37066	1.02338	0.218529	1.12288	0.068134	1.36813	0.25243	1.09801	0.472186	0.999332	0.373416	1.03062	0.257546	1.06464	0.501934	0.990233	0.129374	1.2521	0	-6.69623
205278_at	850.275	1264.76	-1.86996	0.077844	0.684157	gb:NM_000817.1 /DB_XREF=gi:4503872 /GEN=GAD1 /FEA=FLmRNA /CNT=48 /TID=Hs.324784.1 /TIER=FL+Stack /STK=14 /UG=Hs.324784 /LL=2571 /DEF=Homo sapiens glutamate decarboxylase 1 (brain, 67kD) (GAD1), transcript variant GAD67, mRNA. /PROD=glutamate decarboxylase 1, isoform GAD67 /FL=gb:NM_000817.1 gb:M81883.1 gb:L16888.1	0.006484	1.58061	0.101686	1.22326	0.006836	1.7198	0	0	0.015649	1.41629	0.003101	1.62619	0.016085	1.43868	0.650576	0.923379	0.110461	1.27765	0.269546	-6.6829
208388_at	84.2488	98.195	-1.19873	0.246179	0.672694	gb:NM_014249.1 /DB_XREF=gi:7657394 /GEN=NR2E3 /FEA=FLmRNA /CNT=3 /TID=Hs.187354.1 /TIER=FL /STK=0 /UG=Hs.187354 /LL=10002 /DEF=Homo sapiens nuclear receptor subfamily 2, group E, member 3 (NR2E3), mRNA. /PROD=nuclear receptor subfamily 2, group E, member 3 /FL=gb:NM_014249.1 gb:AF121129.1	0.016886	1.48179	0.010084	1.49072	0.002	1.94424	0.04424	1.30346	0.014979	1.43343	0.141018	1.20239	0.005111	1.58093	0.671615	0.902859	0.063813	1.38	0	-6.67814
219622_at	1275.77	1707.48	-2.94443	0.008671	0.69782	gb:NM_017817.1 /DB_XREF=gi:8923400 /GEN=FLJ20429 /FEA=FLmRNA /CNT=29 /TID=Hs.179791.0 /TIER=FL /STK=0 /UG=Hs.179791 /LL=55647 /DEF=Homo sapiens hypothetical protein FLJ20429 (FLJ20429), mRNA. /PROD=hypothetical protein FLJ20429 /FL=gb:NM_017817.1	0.197903	1.16054	0.104417	1.27083	0.205468	1.23236	0.213407	1.14192	0.33523	1.06783	0.331689	1.07583	0.145602	1.21441	0	0	0.856855	0.71735	0	-6.67469
208514_at	101.725	271.275	-2.87302	0.010118	0.47364	gb:NM_000219.1 /DB_XREF=gi:4557686 /GEN=KCNE1 /FEA=FLmRNA /CNT=5 /TID=Hs.121495.0 /TIER=FL /STK=0 /UG=Hs.121495 /LL=3753 /DEF=Homo sapiens potassium voltage-gated channel, Isk-related family, member 1 (KCNE1), mRNA. /PROD=potassium voltage-gated channel, Isk-relatedfamily, member 1 /FL=gb:AF135188.1 gb:NM_000219.1 gb:L28168.1	0.185332	1.13974	0.105209	1.21683	0.144484	1.23403	0.220487	1.11354	0.1271	1.18718	0.138218	1.18043	0.126348	1.188	0.192769	1.15719	0.175526	1.19391	0.085499	-6.66219
213260_at	1333.78	1817.99	-3.51957	0.002448	0.649758	gb:AU145890 /DB_XREF=gi:11007411 /DB_XREF=AU145890 /CLONE=HEMBA1006158 /FEA=FLmRNA /CNT=72 /TID=Hs.284186.0 /TIER=Stack /STK=22 /UG=Hs.284186 /LL=2296 /UG_GENE=FOXC1 /UG_TITLE=forkhead box C1 /FL=gb:NM_001453.1	0.563639	0.931074	0.483078	0.988696	0.504607	0.981851	0.30126	1.07032	0.399251	1.02936	0.609827	0.92229	0.523627	0.973244	0.283128	1.09848	0.199792	1.17118	0.411525	-6.65947
222560_at	194.55	356.494	-1.97319	0.06403	0.656849	Consensus includes gb:AI363001 /FEA=EST /DB_XREF=gi:4114622 /DB_XREF=est:qy81g03.x1 /CLONE=IMAGE:2018452 /UG=Hs.134342 TASP for testis-specific adriamycin sensitivity protein /FL=gb:AB035966.1 gb:NM_018697.1	0.02226	1.42483	0.0168	1.42576	0.065711	1.36685	0.057124	1.27492	0.009966	1.45702	0.056145	1.29713	0.020629	1.41018	0.786415	0.848141	0.111903	1.27765	0.467622	-6.62946
221397_at	77.5913	128.235	-1.15081	0.26487	0.639503	gb:NM_023921.1 /DB_XREF=gi:12965179 /GEN=TRB2 /FEA=FLmRNA /CNT=2 /TID=Hs.272392.0 /TIER=FL /STK=0 /UG=Hs.272392 /LL=50839 /DEF=Homo sapiens taste receptor, family B, member 2 (TRB2), mRNA. /PROD=taste receptor, family B, member 2 /FL=gb:NM_023921.1	0.006134	1.5796	0.005906	1.52997	0.015328	1.58455	0.062944	1.25786	0.00289	1.56235	0.006984	1.52931	0.004988	1.56068	0.294094	1.09293	0.402678	1.03338	0.285142	-6.62917
205680_at	107.235	241.889	-3.27339	0.004222	0.443977	gb:NM_002425.1 /DB_XREF=gi:4505204 /GEN=MMP10 /FEA=FLmRNA /CNT=29 /TID=Hs.2258.0 /TIER=FL /STK=6 /UG=Hs.2258 /LL=4319 /DEF=Homo sapiens matrix metalloproteinase 10 (stromelysin 2) (MMP10), mRNA. /PROD=matrix metalloproteinase 10 preproprotein /FL=gb:BC002591.1 gb:NM_002425.1	0.326967	1.04632	0.334121	1.05609	0.343549	1.07219	0.456078	1.00337	0.104149	1.2104	0.283356	1.07448	0.321312	1.05387	0.294573	1.09293	0.26675	1.11976	0.734034	-6.60278
201262_s_at	65.895	181.12	-2.13706	0.046571	0.433999	gb:NM_001711.1 /DB_XREF=gi:4502402 /GEN=BGN /FEA=FLmRNA /CNT=369 /TID=Hs.821.0 /TIER=FL /STK=0 /UG=Hs.821 /LL=633 /DEF=Homo sapiens biglycan (BGN), mRNA. /PROD=biglycan /FL=gb:BC002416.1 gb:J04599.1 gb:NM_001711.1 gb:BC004244.1	0.013524	1.54232	0.053079	1.3248	0.077293	1.37834	0.246029	1.10821	0.010697	1.5096	0.281248	1.09504	0.029867	1.40699	0.882952	0.722287	0	0	0	-6.57778
219937_at	67.7763	179.537	-1.36355	0.189522	0.61353	gb:NM_013381.1 /DB_XREF=gi:7019560 /GEN=TRHDE /FEA=FLmRNA /CNT=15 /TID=Hs.6510.0 /TIER=FL /STK=0 /UG=Hs.6510 /LL=29953 /DEF=Homo sapiens thyrotropin-releasing hormone degrading ectoenzyme (TRHDE), mRNA. /PROD=thyrotropin-releasing hormone degradingectoenzyme /FL=gb:AF126372.1 gb:NM_013381.1	0.025181	1.41134	0.006195	1.52871	0.008255	1.68481	0.007094	1.46977	0.013301	1.429	0.023218	1.40152	0.007406	1.51966	0.145348	1.21322	0.019021	1.58196	0.138954	-6.56872
202776_at	10719.8	18559.1	-3.41572	0.003082	0.603018	gb:NM_014597.1 /DB_XREF=gi:7657203 /GEN=HSU15552 /FEA=FLmRNA /CNT=114 /TID=Hs.85769.0 /TIER=FL+Stack /STK=28 /UG=Hs.85769 /LL=30836 /DEF=Homo sapiens acidic 82 kDa protein mRNA (HSU15552), mRNA. /PROD=acidic 82 kDa protein mRNA /FL=gb:NM_014597.1 gb:U15552.1	0.179538	1.14863	0.455311	1.00052	0.46581	1.0023	0.45351	1.00444	0.427295	1.01794	0.58998	0.928021	0.456836	1.00069	0.874084	0.802542	0.673589	0.892702	0.772799	-6.56551
206677_at	124.164	336.33	-3.2528	0.004418	0.42829	gb:NM_002277.1 /DB_XREF=gi:4504920 /GEN=KRTHA1 /FEA=FLmRNA /CNT=14 /TID=Hs.41696.0 /TIER=FL /STK=0 /UG=Hs.41696 /LL=3881 /DEF=Homo sapiens keratin, hair, acidic,1 (KRTHA1), mRNA. /PROD=type I hair keratin 1 /FL=gb:NM_002277.1	0.440962	0.987533	0.19117	1.13995	0.090563	1.31264	0.289002	1.07662	0.152837	1.16524	0.188758	1.13559	0.319703	1.05228	0.408484	1.03327	0.368893	1.05257	0.331173	-6.56241
205440_s_at	9.2625	16.495	-1.37748	0.185251	0.399668	gb:NM_000909.1 /DB_XREF=gi:4505444 /GEN=NPY1R /FEA=FLmRNA /CNT=40 /TID=Hs.169266.0 /TIER=FL /STK=0 /UG=Hs.169266 /LL=4886 /DEF=Homo sapiens neuropeptide Y receptor Y1 (NPY1R), mRNA. /PROD=neuropeptide Y receptor Y1 /FL=gb:NM_000909.1 gb:M84755.1 gb:M88461.1	0.006096	1.58729	0.008575	1.49533	0.033055	1.47223	0.153051	1.16016	0.04096	1.31384	0.030702	1.36876	0.007693	1.51965	0.973516	0.692192	0.168241	1.20283	0.024439	-6.55342
220545_s_at	391.584	558.585	-3.18744	0.005101	0.678952	gb:NM_021733.1 /DB_XREF=gi:11119429 /GEN=TSKS /FEA=FLmRNA /CNT=5 /TID=Hs.224210.0 /TIER=FL /STK=2 /UG=Hs.224210 /LL=60385 /DEF=Homo sapiens testis-specific kinase substrate (TSKS), mRNA. /PROD=testis-specific kinase substrate /FL=gb:NM_021733.1	0.294884	1.06435	0.299751	1.07351	0.30401	1.09732	0.196316	1.12848	0.173967	1.14926	0.166966	1.15229	0.284608	1.0737	0.694613	0.902859	0.230362	1.15325	0.290139	-6.53489
201983_s_at	41.11	139.822	-1.52973	0.143467	0.548943	gb:AW157070 /DB_XREF=gi:6228471 /DB_XREF=au91e07.x1 /CLONE=IMAGE:2783652 /FEA=FLmRNA /CNT=245 /TID=Hs.77432.0 /TIER=Stack /STK=43 /UG=Hs.77432 /LL=1956 /UG_GENE=EGFR /UG_TITLE=epidermal growth factor receptor (avian erythroblastic leukemia viral (v-erb-b) oncogene homolog) /FL=gb:NM_005228.1	0.041093	1.34563	0.009658	1.47887	0.006191	1.72419	0.059348	1.26374	0.005188	1.51077	0.02882	1.37166	0.010233	1.47885	0.064184	1.30152	0.055962	1.38052	0.081138	-6.52378
206573_at	232.465	360.223	-3.09636	0.006229	0.637442	gb:NM_004519.1 /DB_XREF=gi:4758629 /GEN=KCNQ3 /FEA=FLmRNA /CNT=13 /TID=Hs.40866.0 /TIER=FL /STK=0 /UG=Hs.40866 /LL=3786 /DEF=Homo sapiens potassium voltage-gated channel, KQT-like subfamily, member 3 (KCNQ3), mRNA. /PROD=potassium voltage-gated channel, KQT-likesubfamily, member 3 /FL=gb:NM_004519.1	0.548286	0.935555	0.199464	1.14199	0.202495	1.18056	0.512554	0.980772	0.270795	1.09317	0.232474	1.11333	0.239846	1.14489	0.903643	0.780438	0.132509	1.24167	0.038673	-6.50634
204719_at	166.905	229.745	-2.01537	0.059048	0.617551	gb:NM_007168.1 /DB_XREF=gi:6005700 /GEN=ABCA8 /FEA=FLmRNA /CNT=55 /TID=Hs.38095.0 /TIER=FL+Stack /STK=25 /UG=Hs.38095 /LL=10351 /DEF=Homo sapiens ATP-binding cassette, sub-family A (ABC1), member 8 (ABCA8), mRNA. /PROD=ATP-binding cassette, sub-family A member 8 /FL=gb:AB020629.1 gb:NM_007168.1	0.06371	1.29663	0.003821	1.58529	0.119921	1.26883	0.088246	1.22436	0.000491	1.73401	0.000149	1.96677	0.025454	1.38682	0.001322	1.76168	0.004076	1.762	0.204596	-6.50028
207164_s_at	350.531	516.266	-2.46986	0.023747	0.606367	gb:NM_006352.1 /DB_XREF=gi:5453586 /GEN=ZNF238 /FEA=FLmRNA /CNT=6 /TID=Hs.69997.0 /TIER=FL /STK=0 /UG=Hs.69997 /LL=10472 /DEF=Homo sapiens zinc finger protein 238 (ZNF238), mRNA. /PROD=zinc finger protein 238 /FL=gb:U38896.1 gb:NM_006352.1	0.106608	1.22008	0.069855	1.26553	0.056047	1.387	0.067569	1.25009	0.031587	1.33561	0.114895	1.20239	0.063465	1.27461	0.091511	1.25435	0.111226	1.26804	0.146005	-6.49754
222679_s_at	3224.4	5103.15	-2.64032	0.016625	0.590553	Consensus includes gb:AW468880 /FEA=EST /DB_XREF=gi:7038986 /DB_XREF=est:hd29d09.x1 /CLONE=IMAGE:2910929 /UG=Hs.104613 RP42 homolog /FL=gb:NM_020640.1 gb:AF292100.2	0.107417	1.22403	0.12588	1.1953	0.085073	1.32381	0.222795	1.11562	0.107142	1.2096	0.373054	1.11744	0.091262	1.23471	0.357802	1.0605	0.409426	1.02987	0.019203	-6.49085
204482_at	187.782	344.585	-2.44149	0.025182	0.593498	gb:NM_003277.1 /DB_XREF=gi:4502878 /GEN=CLDN5 /FEA=FLmRNA /CNT=122 /TID=Hs.110903.0 /TIER=FL+Stack /STK=81 /UG=Hs.110903 /LL=7122 /DEF=Homo sapiens claudin 5 (transmembrane protein deleted in velocardiofacial syndrome) (CLDN5), mRNA. /PROD=transmembrane protein claudin 5 /FL=gb:AF000959.1 gb:BC002404.1 gb:NM_003277.1	0.09886	1.23211	0.059186	1.28543	0.068947	1.35684	0.011943	1.42068	0.074573	1.24738	0.169135	1.15275	0.061117	1.28115	0.108689	1.23922	0.053533	1.38603	0.343925	-6.47658
207158_at	172.205	318.842	-3.42591	0.003013	0.497771	gb:NM_001644.2 /DB_XREF=gi:5921993 /GEN=APOBEC1 /FEA=FLmRNA /CNT=60 /TID=Hs.560.0 /TIER=FL /STK=4 /UG=Hs.560 /LL=339 /DEF=Homo sapiens apolipoprotein B mRNA editing enzyme, catalytic polypeptide 1 (APOBEC1), transcript variant 1, mRNA. /PROD=apolipoprotein B mRNA editing enzyme, catalyticpolypeptide 1, isoform 1 /FL=gb:L25877.1 gb:L26234.1 gb:U72891.1 gb:NM_005889.1 gb:NM_001644.2	0.562567	0.931705	0.507474	0.978503	0.486972	0.9911	0.615425	0.94169	0.583171	0.955888	0.196702	1.12799	0.521674	0.974803	0.068871	1.2879	0.030283	1.46275	0.29224	-6.45539
209443_at	64.4613	91.0487	-2.1691	0.043713	0.560218	gb:J02639.1 /DB_XREF=gi:180549 /FEA=FLmRNA /CNT=162 /TID=Hs.76353.0 /TIER=FL+Stack /STK=66 /UG=Hs.76353 /LL=5104 /UG_GENE=SERPINA5 /UG_TITLE=serine (or cysteine) proteinase inhibitor, clade A (alpha-1 antiproteinase, antitrypsin), member 5 /DEF=Human plasma serine protease (protein C) inhibitor mRNA, complete cds. /FL=gb:U35464.1 gb:NM_000624.1 gb:J02639.1 gb:S58545.1	0.052187	1.31879	0.036181	1.33999	0.056288	1.38917	0.10376	1.20455	0.040556	1.31218	0.134797	1.18417	0.03624	1.34408	0.166645	1.17954	0.002426	1.84064	0.680885	-6.4477
221237_s_at	122.27	319.108	-2.36813	0.029277	0.398972	gb:NM_030758.1 /DB_XREF=gi:13540512 /GEN=OSBPL1 /FEA=FLmRNA /CNT=1 /TID=HsAffx.900036.168 /TIER=FL /STK=0 /DEF=Homo sapiens oxysterol binding protein-like 1 (OSBPL1), mRNA. /PROD=oxysterol binding protein-like 1 /FL=gb:NM_030758.1	0.056688	1.3051	0.081265	1.2506	0.064864	1.36514	0.144579	1.1661	0.02783	1.34903	0.350516	1.03843	0.05443	1.29717	0.375638	1.0506	0.415901	1.02659	0.484124	-6.4418
220491_at	800.795	1230.19	-3.45208	0.002844	0.673585	gb:NM_021175.1 /DB_XREF=gi:10863972 /GEN=LEAP-1 /FEA=FLmRNA /CNT=8 /TID=Hs.8821.0 /TIER=FL /STK=3 /UG=Hs.8821 /LL=57817 /DEF=Homo sapiens liver-expressed antimicrobial peptide (LEAP-1), mRNA. /PROD=liver-expressed antimicrobial peptide /FL=gb:AF131292.1 gb:NM_021175.1 gb:AF309489.1	0.611739	0.909429	0.56574	0.954395	0.531925	0.9678	0.428125	1.01456	0.476607	0.997595	0.374255	1.02617	0.570467	0.942401	0.266039	1.10621	0.062415	1.35644	0.028313	-6.424
207720_at	51.115	87.3187	-1.48343	0.155259	0.532251	gb:NM_000427.1 /DB_XREF=gi:4557724 /GEN=LOR /FEA=FLmRNA /CNT=7 /TID=Hs.251680.0 /TIER=FL /STK=3 /UG=Hs.251680 /LL=4014 /DEF=Homo sapiens loricrin (LOR), mRNA. /PROD=loricrin /FL=gb:M61120.1 gb:NM_000427.1	0.031412	1.37993	0.009508	1.48084	0.011436	1.62934	0.03108	1.32849	0.00074	1.68796	0.047809	1.3121	0.010625	1.47629	0.134323	1.20805	0.029941	1.46976	0.001196	-6.40718
202708_s_at	5902.74	10628.5	-3.40955	0.003125	0.525422	gb:NM_003528.1 /DB_XREF=gi:4504276 /GEN=H2BFQ /FEA=FLmRNA /CNT=207 /TID=Hs.2178.0 /TIER=FL+Stack /STK=78 /UG=Hs.2178 /LL=8349 /DEF=Homo sapiens H2B histone family, member Q (H2BFQ), mRNA. /PROD=H2B histone family, member Q /FL=gb:NM_003528.1	0.416462	0.999507	0.035069	1.3616	0.229871	1.15624	0.173432	1.14961	0.300117	1.0797	0.370025	1.03062	0.537854	0.999586	0	0	0.264939	1.16617	0	-6.38858
222598_s_at	447.055	546.428	-2.5105	0.021826	0.676505	Consensus includes gb:AK001892.1 /DEF=Homo sapiens cDNA FLJ11030 fis, clone PLACE1004161. /FEA=mRNA /DB_XREF=gi:7023441 /UG=Hs.23467 hypothetical protein FLJ10633 /FL=gb:NM_018162.1	0.083263	1.25312	0.077562	1.25267	0.127417	1.28732	0.180625	1.13861	0.077128	1.24247	0.133181	1.18186	0.077302	1.25997	0.205458	1.14792	0.535352	0.963875	0.269625	-6.38468
222960_at	466.725	823.648	-2.87624	0.010048	0.522484	Consensus includes gb:AF175522.1 /DEF=Homo sapiens transmembrane tryptase mRNA, complete cds. /FEA=mRNA /PROD=transmembrane tryptase /DB_XREF=gi:6103628 /UG=Hs.278275 tryptase gamma 1 /FL=gb:AF175522.1 gb:NM_012467.1	0.209532	1.12067	0.193867	1.13731	0.168999	1.20673	0.15569	1.15683	0.225922	1.11444	0.362451	1.03205	0.175332	1.14482	0.439856	1.01894	0.337963	1.07201	0.56187	-6.3415
221083_at	177.889	299.536	-1.59621	0.127849	0.627947	gb:NM_004700.1 /DB_XREF=gi:4758631 /GEN=KCNQ4 /FEA=FLmRNA /CNT=2 /TID=Hs.241376.0 /TIER=FL /STK=0 /UG=Hs.241376 /LL=9132 /DEF=Homo sapiens potassium voltage-gated channel, KQT-like subfamily, member 4 (KCNQ4), mRNA. /PROD=potassium voltage-gated channel, KQT-likesubfamily, member 4 /FL=gb:AF105202.1 gb:NM_004700.1	0.022475	1.43868	0.011731	1.48058	0.032641	1.48064	0.028179	1.34461	0.056438	1.29141	0.065554	1.30026	0.013972	1.46562	0.411958	1.03829	0.185153	1.19686	0.138666	-6.32761
206165_s_at	29.4025	148.284	-3.2395	0.004549	0.367514	gb:NM_006536.2 /DB_XREF=gi:12025665 /GEN=CLCA2 /FEA=FLmRNA /CNT=23 /TID=Hs.241551.0 /TIER=FL /STK=0 /UG=Hs.241551 /LL=9635 /DEF=Homo sapiens chloride channel, calcium activated, family member 2 (CLCA2), mRNA. /PROD=calcium activated chloride channel 2 precursor /FL=gb:AB026833.1 gb:NM_006536.2 gb:AF043977.1 gb:AF127980.1	0.229416	1.10779	0.447412	1.00395	0.193598	1.18496	0.202971	1.12527	0.528993	0.976306	0.273008	1.0808	0.394836	1.01186	0.457461	1.0112	0.455283	1.02255	0.728916	-6.32204
203444_s_at	238.178	447.257	-1.81973	0.085473	0.581112	gb:NM_004739.1 /DB_XREF=gi:4758739 /GEN=MTA1L1 /FEA=FLmRNA /CNT=96 /TID=Hs.173043.0 /TIER=FL /STK=0 /UG=Hs.173043 /LL=9219 /DEF=Homo sapiens metastasis-associated 1-like 1 (MTA1L1), mRNA. /PROD=metastasis-associated 1-like 1 /FL=gb:AB016591.1 gb:NM_004739.1 gb:AF295807.1	0.036692	1.36255	0.028543	1.36633	0.021514	1.54142	0.026632	1.34675	0.003807	1.54364	0.008371	1.53748	0.02122	1.40442	0.125109	1.23391	0.026356	1.49991	0.019219	-6.31235
219619_at	10.8863	28.005	-2.77372	0.012522	0.288984	gb:NM_017594.1 /DB_XREF=gi:8922160 /GEN=DKFZp761C07121 /FEA=FLmRNA /CNT=37 /TID=Hs.165636.0 /TIER=FL /STK=0 /UG=Hs.165636 /LL=54769 /DEF=Homo sapiens hypothetical protein DKFZp761C07121 (DKFZp761C07121), mRNA. /PROD=hypothetical protein DKFZp761C07121 /FL=gb:NM_017594.1	0.253765	1.09635	0.123115	1.20275	0.108005	1.30705	0.276849	1.08562	0.143822	1.19819	0.069112	1.28532	0.147563	1.17082	0.97324	0.650059	0.334134	1.08206	0.258426	-6.2938
206485_at	309.369	614.337	-1.978	0.063444	0.635537	gb:NM_014207.1 /DB_XREF=gi:7656964 /GEN=CD5 /FEA=FLmRNA /CNT=14 /TID=Hs.58685.0 /TIER=FL /STK=0 /UG=Hs.58685 /LL=921 /DEF=Homo sapiens CD5 antigen (p56-62) (CD5), mRNA. /PROD=CD5 antigen (p56-62) /FL=gb:NM_014207.1	0.041471	1.34423	0.037601	1.33476	0.037417	1.44882	0.043798	1.29438	0.024216	1.36099	0.05161	1.29964	0.029461	1.36498	0.431955	1.02225	0.065852	1.34982	0.050248	-6.28229
222763_s_at	8249.59	11508.2	-3.25165	0.004429	0.698514	Consensus includes gb:AW161711 /FEA=EST /DB_XREF=gi:6300744 /DB_XREF=est:au69d08.x1 /CLONE=IMAGE:2781519 /UG=Hs.48541 hypothetical protein FLJ11294 /FL=gb:NM_018383.1	0.409244	1.00319	0.382545	1.03318	0.46235	1.0042	0.621015	0.938708	0.406043	1.02794	0.630515	0.904279	0.425487	1.0037	0.322303	1.08343	0.512222	0.974997	0.34235	-6.27403
203862_s_at	145.229	336.984	-2.15536	0.044918	0.545908	gb:H16245 /DB_XREF=gi:881065 /DB_XREF=ym13c09.s1 /CLONE=IMAGE:47741 /FEA=FLmRNA /CNT=159 /TID=Hs.83672.0 /TIER=Stack /STK=8 /UG=Hs.83672 /LL=88 /UG_GENE=ACTN2 /UG_TITLE=actinin, alpha 2 /FL=gb:M86406.1 gb:NM_001103.1	0.041509	1.3505	0.087325	1.24011	0.03544	1.45839	0.062304	1.25904	0.047917	1.29643	0.204669	1.12437	0.042063	1.32773	0.609094	0.945049	0.068346	1.3438	0.328651	-6.27148
205386_s_at	617.913	865.869	-2.94554	0.00865	0.673517	gb:NM_002392.1 /DB_XREF=gi:4505136 /GEN=MDM2 /FEA=FLmRNA /CNT=34 /TID=Hs.170027.5 /TIER=FL /STK=0 /UG=Hs.170027 /LL=4193 /DEF=Homo sapiens mouse double minute 2, human homolog of; p53-binding protein (MDM2), transcript variant MDM2, mRNA. /PROD=mouse double minute 2, human homolog of, fulllength protein isoform /FL=gb:M92424.1 gb:NM_002392.1	0.186098	1.14461	0.22749	1.12594	0.328477	1.08253	0.444144	1.00912	0.423908	1.01961	0.465161	0.983776	0.221199	1.12089	0	3.5838	0.408137	1.03054	0.343726	-6.25891
205422_s_at	379.598	569.612	-2.71786	0.014106	0.641479	gb:NM_004791.1 /DB_XREF=gi:4758613 /GEN=ITGBL1 /FEA=FLmRNA /CNT=37 /TID=Hs.82582.0 /TIER=FL+Stack /STK=15 /UG=Hs.82582 /LL=9358 /DEF=Homo sapiens integrin, beta-like 1 (with EGF-like repeat domains) (ITGBL1), mRNA. /PROD=integrin, beta-like 1 (with EGF-like repeatdomains) /FL=gb:AF072752.1 gb:NM_004791.1	0.148259	1.17622	0.127948	1.19373	0.197788	1.18015	0.235574	1.1055	0.113124	1.20356	0.316706	1.05728	0.135704	1.18377	0.332086	1.07321	0.385156	1.04342	0.273605	-6.25844
203977_at	528.64	1003.64	-1.68216	0.109804	0.612838	gb:NM_000116.1 /DB_XREF=gi:4507370 /GEN=TAZ /FEA=FLmRNA /CNT=80 /TID=Hs.79021.0 /TIER=FL+Stack /STK=46 /UG=Hs.79021 /LL=6901 /DEF=Homo sapiens tafazzin (cardiomyopathy, dilated 3A (X-linked); endocardial fibroelastosis 2; Barth syndrome) (TAZ), mRNA. /PROD=tafazzin /FL=gb:NM_000116.1	0.030247	1.38306	0.015243	1.43107	0.033459	1.46531	0.041108	1.30068	0.013658	1.41681	0.020497	1.40425	0.01755	1.42187	0.729707	0.89098	0.551129	0.955736	0.345242	-6.25176
206356_s_at	41.8725	179.611	-1.88613	0.07552	0.530455	gb:NM_002071.1 /DB_XREF=gi:4504042 /GEN=GNAL /FEA=FLmRNA /CNT=20 /TID=Hs.288642.0 /TIER=FL /STK=0 /UG=Hs.288642 /LL=2774 /DEF=Homo sapiens guanine nucleotide binding protein (G protein), alpha activating activity polypeptide, olfactory type (GNAL), mRNA. /PROD=guanine nucleotide binding protein (G protein),alpha activating activity polypeptide, olfactory type /FL=gb:NM_002071.1 gb:L10665.1	0.019352	1.59031	0.03133	1.41607	0.066272	1.42864	0.035802	1.39049	0.042047	1.39187	0.186478	1.17971	0.025736	1.46965	0	0	0	0	0	-6.24322
205386_s_at	617.913	865.869	-2.94554	0.00865	0.673517	gb:NM_002392.1 /DB_XREF=gi:4505136 /GEN=MDM2 /FEA=FLmRNA /CNT=34 /TID=Hs.170027.5 /TIER=FL /STK=0 /UG=Hs.170027 /LL=4193 /DEF=Homo sapiens mouse double minute 2, human homolog of; p53-binding protein (MDM2), transcript variant MDM2, mRNA. /PROD=mouse double minute 2, human homolog of, fulllength protein isoform /FL=gb:M92424.1 gb:NM_002392.1	0.304654	1.0584	0.121262	1.19867	0.312924	1.09101	0.385046	1.03242	0.084386	1.23219	0.207678	1.12021	0.225641	1.10136	0.635321	0.934209	0.449269	1.00801	0.443532	-6.23903
219845_at	82.41	192.045	-1.43352	0.168852	0.604584	gb:NM_021570.2 /DB_XREF=gi:13386501 /GEN=BARX1 /FEA=FLmRNA /CNT=21 /TID=Hs.164960.0 /TIER=FL+Stack /STK=11 /UG=Hs.164960 /LL=56033 /DEF=Homo sapiens BarH-like homeobox 1 (BARX1), mRNA. /PROD=BarH-like homeobox 1 /FL=gb:NM_021570.2 gb:AF213356.1	0.031946	1.40556	0.012813	1.48925	0.010521	1.67012	0.034887	1.3289	0.025113	1.40344	0.040986	1.35855	0.011599	1.5004	0.456907	1.0123	0.253498	1.13827	0.164578	-6.23555
220022_at	24.8925	61.6213	-1.75852	0.095649	0.468639	gb:NM_018102.1 /DB_XREF=gi:8922439 /GEN=FLJ10469 /FEA=FLmRNA /CNT=17 /TID=Hs.192662.0 /TIER=FL /STK=4 /UG=Hs.192662 /LL=55713 /DEF=Homo sapiens hypothetical protein FLJ10469 (FLJ10469), mRNA. /PROD=hypothetical protein FLJ10469 /FL=gb:NM_018102.1	0.030418	1.42024	0.019413	1.41881	0.039473	1.49717	0.019428	1.39433	0.020217	1.41488	0.0532	1.37729	0.020484	1.43697	0.832488	0.823195	0.18881	1.19248	0.17463	-6.23518
204221_x_at	319.769	422.103	-1.94595	0.067445	0.678033	gb:U16307.1 /DB_XREF=gi:1100927 /GEN=GliPR /FEA=FLmRNA /CNT=73 /TID=Hs.64639.0 /TIER=FL /STK=0 /UG=Hs.64639 /LL=11010 /DEF=Human glioma pathogenesis-related protein (GliPR) mRNA, complete cds. /PROD=glioma pathogenesis-related protein /FL=gb:NM_006851.1 gb:U16307.1	0.03789	1.35478	0.033522	1.34692	0.04724	1.41216	0.056174	1.2688	0.024025	1.36141	0.09325	1.22723	0.029249	1.36552	0.00116	1.73873	0.000149	2.28749	0.522158	-6.22837
220357_s_at	412.379	654.005	-2.96565	0.008281	0.640804	gb:NM_016276.1 /DB_XREF=gi:7706698 /GEN=SGK2 /FEA=FLmRNA /CNT=13 /TID=Hs.62863.0 /TIER=FL /STK=0 /UG=Hs.62863 /LL=10110 /DEF=Homo sapiens serumglucocorticoid regulated kinase 2 (SGK2), mRNA. /PROD=serumglucocorticoid regulated kinase 2 /FL=gb:NM_016276.1 gb:AF169034.2	0.24555	1.09533	0.278071	1.08507	0.256475	1.13057	0.269775	1.08601	0.250452	1.10029	0.406487	1.01105	0.243635	1.09861	0.039723	1.35429	0.016908	1.54798	0.190289	-6.20589
201162_at	55.1625	90.745	-3.07809	0.006483	0.633771	gb:NM_001553.1 /DB_XREF=gi:4504618 /GEN=IGFBP7 /FEA=FLmRNA /CNT=409 /TID=Hs.119206.0 /TIER=FL+Stack /STK=157 /UG=Hs.119206 /LL=3490 /DEF=Homo sapiens insulin-like growth factor binding protein 7 (IGFBP7), mRNA. /PROD=insulin-like growth factor binding protein 7 /FL=gb:NM_001553.1 gb:L19182.1	0.587082	0.908899	0.257008	1.11023	0.315992	1.09958	0.238007	1.11317	0.239809	1.12608	0.326619	1.06366	0.324106	1.08961	0.563296	0.961108	0.320311	1.08434	0.606635	-6.16533
220227_at	186.999	361.415	-2.5572	0.019799	0.546264	gb:NM_024883.1 /DB_XREF=gi:13376328 /GEN=FLJ22202 /FEA=FLmRNA /CNT=12 /TID=Hs.217754.0 /TIER=FL /STK=2 /UG=Hs.217754 /LL=79941 /DEF=Homo sapiens hypothetical protein FLJ22202 (FLJ22202), mRNA. /PROD=hypothetical protein FLJ22202 /FL=gb:NM_024883.1	0.215298	1.12039	0.03746	1.33928	0.203213	1.17929	0.067381	1.25618	0.07682	1.25034	0.231546	1.11068	0.111843	1.2037	0.591358	0.942114	0.297032	1.10033	0.093553	-6.11276
219516_at	39.38	100.668	-2.67009	0.015611	0.28107	gb:NM_021625.2 /DB_XREF=gi:13699862 /GEN=OTRPC4 /FEA=FLmRNA /CNT=31 /TID=Hs.287776.0 /TIER=FL /STK=0 /UG=Hs.287776 /LL=59341 /DEF=Homo sapiens vanilloid receptor-related osmotically activated channel; OTRPC4 protein (OTRPC4), mRNA. /PROD=vanilloid receptor-related osmotically activatedchannel /FL=gb:NM_021625.2 gb:AF258465.1 gb:AF263523.1	0.193505	1.14678	0.137618	1.1914	0.161755	1.22735	0.089343	1.23109	0.083107	1.25551	0.269323	1.09308	0.145936	1.18171	0.68407	0.902859	0.225123	1.15622	0.686817	-6.08436
205576_at	21.4187	57.915	-3.02358	0.007301	0.340203	gb:NM_000185.2 /DB_XREF=gi:7262380 /GEN=SERPIND1 /FEA=FLmRNA /CNT=83 /TID=Hs.1478.0 /TIER=FL+Stack /STK=30 /UG=Hs.1478 /LL=3053 /DEF=Homo sapiens serine (or cysteine) proteinase inhibitor, clade D (heparin cofactor), member 1 (SERPIND1), mRNA. /PROD=heparin cofactor II precursor /FL=gb:NM_000185.2 gb:M12849.1	0.574336	0.925742	0.399566	1.02507	0.078224	1.34747	0.387475	1.03159	0.300449	1.07452	0.725021	0.870575	0.312764	1.06857	0.051121	1.32921	0.123719	1.2521	0.339991	-6.08205
203009_at	75.67	249.972	-3.17211	0.005276	0.315638	gb:NM_005581.1 /DB_XREF=gi:5031890 /GEN=LU /FEA=FLmRNA /CNT=230 /TID=Hs.155048.0 /TIER=FL+Stack /STK=54 /UG=Hs.155048 /LL=4059 /DEF=Homo sapiens Lutheran blood group (Auberger b antigen included) (LU), mRNA. /PROD=Lutheran blood group (Auberger b antigenincluded) /FL=gb:NM_005581.1	0.550019	0.937359	0.479198	0.99035	0.359779	1.06176	0.262122	1.08992	0.306245	1.07128	0.519076	0.961322	0.446138	1.02399	0.471165	1.00469	0.384369	1.04342	0.005443	-6.0517
222787_s_at	2658.29	5363.33	-2.78899	0.012119	0.572628	Consensus includes gb:AV705186 /FEA=EST /DB_XREF=gi:10722492 /DB_XREF=est:AV705186 /CLONE=ADBAQH11 /UG=Hs.3542 hypothetical protein FLJ11273 /FL=gb:NM_018374.1	0.241104	1.1159	0.257045	1.11651	0.124329	1.30705	0.229631	1.12613	0.371074	1.05527	0.017943	1.88947	0.194982	1.15127	0	0	0.77547	0.765173	0.992756	-6.04781
207781_s_at	17.625	28.0025	-0.970843	0.344493	0.641154	gb:NM_021998.1 /DB_XREF=gi:11527399 /GEN=ZNF6 /FEA=FLmRNA /CNT=3 /TID=Hs.323950.0 /TIER=FL /STK=0 /UG=Hs.323950 /LL=7552 /DEF=Homo sapiens zinc finger protein 6 (CMPX1) (ZNF6), mRNA. /PROD=zinc finger protein 6 (CMPX1) /FL=gb:NM_021998.1	0.010661	1.5132	0.004766	1.55338	0.027918	1.49527	0.055035	1.27225	0.011058	1.43988	0.057647	1.2905	0.007051	1.5242	0.624222	0.937145	0.322358	1.08279	0.501099	-6.02032
219765_at	634.548	997.345	-3.0733	0.006551	0.616099	gb:NM_024620.1 /DB_XREF=gi:13375841 /GEN=FLJ12586 /FEA=FLmRNA /CNT=26 /TID=Hs.31844.0 /TIER=FL+Stack /STK=8 /UG=Hs.31844 /LL=79673 /DEF=Homo sapiens hypothetical protein FLJ12586 (FLJ12586), mRNA. /PROD=hypothetical protein FLJ12586 /FL=gb:NM_024620.1	0.437264	0.989096	0.204291	1.13212	0.146361	1.23721	0.429315	1.0143	0.298097	1.07865	0.232266	1.11068	0.371768	1.03099	0.041455	1.46715	0.777821	0.823751	0.606758	-6.01767
222592_s_at	145.249	371.676	-3.16679	0.005338	0.535696	Consensus includes gb:AW173691 /FEA=EST /DB_XREF=gi:6439639 /DB_XREF=est:xj11b01.x1 /CLONE=IMAGE:2656873 /UG=Hs.11638 long-chain fatty acid coenzyme A ligase 5 /FL=gb:NM_016234.2 gb:AB033899.1	0.632379	0.89998	0.399036	1.02521	0.533902	0.966785	0.598683	0.948149	0.631031	0.937096	0.369313	1.02855	0.464733	1.01094	0.564246	0.964593	0.60534	0.928936	0.37644	-5.99919
1553502_a_at	28.7825	186.713	-3.36042	0.003484	0.19772	gb:NM_053016.1 /DB_XREF=gi:16604255 /GEN=PALM2 /TID=Hs2.348946.1 /CNT=2 /FEA=FLmRNA /TIER=FL /STK=1 /LL=114299 /UG=Hs.348946 /DEF=Homo sapiens paralemmin 2 (PALM2), mRNA. /PROD=paralemmin 2 /FL=gb:NM_053016.1	0.76596	0.82531	0.643175	0.92143	0.713484	0.871367	0.530377	0.973918	0.480451	0.99597	0.719548	0.861892	0.713289	0.877313	0	0	0	0	0	-5.99753
207858_s_at	253.756	606.379	-3.27827	0.004177	0.432613	gb:NM_000298.1 /DB_XREF=gi:10835120 /GEN=PKLR /FEA=FLmRNA /CNT=4 /TID=Hs.95990.0 /TIER=FL /STK=0 /UG=Hs.95990 /LL=5313 /DEF=Homo sapiens pyruvate kinase, liver and RBC (PKLR), nuclear gene encoding mitochondrial protein, mRNA. /PROD=pyruvate kinase, liver and RBC /FL=gb:AB015983.1 gb:NM_000298.1	0.661227	0.885758	0.578969	0.948658	0.529539	0.968755	0.734069	0.893139	0.484361	0.994471	0.702555	0.880919	0.59643	0.928046	0.468342	1.00604	0.626838	0.915279	0.692681	-5.99498
220662_s_at	108.45	329.365	-2.4188	0.026387	0.522685	gb:NM_014571.1 /DB_XREF=gi:7657153 /GEN=HEYL /FEA=FLmRNA /CNT=5 /TID=Hs.23823.0 /TIER=FL /STK=0 /UG=Hs.23823 /LL=26508 /DEF=Homo sapiens hairyenhancer-of-split related with YRPW motif-like (HEYL), mRNA. /PROD=hairyenhancer-of-split related with YRPWmotif-like /FL=gb:NM_014571.1	0.062932	1.40671	0.0657	1.3616	0.492163	0.986453	0.216726	1.14728	0.8008	0.794469	0.211145	1.17307	0.095869	1.36122	0	0	0	0	0	-5.97964
207751_at	142.407	250.868	-2.71493	0.014194	0.573959	gb:NM_018544.1 /DB_XREF=gi:8924218 /GEN=PRO2949 /FEA=FLmRNA /CNT=3 /TID=Hs.283045.0 /TIER=FL /STK=0 /UG=Hs.283045 /LL=55412 /DEF=Homo sapiens hypothetical protein PRO2949 (PRO2949), mRNA. /PROD=hypothetical protein PRO2949 /FL=gb:AF119907.1 gb:NM_018544.1	0.210283	1.13619	0.229814	1.11846	0.142314	1.24896	0.233182	1.11173	0.128752	1.18861	0.03941	1.35415	0.17949	1.15236	0.924991	0.758402	0.318299	1.08407	0.957719	-5.97257
210521_s_at	23.6513	86.7488	-3.05624	0.006799	0.281308	gb:AB017551.1 /DB_XREF=gi:4996125 /GEN=16G2 /FEA=FLmRNA /CNT=35 /TID=Hs.81073.0 /TIER=FL /STK=0 /UG=Hs.81073 /LL=26998 /DEF=Homo sapiens mRNA for 16G2, complete cds. /PROD=16G2 /FL=gb:NM_014375.1 gb:AB017551.1	0.237146	1.10566	0.635328	0.923279	0.405529	1.03712	0.36149	1.04391	0.536842	0.972411	0.512626	0.959212	0.376524	1.04696	0.575681	0.955969	0.199607	1.17662	0.497519	-5.96772
222899_at	68.7325	205.269	-2.05229	0.054976	0.482129	gb:AF109681.1 /DEF=Homo sapiens integrin alpha-11 subunit precursor (ITGA11) mRNA, complete cds. /FEA=mRNA /GEN=ITGA11 /PROD=integrin alpha-11 subunit precursor /DB_XREF=gi:6013140 /UG=Hs.256297 integrin, alpha 11 /FL=gb:AF137378.2 gb:AF109681.1 gb:NM_012211.1	0.073952	1.26953	0.068056	1.26799	0.034066	1.46253	0.073341	1.2411	0.045676	1.29801	0.042625	1.32126	0.04657	1.31129	0.266199	1.10651	0.218854	1.15422	0.21416	-5.96766
206645_s_at	170.873	224.673	-1.34188	0.196318	0.679924	gb:NM_000475.2 /DB_XREF=gi:5016089 /GEN=NR0B1 /FEA=FLmRNA /CNT=20 /TID=Hs.268490.0 /TIER=FL /STK=0 /UG=Hs.268490 /LL=190 /DEF=Homo sapiens nuclear receptor subfamily 0, group B, member 1 (NR0B1), mRNA. /PROD=adrenal hypoplasia protein /FL=gb:NM_000475.2	0.033412	1.37075	0.012191	1.45389	0.01526	1.58319	0.0287	1.33552	0.00373	1.53616	0.035011	1.34361	0.013094	1.45231	0.314015	1.07977	0.234389	1.14168	0.28388	-5.96359
207544_s_at	129.659	305.021	-3.05399	0.006833	0.41459	gb:NM_000672.2 /DB_XREF=gi:11024646 /GEN=ADH6 /FEA=FLmRNA /CNT=3 /TID=Hs.76800.0 /TIER=FL /STK=2 /UG=Hs.76800 /LL=130 /DEF=Homo sapiens alcohol dehydrogenase 6 (class V) (ADH6), mRNA. /PROD=class V alcohol dehydrogenase 6 /FL=gb:NM_000672.2	0.550213	0.936613	0.362302	1.04231	0.359003	1.06257	0.439619	1.00998	0.576743	0.954513	0.703992	0.878671	0.381814	1.04497	0.130227	1.21065	0.003735	1.77289	0.39353	-5.94886
203948_s_at	28.2225	58.4188	-2.62672	0.017109	0.356201	gb:J02694.1 /DB_XREF=gi:189039 /GEN=MPO /FEA=FLmRNA /CNT=233 /TID=Hs.1817.0 /TIER=FL+Stack /STK=16 /UG=Hs.1817 /LL=4353 /DEF=Human myeloperoxidase mRNA, complete cds. /PROD=myeloperoxidase /FL=gb:M19507.1 gb:J02694.1 gb:NM_000250.1	0.263961	1.08394	0.124276	1.19748	0.110438	1.2813	0.116821	1.19173	0.185845	1.14145	0.183082	1.14194	0.153572	1.15608	0.701174	0.902859	0.385165	1.04342	4.4e-05	-5.94172
205386_s_at	617.913	865.869	-2.94554	0.00865	0.673517	gb:NM_002392.1 /DB_XREF=gi:4505136 /GEN=MDM2 /FEA=FLmRNA /CNT=34 /TID=Hs.170027.5 /TIER=FL /STK=0 /UG=Hs.170027 /LL=4193 /DEF=Homo sapiens mouse double minute 2, human homolog of; p53-binding protein (MDM2), transcript variant MDM2, mRNA. /PROD=mouse double minute 2, human homolog of, fulllength protein isoform /FL=gb:M92424.1 gb:NM_002392.1	0.29799	1.0626	0.381543	1.0333	0.269102	1.12151	0.359028	1.04378	0.256975	1.09709	0.293021	1.06879	0.310736	1.05805	0.495378	0.994057	0.38475	1.04342	0.41399	-5.91903
206415_at	24.9662	66.6338	-1.68858	0.108549	0.513551	gb:AI769310 /DB_XREF=gi:5235819 /DB_XREF=wg36d09.x1 /CLONE=IMAGE:2367185 /FEA=FLmRNA /CNT=17 /TID=Hs.129700.0 /TIER=ConsEnd /STK=2 /UG=Hs.129700 /LL=7092 /UG_GENE=TLL1 /UG_TITLE=tolloid-like 1 /FL=gb:NM_012464.1 gb:AF282732.1 gb:U91963.1	0.026073	1.40209	0.022108	1.39205	0.069632	1.35297	0.140959	1.16878	0.049992	1.28882	0.037529	1.33717	0.0248	1.38549	0.323544	1.07483	0.368805	1.05273	0.29231	-5.91745
206578_at	69.835	119.019	-1.6845	0.109346	0.449666	gb:NM_004387.1 /DB_XREF=gi:4758089 /GEN=CSX /FEA=FLmRNA /CNT=15 /TID=Hs.54473.0 /TIER=FL /STK=0 /UG=Hs.54473 /LL=1482 /DEF=Homo sapiens cardiac-specific homeo box (CSX), mRNA. /PROD=cardiac-specific homeo box /FL=gb:NM_004387.1 gb:U34962.1 gb:AB021133.1	0.02512	1.40546	0.0231	1.3867	0.068978	1.35335	0.125709	1.18171	0.017841	1.38999	0.025496	1.37866	0.02479	1.38464	0.635943	0.933859	0.598365	0.932416	0.259078	-5.91057
220714_at	83.6975	166.778	-1.02971	0.316784	0.672701	gb:NM_024504.1 /DB_XREF=gi:13375635 /GEN=PRDM14 /FEA=FLmRNA /CNT=5 /TID=Hs.287532.0 /TIER=FL /STK=0 /UG=Hs.287532 /LL=63978 /DEF=Homo sapiens PR domain containing 14 (PRDM14), mRNA. /PROD=PR domain containing 14 /FL=gb:AF319458.1 gb:NM_024504.1	0.035253	1.36514	0.00733	1.52363	0.006487	1.71503	0.018237	1.38468	0.004404	1.52442	0.019388	1.41167	0.008655	1.50315	0.394453	1.04	0.480346	0.991763	0.118461	-5.89921
206502_s_at	17.6837	94.8125	-3.19715	0.004994	0.305061	gb:NM_002196.1 /DB_XREF=gi:4504712 /GEN=INSM1 /FEA=FLmRNA /CNT=47 /TID=Hs.89584.0 /TIER=FL+Stack /STK=32 /UG=Hs.89584 /LL=3642 /DEF=Homo sapiens insulinoma-associated 1 (INSM1), mRNA. /PROD=insulinoma-associated 1 /FL=gb:NM_002196.1 gb:M93119.1	0.493903	0.962364	0.555329	0.958165	0.575752	0.9447	0.44576	1.00756	0.416	1.02271	0.246383	1.09986	0.551824	0.95128	0	0	0.263374	1.14776	0.115897	-5.8941
203724_s_at	786.987	1482.35	-2.20585	0.040632	0.591146	gb:NM_014961.1 /DB_XREF=gi:7662351 /GEN=KIAA0871 /FEA=FLmRNA /CNT=117 /TID=Hs.7972.0 /TIER=FL+Stack /STK=44 /UG=Hs.7972 /LL=22902 /DEF=Homo sapiens KIAA0871 protein (KIAA0871), mRNA. /PROD=KIAA0871 protein /FL=gb:NM_014961.1 gb:AB020678.1	0.138419	1.18365	0.040371	1.32766	0.090777	1.31095	0.149653	1.16175	0.065967	1.25991	0.111171	1.20673	0.068293	1.26426	0.187984	1.16711	0.058663	1.37383	0.287864	-5.88716
210066_s_at	137.915	196.202	-2.81837	0.011379	0.561136	gb:D63412.1 /DB_XREF=gi:1236245 /FEA=FLmRNA /CNT=47 /TID=Hs.288650.0 /TIER=FL /STK=0 /UG=Hs.288650 /LL=361 /UG_GENE=AQP4 /DEF=Homo sapiens mRNA for aquaporin, complete cds. /PROD=aquaporin /FL=gb:U63623.1 gb:U63622.1 gb:NM_004028.1 gb:NM_001650.2 gb:D63412.1	0.1773	1.1558	0.317012	1.0656	0.312026	1.09303	0.397519	1.02859	0.797853	0.860642	0.552123	0.943256	0.248163	1.1004	0.820334	0.833409	0.542118	0.959271	0.436301	-5.86961
205666_at	78.2163	158.205	-1.70233	0.1059	0.574078	gb:NM_002021.1 /DB_XREF=gi:4503754 /GEN=FMO1 /FEA=FLmRNA /CNT=72 /TID=Hs.1424.0 /TIER=FL+Stack /STK=48 /UG=Hs.1424 /LL=2326 /DEF=Homo sapiens flavin containing monooxygenase 1 (FMO1), mRNA. /PROD=flavin containing monooxygenase 1 /FL=gb:NM_002021.1 gb:M64082.1	0.059293	1.33973	0.028346	1.40107	0.024298	1.56846	0.038124	1.32785	0.060031	1.29434	0.033274	1.42506	0.026693	1.41685	0	0	0.066657	1.42783	0	-5.86861
206236_at	50.9625	143.385	-2.252	0.037046	0.451858	gb:NM_005282.1 /DB_XREF=gi:4885334 /GEN=GPR4 /FEA=FLmRNA /CNT=17 /TID=Hs.17170.0 /TIER=FL /STK=7 /UG=Hs.17170 /LL=2828 /DEF=Homo sapiens G protein-coupled receptor 4 (GPR4), mRNA. /PROD=G protein-coupled receptor 4 /FL=gb:NM_005282.1	0.072228	1.27195	0.081134	1.24746	0.137431	1.24209	0.120548	1.18669	0.141471	1.17343	0.144412	1.17116	0.076438	1.25488	0.376661	1.04824	0.278748	1.10909	0.577769	-5.86687
201968_s_at	212.639	296.652	-1.61593	0.1235	0.691752	gb:NM_002633.1 /DB_XREF=gi:4505764 /GEN=PGM1 /FEA=FLmRNA /CNT=241 /TID=Hs.1869.0 /TIER=FL+Stack /STK=85 /UG=Hs.1869 /LL=5236 /DEF=Homo sapiens phosphoglucomutase 1 (PGM1), mRNA. /PROD=phosphoglucomutase 1 /FL=gb:NM_002633.1 gb:BC001756.1 gb:M83088.1	0.016057	1.46533	0.020137	1.40415	0.097535	1.30108	0.213199	1.11836	0.025285	1.35985	0.07454	1.25916	0.023182	1.39647	0.121161	1.22531	0.001046	1.97447	0.343335	-5.85589
225460_at	13927.6	20824.2	-3.26266	0.004323	0.685862	Consensus includes gb:BG432489 /FEA=EST /DB_XREF=gi:13338995 /DB_XREF=est:602495632F1 /CLONE=IMAGE:4609758 /UG=Hs.12942 vesicle trafficking protein /FL=gb:AF039568.1 gb:NM_004206.1	0.742318	0.843701	0.665104	0.911843	0.593512	0.935503	0.63711	0.932367	0.688555	0.911988	0.730237	0.861415	0.675293	0.896672	0.342612	1.06917	0.182167	1.19248	0.128552	-5.83639
205073_at	38.1337	71.8688	-1.07423	0.296911	0.593688	gb:NM_000775.1 /DB_XREF=gi:4503226 /GEN=CYP2J2 /FEA=FLmRNA /CNT=56 /TID=Hs.152096.0 /TIER=FL+Stack /STK=15 /UG=Hs.152096 /LL=1573 /DEF=Homo sapiens cytochrome P450, subfamily IIJ (arachidonic acid epoxygenase) polypeptide 2 (CYP2J2), mRNA. /PROD=cytochrome P450, subfamily IIJ (arachidonic acidepoxygenase) polypeptide 2 /FL=gb:U37143.1 gb:NM_000775.1	0.018564	1.44388	0.008453	1.49327	0.021949	1.52968	0.035111	1.317	0.009388	1.45225	0.073191	1.25823	0.009972	1.48433	0.077222	1.27905	0.01009	1.62819	0.240984	-5.82231
205386_s_at	617.913	865.869	-2.94554	0.00865	0.673517	gb:NM_002392.1 /DB_XREF=gi:4505136 /GEN=MDM2 /FEA=FLmRNA /CNT=34 /TID=Hs.170027.5 /TIER=FL /STK=0 /UG=Hs.170027 /LL=4193 /DEF=Homo sapiens mouse double minute 2, human homolog of; p53-binding protein (MDM2), transcript variant MDM2, mRNA. /PROD=mouse double minute 2, human homolog of, fulllength protein isoform /FL=gb:M92424.1 gb:NM_002392.1	0.500427	0.959919	0.323709	1.06094	0.328262	1.08119	0.274072	1.08499	0.385578	1.03515	0.186387	1.13575	0.34306	1.06802	0.439519	1.01873	0.531261	0.965866	0.530362	-5.82007
223801_s_at	602.96	714.197	-2.91635	0.009214	0.694958	gb:AY014914.1 /DEF=Homo sapiens apolipoprotein L-IV splice variant a (APOLIV) mRNA, complete cds. /FEA=mRNA /GEN=APOLIV /PROD=apolipoprotein L-IV splice variant a /DB_XREF=gi:12408271 /UG=Hs.293533 apolipoprotein L, 4 /FL=gb:AY014914.1 gb:AF305226.1 gb:NM_030643.1	0.349448	1.03361	0.309564	1.06811	0.353758	1.06538	0.365718	1.0407	0.292987	1.07779	0.308259	1.05943	0.329137	1.04693	0.632397	0.935414	0.766585	0.843565	0.792771	-5.7983
213921_at	29.4062	128.326	-2.21336	0.040027	0.321087	gb:NM_001048.1 /DB_XREF=gi:4507242 /GEN=SST /FEA=FLmRNA /CNT=25 /TID=Hs.12409.0 /TIER=FL+Stack /STK=16 /UG=Hs.12409 /LL=6750 /DEF=Homo sapiens somatostatin (SST), mRNA. /PROD=somatostatin /FL=gb:NM_001048.1	0.140912	1.18237	0.0695	1.26719	0.070198	1.35212	0.213778	1.12092	0.088066	1.23032	0.153179	1.1672	0.076934	1.25135	0.020341	1.43395	0.010796	1.62702	0.120713	-5.78301
231745_at	50.7075	183.721	-3.00004	0.007685	0.41134	Consensus includes gb:NM_005683.1 /DEF=Homo sapiens G protein-coupled receptor 55 (GPR55), mRNA. /FEA=CDS /GEN=GPR55 /PROD=G protein-coupled receptor 55 /DB_XREF=gi:5031722 /UG=Hs.114545 G protein-coupled receptor 55 /FL=gb:NM_005683.1	0.403829	1.00609	0.503464	0.979571	0.156255	1.22749	0.332982	1.0569	0.443042	1.01163	0.683838	0.883007	0.405443	1.00907	0.795389	0.842669	0.079386	1.34154	0.128731	-5.7713
220622_at	20.9488	51.655	-2.76081	0.012872	0.294798	gb:NM_024727.1 /DB_XREF=gi:13376039 /GEN=FLJ23259 /FEA=FLmRNA /CNT=5 /TID=Hs.114005.0 /TIER=FL /STK=0 /UG=Hs.114005 /LL=79782 /DEF=Homo sapiens hypothetical protein FLJ23259 (FLJ23259), mRNA. /PROD=hypothetical protein FLJ23259 /FL=gb:NM_024727.1	0.326426	1.04627	0.177282	1.14962	0.23325	1.14847	0.227496	1.10953	0.224311	1.11552	0.296781	1.06612	0.243036	1.08836	0.811749	0.8494	0.255026	1.12566	0.105787	-5.76726
204926_at	97.4025	247.615	-1.91551	0.071452	0.63493	gb:NM_002192.1 /DB_XREF=gi:4504698 /GEN=INHBA /FEA=FLmRNA /CNT=53 /TID=Hs.727.0 /TIER=FL /STK=0 /UG=Hs.727 /LL=3624 /DEF=Homo sapiens inhibin, beta A (activin A, activin AB alpha polypeptide) (INHBA), mRNA. /PROD=inhibin beta A subunit precursor /FL=gb:NM_002192.1 gb:J03634.1	0.006589	1.71163	0.14441	1.19656	0.082907	1.36228	0.389191	1.03433	0.234006	1.13902	0.047095	1.39813	0.044294	1.36809	0	0	0	0	0	-5.75565
202525_at	455.147	740.258	-2.60961	0.017737	0.571292	gb:NM_002773.1 /DB_XREF=gi:4506152 /GEN=PRSS8 /FEA=FLmRNA /CNT=182 /TID=Hs.75799.0 /TIER=FL+Stack /STK=76 /UG=Hs.75799 /LL=5652 /DEF=Homo sapiens protease, serine, 8 (prostasin) (PRSS8), mRNA. /PROD=protease, serine, 8 (prostasin) /FL=gb:BC001462.1 gb:L41351.1 gb:NM_002773.1	0.242473	1.09704	0.242648	1.10533	0.090537	1.31032	0.154648	1.15751	0.189173	1.13741	0.356297	1.0349	0.178635	1.13759	0.032976	1.37522	0.000138	2.30251	0.305548	-5.75451
205386_s_at	617.913	865.869	-2.94554	0.00865	0.673517	gb:NM_002392.1 /DB_XREF=gi:4505136 /GEN=MDM2 /FEA=FLmRNA /CNT=34 /TID=Hs.170027.5 /TIER=FL /STK=0 /UG=Hs.170027 /LL=4193 /DEF=Homo sapiens mouse double minute 2, human homolog of; p53-binding protein (MDM2), transcript variant MDM2, mRNA. /PROD=mouse double minute 2, human homolog of, fulllength protein isoform /FL=gb:M92424.1 gb:NM_002392.1	0.383191	1.01609	0.271504	1.08855	0.42907	1.02211	0.450637	1.0055	0.374719	1.03982	0.33998	1.043	0.367259	1.02473	0.752946	0.880658	0.773061	0.84006	0.289077	-5.75191
211011_at	92.72	259.062	-2.70296	0.01456	0.485501	gb:D38163.1 /DB_XREF=gi:624870 /FEA=FLmRNA /CNT=5 /TID=Hs.89457.0 /TIER=FL /STK=0 /UG=Hs.89457 /LL=1310 /UG_GENE=COL19A1 /DEF=Human mRNA for a1(XIX) collagen chain, complete cds. /PROD=a1(XIX) collagen chain precursor /FL=gb:NM_001858.1 gb:D38163.1	0.249852	1.09249	0.242689	1.106	0.203057	1.17464	0.385471	1.03242	0.282718	1.08393	0.195955	1.13235	0.218287	1.11342	0.111829	1.25755	0.221194	1.16474	0.241954	-5.75144
220415_at	41.8062	185.822	-3.32998	0.003726	0.32937	gb:NM_015978.1 /DB_XREF=gi:7705747 /GEN=LOC51086 /FEA=FLmRNA /CNT=7 /TID=Hs.180340.0 /TIER=FL /STK=3 /UG=Hs.180340 /LL=51086 /DEF=Homo sapiens putative protein-tyrosine kinase (LOC51086), mRNA. /PROD=putative protein-tyrosine kinase /FL=gb:NM_015978.1 gb:AF116826.1	0.597728	0.912584	0.858244	0.816861	0.95102	0.682216	0.632533	0.933674	0.767846	0.877736	0.751402	0.854113	0.868324	0.779115	0.885218	0.790002	0.524293	0.96707	0.529619	-5.73354
221164_x_at	678.041	948.56	-3.11768	0.005945	0.69952	gb:NM_012126.1 /DB_XREF=gi:6912305 /GEN=CHST5 /FEA=FLmRNA /CNT=2 /TID=Hs.287366.0 /TIER=FL /STK=0 /UG=Hs.287366 /LL=23563 /DEF=Homo sapiens carbohydrate (N-acetylglucosamine 6-O) sulfotransferase 5 (CHST5), mRNA. /PROD=carbohydrate (N-acetylglucosamine 6-O)sulfotransferase 5 /FL=gb:NM_012126.1 gb:AF176838.1	0.605391	0.912321	0.524776	0.971314	0.50401	0.982214	0.417648	1.01882	0.35889	1.04678	0.408651	1.01001	0.555835	0.933654	0.797005	0.858136	0.865257	0.778847	0.391501	-5.71252
219849_at	342.827	588.095	-2.76331	0.012803	0.618964	gb:NM_024833.1 /DB_XREF=gi:13376239 /GEN=FLJ23506 /FEA=FLmRNA /CNT=17 /TID=Hs.180402.0 /TIER=FL /STK=1 /UG=Hs.180402 /LL=79891 /DEF=Homo sapiens hypothetical protein FLJ23506 (FLJ23506), mRNA. /PROD=hypothetical protein FLJ23506 /FL=gb:NM_024833.1	0.351736	1.03246	0.165208	1.15896	0.225872	1.15467	0.259182	1.12895	0.165161	1.15469	0.281229	1.0746	0.259812	1.07247	0.617618	0.941553	0.044107	1.40895	0.163523	-5.70585
218644_at	147.66	397.303	-1.43388	0.16875	0.568961	gb:NM_016445.1 /DB_XREF=gi:7706642 /GEN=PLEK2 /FEA=FLmRNA /CNT=92 /TID=Hs.39957.0 /TIER=FL+Stack /STK=49 /UG=Hs.39957 /LL=26499 /DEF=Homo sapiens pleckstrin 2 (mouse) homolog (PLEK2), mRNA. /PROD=pleckstrin 2 (mouse) homolog /FL=gb:NM_016445.1 gb:BC001226.1 gb:AF228603.1	0.057801	1.30171	0.015627	1.43042	0.019421	1.54749	0.026038	1.34504	0.018628	1.38672	0.118538	1.19744	0.019906	1.40638	0.540685	0.974515	0.012755	1.58939	0.463583	-5.69607
201137_s_at	220.433	362.89	-1.81997	0.085435	0.599083	gb:NM_002121.1 /DB_XREF=gi:4504404 /GEN=HLA-DPB1 /FEA=FLmRNA /CNT=360 /TID=Hs.814.0 /TIER=FL+Stack /STK=123 /UG=Hs.814 /LL=3115 /DEF=Homo sapiens major histocompatibility complex, class II, DP beta 1 (HLA-DPB1), mRNA. /PROD=major histocompatibility complex, class II, DPbeta 1 /FL=gb:NM_002121.1 gb:J03041.1 gb:M57466.1 gb:M83664.1 gb:M28202.1 gb:M28200.1	0.030615	1.3874	0.086638	1.2432	0.042195	1.43863	0.277199	1.08291	0.050347	1.29434	0.070333	1.27312	0.039642	1.33718	0	0	0.089007	1.30817	0.00296	-5.68786
204667_at	115.806	216.621	-2.89082	0.009737	0.508401	gb:NM_004496.1 /DB_XREF=gi:4758533 /GEN=HNF3A /FEA=FLmRNA /CNT=86 /TID=Hs.299867.0 /TIER=FL+Stack /STK=19 /UG=Hs.299867 /LL=3169 /DEF=Homo sapiens hepatocyte nuclear factor 3, alpha (HNF3A), mRNA. /PROD=hepatocyte nuclear factor 3, alpha /FL=gb:NM_004496.1 gb:U39840.1	0.685399	0.86088	0.30939	1.07709	0.231125	1.16947	0.273979	1.0874	0.555921	0.956996	0.695125	0.862093	0.351555	1.06996	0	0	0	0	0	-5.67726
220678_at	86.9912	206.083	-2.34829	0.030486	0.469124	gb:NM_017937.1 /DB_XREF=gi:8923640 /GEN=FLJ20712 /FEA=FLmRNA /CNT=4 /TID=Hs.272195.0 /TIER=FL /STK=0 /UG=Hs.272195 /LL=55025 /DEF=Homo sapiens hypothetical protein FLJ20712 (FLJ20712), mRNA. /PROD=hypothetical protein FLJ20712 /FL=gb:NM_017937.1	0.197509	1.1304	0.085082	1.24256	0.115801	1.27119	0.204015	1.12373	0.02546	1.36124	0.111387	1.20633	0.113911	1.19942	0.373529	1.05007	0.437289	1.01443	0.24097	-5.66281
1553062_at	132.88	277.084	-1.53865	0.141283	0.64799	gb:NM_058165.1 /DB_XREF=gi:17157994 /GEN=DGAT2L1 /TID=Hs2.344090.1 /CNT=2 /FEA=FLmRNA /TIER=FL /STK=2 /LL=116255 /UG=Hs.344090 /DEF=Homo sapiens diacylglycerol O-acyltransferase 2 like 1 (DGAT2L1), mRNA. /PROD=diacylglycerol O-acyltransferase 2 like 1 /FL=gb:NM_058165.1 gb:AF384163.1	0.076298	1.26862	0.02105	1.39916	0.017279	1.57157	0.036419	1.31368	0.006553	1.48808	0.04398	1.33294	0.024651	1.38445	0.06461	1.30248	0.066374	1.38579	0.011191	-5.65993
203980_at	23.5388	29.2525	-1.17133	0.256738	0.698369	gb:NM_001442.1 /DB_XREF=gi:4557578 /GEN=FABP4 /FEA=FLmRNA /CNT=146 /TID=Hs.83213.0 /TIER=FL+Stack /STK=74 /UG=Hs.83213 /LL=2167 /DEF=Homo sapiens fatty acid binding protein 4, adipocyte (FABP4), mRNA. /PROD=fatty acid binding protein 4, adipocyte /FL=gb:J02874.1 gb:BC003672.1 gb:NM_001442.1	0.056287	1.38325	0.004779	1.5515	0.02912	1.63381	0.033929	1.49989	0.002304	1.58401	0.040804	1.38925	0.014028	1.5104	0.582119	0.956761	0.057277	1.3711	0.201023	-5.62643
205942_s_at	46535.4	91508.6	-2.97853	0.008052	0.592339	gb:NM_005622.1 /DB_XREF=gi:5032064 /GEN=SAH /FEA=FLmRNA /CNT=27 /TID=Hs.181345.0 /TIER=FL /STK=7 /UG=Hs.181345 /LL=6296 /DEF=Homo sapiens SA (rat hypertension-associated) homolog (SAH), mRNA. /PROD=SA (rat hypertension-associated) homolog /FL=gb:BC002790.1 gb:NM_005622.1	0.595023	0.916913	0.372708	1.03728	0.461321	1.00466	0.379475	1.0348	0.315568	1.06683	0.367898	1.02923	0.448764	1.00815	0.96616	0.716061	0.953966	0.68457	0.662891	-5.62303
222865_x_at	140.776	340.48	-2.2645	0.036126	0.44009	Consensus includes gb:BF337393 /FEA=EST /DB_XREF=gi:11283644 /DB_XREF=est:602035114F1 /CLONE=IMAGE:4183058 /UG=Hs.25549 hypothetical protein FLJ20898 /FL=gb:NM_024600.1	0.149011	1.17997	0.096953	1.23036	0.104355	1.29616	0.139325	1.17196	0.023578	1.36683	0.091729	1.2482	0.100039	1.2252	0.026152	1.43395	0.065008	1.36447	0.077821	-5.62294
202371_at	22.7662	34.485	-1.34433	0.195541	0.599416	gb:NM_024863.1 /DB_XREF=gi:13376293 /GEN=FLJ21174 /FEA=FLmRNA /CNT=146 /TID=Hs.194329.0 /TIER=FL /STK=2 /UG=Hs.194329 /LL=79921 /DEF=Homo sapiens hypothetical protein FLJ21174 (FLJ21174), mRNA. /PROD=hypothetical protein FLJ21174 /FL=gb:NM_024863.1 gb:AF271783.1	0.022519	1.41914	0.013306	1.4447	0.062279	1.36945	0.053582	1.27354	0.00377	1.53501	0.029778	1.36165	0.018621	1.41605	0.365634	1.05334	0.264032	1.11893	0.249453	-5.61543
220366_at	161.45	333.625	-2.94597	0.008642	0.52678	gb:NM_022142.2 /DB_XREF=gi:12408681 /GEN=ELSPBP1 /FEA=FLmRNA /CNT=8 /TID=Hs.104894.0 /TIER=FL /STK=3 /UG=Hs.104894 /LL=64100 /DEF=Homo sapiens epididymal sperm binding protein 1 (ELSPBP1), mRNA. /PROD=epididymal sperm binding protein 1 precursor /FL=gb:NM_022142.2	0.475022	0.971652	0.308308	1.0688	0.481382	0.99403	0.413342	1.0206	0.515305	0.982302	0.3181	1.05427	0.422059	1.0271	0.477533	1.00188	0.227584	1.26795	0.359342	-5.61375
208277_at	43.2975	92.7712	-2.7778	0.012413	0.538202	gb:NM_005029.1 /DB_XREF=gi:4826911 /GEN=PITX3 /FEA=FLmRNA /CNT=2 /TID=Hs.137568.0 /TIER=FL /STK=0 /UG=Hs.137568 /LL=5309 /DEF=Homo sapiens paired-like homeodomain transcription factor 3 (PITX3), mRNA. /PROD=paired-like homeodomain transcription factor 3 /FL=gb:AF041339.1 gb:NM_005029.1	0.296557	1.06317	0.249828	1.10106	0.400498	1.03808	0.428125	1.01456	0.350573	1.05055	0.352014	1.03706	0.295296	1.06713	0.858226	0.820781	0.855586	0.784268	0.659692	-5.60879
205250_s_at	2281.14	3329.18	-2.73654	0.013556	0.557197	gb:NM_014684.1 /DB_XREF=gi:7662079 /GEN=KIAA0373 /FEA=FLmRNA /CNT=32 /TID=Hs.150444.0 /TIER=FL+Stack /STK=10 /UG=Hs.150444 /LL=9707 /DEF=Homo sapiens KIAA0373 gene product (KIAA0373), mRNA. /PROD=KIAA0373 gene product /FL=gb:AB002371.1 gb:NM_014684.1	0.1308	1.2001	0.295208	1.07697	0.434378	1.01968	0.229844	1.10945	0.391678	1.03339	0.245052	1.10065	0.272404	1.07812	0.826826	0.833409	0.614725	0.922442	0.309606	-5.6014
206971_at	203.178	400.4	-2.54782	0.020192	0.56115	gb:NM_007369.1 /DB_XREF=gi:6677700 /GEN=RE2 /FEA=FLmRNA /CNT=9 /TID=Hs.301642.0 /TIER=FL /STK=0 /UG=Hs.301642 /LL=23432 /DEF=Homo sapiens G-protein coupled receptor (RE2), mRNA. /PROD=G-protein coupled receptor /FL=gb:AF091890.1 gb:NM_007369.1	0.197141	1.13177	0.208398	1.12888	0.197413	1.17953	0.269298	1.08637	0.286876	1.08118	0.439344	0.996065	0.18352	1.14117	0.73022	0.887812	0.347509	1.06538	0.513896	-5.59792
221272_s_at	36.8025	40.5938	-1.19701	0.24683	0.478308	gb:NM_030806.1 /DB_XREF=gi:13540595 /GEN=C1ORF21 /FEA=FLmRNA /CNT=1 /TID=HsAffx.900076.126 /TIER=FL /STK=0 /DEF=Homo sapiens chromosome 1 open reading frame 21 (C1ORF21), mRNA. /PROD=chromosome 1 open reading frame 21 /FL=gb:NM_030806.1	0.017063	1.45617	0.039745	1.32994	0.011075	1.635	0.05758	1.26779	0.015909	1.40598	0.179295	1.14361	0.015038	1.44154	0.006644	1.56723	0.000918	2.01727	0	-5.59622
231766_s_at	14.5638	28.99	-1.206	0.243432	0.457478	Consensus includes gb:U73778.1 /DEF=Human collagen type XII alpha-1 precursor (COL12A1) mRNA. /FEA=mRNA /GEN=COL12A1 /PROD=collagen type XII alpha-1 /DB_XREF=gi:1846004 /UG=Hs.101302 collagen, type XII, alpha 1 /FL=gb:NM_004370.3	0.027522	1.3978	0.018285	1.41465	0.021827	1.53527	0.015733	1.39501	0.003164	1.55887	0.02202	1.4097	0.015778	1.43681	0.181191	1.17645	0.024817	1.50963	0.053725	-5.56205
219040_at	659.07	1034.23	-3.05367	0.006838	0.675662	gb:NM_024535.1 /DB_XREF=gi:13375689 /GEN=FLJ22021 /FEA=FLmRNA /CNT=40 /TID=Hs.7258.0 /TIER=FL /STK=0 /UG=Hs.7258 /LL=79585 /DEF=Homo sapiens hypothetical protein FLJ22021 (FLJ22021), mRNA. /PROD=hypothetical protein FLJ22021 /FL=gb:NM_024535.1	0.624084	0.903808	0.50534	0.979389	0.493084	0.987902	0.583819	0.953873	0.512662	0.983365	0.521051	0.960522	0.565923	0.919751	0.58491	0.955844	0.884762	0.762901	0.175952	-5.55462
202033_s_at	10068.1	15293	-2.90194	0.009505	0.63697	gb:BG402105 /DB_XREF=gi:13295553 /DB_XREF=602465641F1 /CLONE=IMAGE:4593682 /FEA=FLmRNA /CNT=219 /TID=Hs.50421.0 /TIER=Stack /STK=13 /UG=Hs.50421 /LL=9821 /UG_GENE=KIAA0203 /UG_TITLE=KIAA0203 gene product /FL=gb:D86958.1 gb:NM_014781.1	0.558372	0.924869	0.121313	1.23315	0.464163	1.00363	0.494736	0.986998	0.714717	0.885907	0.752138	0.817627	0.413306	1.01309	0.740169	0.863605	0.059756	1.41905	0.401806	-5.53947
214557_at	189.817	295.084	-2.58433	0.018705	0.565478	gb:NM_006607.1 /DB_XREF=gi:10835092 /GEN=PTTG2 /FEA=FLmRNA /CNT=3 /TID=Hs.211506.0 /TIER=FL /STK=0 /UG=Hs.211506 /LL=10744 /DEF=Homo sapiens pituitary tumor-transforming 2 (PTTG2), mRNA. /PROD=pituitary tumor-transforming 2 /FL=gb:AF095288.1 gb:NM_006607.1	0.308094	1.05903	0.112108	1.21701	0.268409	1.12882	0.161906	1.15831	0.296207	1.08118	0.599008	0.920092	0.21272	1.11293	0.849254	0.797876	0.443547	1.01131	0.098795	-5.52674
204469_at	129.699	235.637	-2.67299	0.015516	0.585994	gb:NM_002851.1 /DB_XREF=gi:4506328 /GEN=PTPRZ1 /FEA=FLmRNA /CNT=88 /TID=Hs.78867.0 /TIER=FL+Stack /STK=39 /UG=Hs.78867 /LL=5803 /DEF=Homo sapiens protein tyrosine phosphatase, receptor-type, Z polypeptide 1 (PTPRZ1), mRNA. /PROD=protein tyrosine phosphatase, receptor-type, Zpolypeptide 1 /FL=gb:M93426.1 gb:NM_002851.1	0.23868	1.09967	0.323233	1.06118	0.254774	1.13174	0.305594	1.06812	0.187853	1.13839	0.263956	1.08456	0.257772	1.08972	0.236154	1.1251	0.085122	1.30967	0.014459	-5.52158
205386_s_at	617.913	865.869	-2.94554	0.00865	0.673517	gb:NM_002392.1 /DB_XREF=gi:4505136 /GEN=MDM2 /FEA=FLmRNA /CNT=34 /TID=Hs.170027.5 /TIER=FL /STK=0 /UG=Hs.170027 /LL=4193 /DEF=Homo sapiens mouse double minute 2, human homolog of; p53-binding protein (MDM2), transcript variant MDM2, mRNA. /PROD=mouse double minute 2, human homolog of, fulllength protein isoform /FL=gb:M92424.1 gb:NM_002392.1	0.446669	0.984985	0.357922	1.04438	0.539238	0.964031	0.51804	0.979129	0.451206	1.00779	0.347107	1.0395	0.462847	1.0103	0.942694	0.750376	0.934259	0.712869	0.545568	-5.52058
205386_s_at	617.913	865.869	-2.94554	0.00865	0.673517	gb:NM_002392.1 /DB_XREF=gi:4505136 /GEN=MDM2 /FEA=FLmRNA /CNT=34 /TID=Hs.170027.5 /TIER=FL /STK=0 /UG=Hs.170027 /LL=4193 /DEF=Homo sapiens mouse double minute 2, human homolog of; p53-binding protein (MDM2), transcript variant MDM2, mRNA. /PROD=mouse double minute 2, human homolog of, fulllength protein isoform /FL=gb:M92424.1 gb:NM_002392.1	0.470775	0.973656	0.443342	1.00566	0.534307	0.966582	0.563093	0.961831	0.523877	0.978961	0.456904	0.988303	0.463686	1.00489	0.837297	0.835266	0.881146	0.766181	0.694752	-5.51877
208410_x_at	217.8	318.863	-2.90166	0.009511	0.643766	gb:NM_001142.2 /DB_XREF=gi:6715562 /GEN=AMELX /FEA=FLmRNA /CNT=5 /TID=Hs.46329.0 /TIER=FL /STK=0 /UG=Hs.46329 /LL=265 /DEF=Homo sapiens amelogenin (X chromosome, amelogenesis imperfecta 1) (AMELX), mRNA. /PROD=amelogenin (X chromosome, amelogenesisimperfecta 1) /FL=gb:M86932.1 gb:NM_001142.2	0.252854	1.09485	0.565707	0.953122	0.674721	0.890146	0.643236	0.928939	0.449813	1.00876	0.707354	0.860972	0.424878	1.03205	0.370076	1.05988	0.113724	1.28191	0.460681	-5.51123
202186_x_at	713.925	1016.02	-2.69075	0.014942	0.679833	gb:AI803525 /DB_XREF=gi:5368985 /DB_XREF=tc42h07.x1 /CLONE=IMAGE:2067325 /FEA=FLmRNA /CNT=214 /TID=Hs.155079.0 /TIER=Stack /STK=10 /UG=Hs.155079 /LL=5525 /UG_GENE=PPP2R5A /UG_TITLE=protein phosphatase 2, regulatory subunit B (B56), alpha isoform /FL=gb:L42373.1 gb:NM_006243.1	0.26592	1.08801	0.332165	1.05903	0.284659	1.12033	0.083682	1.24581	0.257155	1.11142	0.207236	1.14514	0.280571	1.08159	0.723764	0.827621	0.972282	0.486928	0	-5.4745
203948_s_at	28.2225	58.4188	-2.62672	0.017109	0.356201	gb:J02694.1 /DB_XREF=gi:189039 /GEN=MPO /FEA=FLmRNA /CNT=233 /TID=Hs.1817.0 /TIER=FL+Stack /STK=16 /UG=Hs.1817 /LL=4353 /DEF=Human myeloperoxidase mRNA, complete cds. /PROD=myeloperoxidase /FL=gb:M19507.1 gb:J02694.1 gb:NM_000250.1	0.284023	1.07205	0.281362	1.08467	0.202895	1.17716	0.235811	1.1055	0.21404	1.12394	0.29727	1.06796	0.246769	1.09479	0.797005	0.840593	0.779952	0.823751	0.755791	-5.46744
214547_at	31.27	94.1425	-2.55343	0.019956	0.318774	gb:NM_018417.1 /DB_XREF=gi:8923843 /GEN=SAC /FEA=FLmRNA /CNT=5 /TID=Hs.163045.0 /TIER=FL /STK=1 /UG=Hs.163045 /LL=55811 /DEF=Homo sapiens soluble adenylyl cyclase (SAC), mRNA. /PROD=soluble adenylyl cyclase /FL=gb:AF176813.1 gb:AF271058.1 gb:NM_018673.1 gb:NM_018417.1	0.339554	1.03898	0.153964	1.16819	0.115259	1.27124	0.230286	1.10751	0.194742	1.13395	0.20672	1.12139	0.214155	1.09714	0.026172	1.40099	0.011402	1.60495	0.253681	-5.45527
218844_at	731.426	965.121	-2.21544	0.039862	0.673204	gb:NM_025149.1 /DB_XREF=gi:13376740 /GEN=FLJ20920 /FEA=FLmRNA /CNT=62 /TID=Hs.288959.0 /TIER=FL+Stack /STK=26 /UG=Hs.288959 /LL=80221 /DEF=Homo sapiens hypothetical protein FLJ20920 (FLJ20920), mRNA. /PROD=hypothetical protein FLJ20920 /FL=gb:NM_025149.1	0.139619	1.18205	0.086333	1.24011	0.170264	1.20523	0.186211	1.13498	0.106043	1.20747	0.237657	1.10053	0.109159	1.20895	0.267047	1.10644	0.410332	1.02903	0.488025	-5.43729
222876_s_at	36.63	70.6625	-2.91269	0.009287	0.602294	Consensus includes gb:AI761520 /FEA=EST /DB_XREF=gi:5177187 /DB_XREF=est:wi61d05.x1 /CLONE=IMAGE:2394729 /UG=Hs.28802 centaurin-alpha 2 protein /FL=gb:NM_018404.1	0.429774	0.993068	0.454066	1.00104	0.306427	1.09536	0.474712	0.995977	0.249313	1.10084	0.430671	0.99999	0.470309	1.00086	0.510171	0.987692	0.271623	1.11376	0.398064	-5.43348
206162_x_at	349.665	519.61	-1.83997	0.082324	0.624499	gb:NM_003180.1 /DB_XREF=gi:4507336 /GEN=SYT5 /FEA=FLmRNA /CNT=28 /TID=Hs.23179.0 /TIER=FL /STK=2 /UG=Hs.23179 /LL=6861 /DEF=Homo sapiens synaptotagmin 5 (SYT5), mRNA. /PROD=synaptotagmin 5 /FL=gb:NM_003180.1	0.122427	1.22182	0.063353	1.29676	0.026749	1.55074	0.227319	1.1166	0.035166	1.35859	0.057058	1.35826	0.053634	1.31854	0	0	0.591729	0.912991	0	-5.42267
209842_at	94.6425	103.511	-1.61707	0.123252	0.620582	gb:AI367319 /DB_XREF=gi:4137064 /DB_XREF=qq20h08.x1 /CLONE=IMAGE:1933119 /FEA=FLmRNA /CNT=103 /TID=Hs.44317.0 /TIER=Stack /STK=12 /UG=Hs.44317 /LL=6663 /UG_GENE=SOX10 /UG_TITLE=SRY (sex determining region Y)-box 10 /FL=gb:NM_006941.1 gb:BC002824.1	0.071988	1.27732	0.032004	1.3555	0.041056	1.43985	0.079049	1.23519	0.045045	1.31699	0.194022	1.13335	0.035907	1.34498	0.014549	1.47133	9.8e-05	2.3714	0.271442	-5.42035
206198_s_at	16.3125	63.685	-2.54816	0.020177	0.222589	gb:L31792.1 /DB_XREF=gi:471076 /GEN=CGM2 /FEA=FLmRNA /CNT=18 /TID=Hs.74466.0 /TIER=FL /STK=0 /UG=Hs.74466 /LL=1087 /DEF=Homo sapiens carcinoembryonic antigen (CGM2) mRNA, complete cds. /PROD=carcinoembryonic antigen /FL=gb:NM_006890.1 gb:AF006622.1 gb:L31792.1	0.277505	1.07466	0.288388	1.07937	0.118467	1.26671	0.243716	1.09997	0.219982	1.11793	0.326055	1.05021	0.219919	1.10723	0.373049	1.04984	0.049252	1.39394	0.313841	-5.4177
205590_at	79.8925	314.983	-2.89146	0.009723	0.464396	gb:NM_005739.2 /DB_XREF=gi:6382080 /GEN=RASGRP1 /FEA=FLmRNA /CNT=49 /TID=Hs.182591.0 /TIER=FL /STK=0 /UG=Hs.182591 /LL=10125 /DEF=Homo sapiens RAS guanyl releasing protein 1 (calcium and DAG-regulated) (RASGRP1), mRNA. /PROD=RAS guanyl releasing protein 1 /FL=gb:AF081195.1 gb:NM_005739.2 gb:AF106071.1	0.579172	0.924131	0.449187	1.00314	0.444434	1.01374	0.328298	1.05747	0.382689	1.0364	0.541215	0.951798	0.458529	1.00346	0.237425	1.12579	0.08174	1.31621	0.108494	-5.41299
211226_at	37.1075	55.9188	-1.50264	0.150272	0.690236	gb:AF080586.1 /DB_XREF=gi:4165080 /GEN=GALR2 /FEA=FLmRNA /CNT=5 /TID=Hs.158351.0 /TIER=FL /STK=0 /UG=Hs.158351 /LL=8811 /DEF=Homo sapiens galanin receptor type 2 (GALR2) mRNA, complete cds. /PROD=galanin receptor type 2 /FL=gb:AF080586.1 gb:AF040630.1 gb:NM_003857.2	0.066482	1.28582	0.029771	1.3616	0.027091	1.50143	0.062449	1.25948	0.021365	1.37615	0.036088	1.34854	0.029824	1.36373	0.537463	0.97231	0.091104	1.30982	0.411422	-5.40775
221448_s_at	487.702	666.971	-2.03216	0.057164	0.616007	gb:NM_031271.1 /DB_XREF=gi:13775173 /GEN=TEX15 /FEA=FLmRNA /CNT=1 /TID=HsAffx.900204.1092 /TIER=FL /STK=0 /DEF=Homo sapiens testis expressed sequence 15 (TEX15), mRNA. /PROD=testis expressed sequence 15 /FL=gb:NM_031271.1	0.040594	1.35327	0.153003	1.26996	0.138107	1.24414	0.188719	1.13433	0.0583	1.27613	0.169135	1.15317	0.078416	1.29685	0.531017	0.978098	0.450714	1.00744	0.508461	-5.40756
219230_at	1047.91	1480.69	-2.12337	0.047844	0.695563	gb:NM_018286.1 /DB_XREF=gi:8922795 /GEN=FLJ10970 /FEA=FLmRNA /CNT=53 /TID=Hs.173233.0 /TIER=FL+Stack /STK=16 /UG=Hs.173233 /LL=55273 /DEF=Homo sapiens hypothetical protein FLJ10970 (FLJ10970), mRNA. /PROD=hypothetical protein FLJ10970 /FL=gb:NM_018286.1	0.092501	1.23993	0.117639	1.20258	0.124296	1.25967	0.100072	1.20782	0.020055	1.38103	0.046336	1.34364	0.093962	1.22962	0.541822	0.973871	0.485036	0.989073	0.341853	-5.40467
220004_at	23.49	87.1287	-2.15542	0.044913	0.346769	gb:NM_018665.1 /DB_XREF=gi:10346128 /GEN=HAGE /FEA=FLmRNA /CNT=16 /TID=Hs.125507.0 /TIER=FL+Stack /STK=10 /UG=Hs.125507 /LL=55510 /DEF=Homo sapiens DEAD-box protein (HAGE), mRNA. /PROD=DEAD-box protein /FL=gb:NM_018665.1 gb:AL136751.1	0.113619	1.21301	0.141866	1.18045	0.090759	1.31346	0.106626	1.20197	0.166962	1.15599	0.07448	1.26089	0.100166	1.222	0.367119	1.05764	0.291295	1.11074	0.682746	-5.40396
205456_at	395.8	561.188	-2.65674	0.016059	0.617994	gb:NM_000733.1 /DB_XREF=gi:4502670 /GEN=CD3E /FEA=FLmRNA /CNT=38 /TID=Hs.3003.0 /TIER=FL+Stack /STK=8 /UG=Hs.3003 /LL=916 /DEF=Homo sapiens CD3E antigen, epsilon polypeptide (TiT3 complex) (CD3E), mRNA. /PROD=CD3E antigen, epsilon polypeptide (TiT3complex) /FL=gb:NM_000733.1	0.336558	1.04115	0.294587	1.0765	0.209274	1.16978	0.099533	1.21036	0.149142	1.16974	0.164732	1.15945	0.282316	1.06835	0.572042	0.959288	0.410959	1.02912	0.133079	-5.39624
207983_s_at	4401.45	6622.08	-2.29517	0.033958	0.6369	gb:NM_006603.1 /DB_XREF=gi:5730068 /GEN=STAG2 /FEA=FLmRNA /CNT=2 /TID=Hs.8217.0 /TIER=FL /STK=0 /UG=Hs.8217 /LL=10735 /DEF=Homo sapiens stromal antigen 2 (STAG2), mRNA. /PROD=stromal antigen 2 /FL=gb:NM_006603.1	0.043722	1.37155	0.335745	1.25873	0.307806	1.16252	0.422893	1.083	0.334175	1.26073	0.309873	1.07448	0.134568	1.30642	0.363314	1.05589	0.090123	1.30427	0.159052	-5.38832
218232_at	35.1225	74.19	-2.55058	0.020075	0.471308	gb:NM_015991.1 /DB_XREF=gi:7705752 /GEN=C1QA /FEA=FLmRNA /CNT=148 /TID=Hs.9641.0 /TIER=FL+Stack /STK=73 /UG=Hs.9641 /LL=712 /DEF=Homo sapiens complement component 1, q subcomponent, alpha polypeptide (C1QA), mRNA. /PROD=complement component 1, q subcomponent, alphapolypeptide precursor /FL=gb:NM_015991.1 gb:AF135157.1 gb:AF260332.1	0.268842	1.08019	0.212572	1.1245	0.251499	1.13428	0.177207	1.1411	0.142084	1.17318	0.360758	1.03468	0.228551	1.10577	0.691764	0.908878	0.569487	0.946677	0.350304	-5.38426
220515_at	201.019	407.757	-2.36574	0.02942	0.537002	gb:NM_022076.1 /DB_XREF=gi:11545790 /GEN=LOC63904 /FEA=FLmRNA /CNT=10 /TID=Hs.15572.0 /TIER=FL /STK=6 /UG=Hs.15572 /LL=63904 /DEF=Homo sapiens hypothetical protein IMAGE 109914 (LOC63904), mRNA. /PROD=hypothetical protein IMAGE 109914 /FL=gb:NM_022076.1	0.567806	0.926426	0.156324	1.16948	0.064197	1.37707	0.221946	1.11568	0.098491	1.22648	0.178875	1.16703	0.157509	1.21298	0.079874	1.30413	0.437746	1.01522	0.040473	-5.37434
203999_at	566.54	800.189	-2.9317	0.008913	0.64443	gb:AV731490 /DB_XREF=gi:10840911 /DB_XREF=AV731490 /CLONE=HTFAZD04 /FEA=FLmRNA /CNT=104 /TID=Hs.154679.0 /TIER=Stack /STK=16 /UG=Hs.154679 /LL=6857 /UG_GENE=SYT1 /UG_TITLE=synaptotagmin I /FL=gb:M55047.1 gb:NM_005639.1	0.424662	0.995317	0.324674	1.06205	0.52951	0.968185	0.4774	0.994831	0.676197	0.916271	0.721112	0.858852	0.520674	0.997401	0.782037	0.85534	0.700314	0.873559	0.364565	-5.37286
205524_s_at	47.9462	146.379	-1.97068	0.064338	0.420745	gb:NM_001884.1 /DB_XREF=gi:4503052 /GEN=CRTL1 /FEA=FLmRNA /CNT=44 /TID=Hs.2799.0 /TIER=FL /STK=1 /UG=Hs.2799 /LL=1404 /DEF=Homo sapiens cartilage linking protein 1 (CRTL1), mRNA. /PROD=cartilage linking protein 1 /FL=gb:NM_001884.1 gb:U43328.1	0.127696	1.1941	0.072975	1.26016	0.062392	1.36929	0.096976	1.21099	0.0342	1.32661	0.101871	1.21629	0.072388	1.25736	0.000755	1.7879	0.01155	1.60526	0.180689	-5.36931
207037_at	27.985	58.9263	-1.00995	0.325906	0.689613	gb:NM_003839.1 /DB_XREF=gi:4507564 /GEN=TNFRSF11A /FEA=FLmRNA /CNT=6 /TID=Hs.114676.0 /TIER=FL /STK=0 /UG=Hs.114676 /LL=8792 /DEF=Homo sapiens tumor necrosis factor receptor superfamily, member 11a, activator of NFKB (TNFRSF11A), mRNA. /PROD=tumor necrosis factor receptor superfamily,member 11a, activator of NFKB /FL=gb:NM_003839.1 gb:AF018253.1	0.035815	1.36467	0.014876	1.43396	0.014341	1.59415	0.032804	1.32299	0.001948	1.59831	0.012524	1.46097	0.014302	1.44442	0.185959	1.16619	0.196921	1.17592	0.01558	-5.36851
208205_at	484.919	719.957	-2.51456	0.021643	0.678336	gb:NM_014005.1 /DB_XREF=gi:7662067 /GEN=PCDHA9 /FEA=FLmRNA /CNT=4 /TID=Hs.98938.0 /TIER=FL /STK=0 /UG=Hs.98938 /LL=9752 /DEF=Homo sapiens protocadherin alpha 9 (PCDHA9), mRNA. /PROD=protocadherin alpha 9 /FL=gb:AB002343.1 gb:NM_014005.1 gb:AF152487.1	0.528605	0.945401	0.210389	1.13242	0.146868	1.2417	0.253877	1.10038	0.264717	1.09979	0.299874	1.08063	0.216676	1.16448	0.57384	0.950378	0.952155	0.633504	0.350847	-5.36244
207017_at	68.8787	76.07	-1.3943	0.1802	0.544825	gb:NM_004163.2 /DB_XREF=gi:5729996 /GEN=RAB27B /FEA=FLmRNA /CNT=9 /TID=Hs.97189.0 /TIER=FL /STK=0 /UG=Hs.97189 /LL=5874 /DEF=Homo sapiens RAB27B, member RAS oncogene family (RAB27B), mRNA. /PROD=RAB27B, member RAS oncogene family /FL=gb:AF329499.1 gb:U57093.2 gb:NM_004163.2	0.059017	1.29814	0.024007	1.38268	0.02892	1.4867	0.12243	1.18482	0.003316	1.54693	0.120567	1.1947	0.026532	1.374	0.002612	1.65204	0.001312	1.92668	0.11301	-5.34309
220320_at	260.77	390.294	-2.39278	0.027836	0.687591	gb:NM_024872.1 /DB_XREF=gi:13376307 /GEN=FLJ22570 /FEA=FLmRNA /CNT=8 /TID=Hs.205450.0 /TIER=FL /STK=0 /UG=Hs.205450 /LL=79930 /DEF=Homo sapiens hypothetical protein FLJ22570 (FLJ22570), mRNA. /PROD=hypothetical protein FLJ22570 /FL=gb:NM_024872.1	0.213518	1.11811	0.19209	1.1395	0.159119	1.21783	0.217254	1.11574	0.230636	1.11304	0.218151	1.11431	0.173352	1.14657	0.255841	1.13268	0.086402	1.31173	0.407238	-5.33385
208477_at	60.5887	115.526	-1.86531	0.078524	0.542963	gb:NM_004976.1 /DB_XREF=gi:4826785 /GEN=KCNC1 /FEA=FLmRNA /CNT=6 /TID=Hs.181768.0 /TIER=FL /STK=0 /UG=Hs.181768 /LL=3746 /DEF=Homo sapiens potassium voltage-gated channel, Shaw-related subfamily, member 1 (KCNC1), mRNA. /PROD=potassium voltage-gated channel, Shaw-relatedsubfamily, member 1 /FL=gb:NM_004976.1	0.146332	1.17622	0.041385	1.32694	0.057412	1.38424	0.025558	1.34827	0.050271	1.29089	0.066029	1.27754	0.061897	1.27557	0.050375	1.35429	0.008302	1.68552	0.003472	-5.32664
204667_at	115.806	216.621	-2.89082	0.009737	0.508401	gb:NM_004496.1 /DB_XREF=gi:4758533 /GEN=HNF3A /FEA=FLmRNA /CNT=86 /TID=Hs.299867.0 /TIER=FL+Stack /STK=19 /UG=Hs.299867 /LL=3169 /DEF=Homo sapiens hepatocyte nuclear factor 3, alpha (HNF3A), mRNA. /PROD=hepatocyte nuclear factor 3, alpha /FL=gb:NM_004496.1 gb:U39840.1	0.588956	0.919277	0.622699	0.930543	0.425756	1.02401	0.583557	0.953817	0.552193	0.967753	0.438602	0.996388	0.506893	0.994557	0.666453	0.917907	0.521992	0.969938	0.374772	-5.31133
204591_at	37.1625	77.1637	-1.43467	0.168527	0.571459	gb:NM_006614.1 /DB_XREF=gi:5729766 /GEN=CHL1 /FEA=FLmRNA /CNT=67 /TID=Hs.210863.0 /TIER=FL+Stack /STK=14 /UG=Hs.210863 /LL=10752 /DEF=Homo sapiens cell adhesion molecule with homology to L1CAM (close homologue of L1) (CHL1), mRNA. /PROD=cell adhesion molecule with homology to L1CAM(close homologue of L1) /FL=gb:AF002246.1 gb:NM_006614.1	0.067272	1.28882	0.026915	1.37439	0.0292	1.49158	0.060414	1.26385	0.00723	1.48252	0.083658	1.24864	0.029386	1.36851	0.451495	1.01572	0.252137	1.13827	0.159331	-5.30789
220852_at	56.7475	124.282	-2.50133	0.022247	0.41774	gb:NM_014099.1 /DB_XREF=gi:7662610 /GEN=PRO1768 /FEA=FLmRNA /CNT=3 /TID=Hs.278924.0 /TIER=FL /STK=0 /UG=Hs.278924 /LL=29018 /DEF=Homo sapiens PRO1768 protein (PRO1768), mRNA. /PROD=PRO1768 protein /FL=gb:AF118074.1 gb:NM_014099.1	0.270854	1.08259	0.277681	1.08584	0.148626	1.23236	0.42456	1.01619	0.092857	1.22593	0.298736	1.06641	0.222789	1.10996	0.28486	1.10105	0.098427	1.29461	0.375696	-5.30709
204936_at	143.03	373.495	-1.63728	0.118936	0.494793	gb:NM_004579.1 /DB_XREF=gi:4759009 /GEN=MAP4K2 /FEA=FLmRNA /CNT=55 /TID=Hs.82979.0 /TIER=FL+Stack /STK=25 /UG=Hs.82979 /LL=5871 /DEF=Homo sapiens mitogen-activating protein kinase kinase kinase kinase 2 (MAP4K2), mRNA. /PROD=mitogen-activating protein kinase kinase kinasekinase 2 /FL=gb:U07349.1 gb:NM_004579.1	0.066216	1.28615	0.048259	1.31046	0.044972	1.4231	0.01774	1.38348	0.047449	1.29979	0.186567	1.13787	0.04172	1.32732	0.388692	1.04227	0.506354	0.978516	0.201978	-5.30594
205385_at	89.4525	203.368	-2.49632	0.022479	0.468991	gb:M92424.1 /DB_XREF=gi:338308 /GEN=p53 associated /FEA=FLmRNA /CNT=34 /TID=Hs.170027.5 /TIER=ConsEnd /STK=0 /UG=Hs.170027 /LL=4193 /UG_TITLE=mouse double minute 2, human homolog of; p53-binding protein /DEF=Human p53-associated mRNA, complete cds. /FL=gb:M92424.1 gb:NM_002392.1	0.186098	1.14461	0.22749	1.12594	0.328477	1.08253	0.444144	1.00912	0.423908	1.01961	0.465161	0.983776	0.221199	1.12089	0	3.5838	0.408137	1.03054	0.343726	-5.30384
203642_s_at	327.605	443.815	-2.62672	0.017109	0.693885	gb:NM_014900.1 /DB_XREF=gi:7662427 /GEN=KIAA0977 /FEA=FLmRNA /CNT=136 /TID=Hs.300855.0 /TIER=FL+Stack /STK=45 /UG=Hs.300855 /LL=22837 /DEF=Homo sapiens KIAA0977 protein (KIAA0977), mRNA. /PROD=KIAA0977 protein /FL=gb:AB023194.1 gb:NM_014900.1	0.156365	1.21329	0.362617	1.04739	0.404931	1.04564	0.18101	1.16978	0.306817	1.08725	0.123922	1.25249	0.291853	1.08443	0	0	0	0	0	-5.29964
1552524_at	206.053	453.781	-1.52158	0.145487	0.631341	gb:NM_053017.1 /DB_XREF=gi:16519542 /GEN=ART5 /TID=Hs2.125680.1 /CNT=9 /FEA=FLmRNA /TIER=FL /STK=3 /LL=116969 /UG=Hs.125680 /DEF=Homo sapiens ADP-ribosyltransferase 5 (ART5), mRNA. /PROD=ADP-ribosyltransferase 5 /FL=gb:NM_053017.1 gb:BC014577.1	0.060496	1.2956	0.029439	1.3616	0.0521	1.39773	0.071628	1.24407	0.04387	1.30214	0.122269	1.19353	0.034771	1.34533	0.455545	1.012	0.108934	1.27394	0.408486	-5.28664
205385_at	89.4525	203.368	-2.49632	0.022479	0.468991	gb:M92424.1 /DB_XREF=gi:338308 /GEN=p53 associated /FEA=FLmRNA /CNT=34 /TID=Hs.170027.5 /TIER=ConsEnd /STK=0 /UG=Hs.170027 /LL=4193 /UG_TITLE=mouse double minute 2, human homolog of; p53-binding protein /DEF=Human p53-associated mRNA, complete cds. /FL=gb:M92424.1 gb:NM_002392.1	0.304654	1.0584	0.121262	1.19867	0.312924	1.09101	0.385046	1.03242	0.084386	1.23219	0.207678	1.12021	0.225641	1.10136	0.635321	0.934209	0.449269	1.00801	0.443532	-5.28397
220429_at	56.6688	126.56	-2.02973	0.057433	0.468954	gb:NM_004784.1 /DB_XREF=gi:4758765 /GEN=NDST3 /FEA=FLmRNA /CNT=11 /TID=Hs.20028.0 /TIER=FL /STK=3 /UG=Hs.20028 /LL=9348 /DEF=Homo sapiens N-deacetylaseN-sulfotransferase (heparan glucosaminyl) 3 (NDST3), mRNA. /PROD=N-deacetylaseN-sulfotransferase (heparanglucosaminyl) 3 /FL=gb:AF076605.1 gb:AF074924.1 gb:NM_004784.1	0.126347	1.22625	0.107625	1.22195	0.079025	1.38246	0.186179	1.14961	0.464262	1.00284	0.27739	1.10424	0.090233	1.25626	0.285375	1.12857	0.695984	0.853705	0.259407	-5.2625
1552689_at	341.163	742.89	-2.20106	0.041022	0.590507	gb:NM_020764.1 /DB_XREF=gi:18079215 /GEN=CASKIN1 /TID=Hs2.334479.1 /CNT=14 /FEA=FLmRNA /TIER=FL /STK=2 /LL=57524 /UG=Hs.334479 /DEF=Homo sapiens cask-interacting protein 1 (CASKIN1), mRNA. /PROD=cask-interacting protein 1 /FL=gb:NM_020764.1 gb:AF451977.1	0.209365	1.12098	0.122764	1.19742	0.094618	1.30386	0.148337	1.16273	0.073178	1.24954	0.18409	1.13836	0.126719	1.18488	0.313619	1.08106	0.093745	1.29528	0.132116	-5.25944
220496_at	59.9387	125.514	-2.71006	0.014342	0.454657	gb:NM_016509.1 /DB_XREF=gi:7706060 /GEN=LOC51266 /FEA=FLmRNA /CNT=10 /TID=Hs.114231.0 /TIER=FL /STK=2 /UG=Hs.114231 /LL=51266 /DEF=Homo sapiens C-type lectin-like receptor-2 (LOC51266), mRNA. /PROD=C-type lectin-like receptor-2 /FL=gb:NM_016509.1 gb:AF124841.1	0.366178	1.02821	0.372362	1.03912	0.382242	1.05053	0.42546	1.01659	0.541954	0.969408	0.405494	1.01344	0.363004	1.03437	0.537463	0.97231	0.507604	0.976817	0.306746	-5.25792
207708_at	246.245	466.418	-1.77195	0.09333	0.641944	gb:NM_021628.1 /DB_XREF=gi:11055995 /GEN=ALOXE3 /FEA=FLmRNA /CNT=4 /TID=Hs.232770.0 /TIER=FL /STK=1 /UG=Hs.232770 /LL=59344 /DEF=Homo sapiens arachidonate lipoxygenase 3 (ALOXE3), mRNA. /PROD=arachidonate lipoxygenase 3 /FL=gb:AF182218.1 gb:NM_021628.1	0.072809	1.28893	0.077502	1.25512	0.055942	1.38641	0.166547	1.14961	0.10185	1.21499	0.104339	1.21483	0.056026	1.29819	0.334146	1.06977	0.03869	1.43067	0.255934	-5.25355
204148_s_at	1213.37	2040.5	-2.42484	0.026061	0.626964	gb:NM_012230.1 /DB_XREF=gi:6912599 /GEN=POMZP3 /FEA=FLmRNA /CNT=84 /TID=Hs.296380.0 /TIER=FL+Stack /STK=32 /UG=Hs.296380 /LL=22932 /DEF=Homo sapiens POM (POM121 rat homolog) and ZP3 fusion protein (POMZP3), mRNA. /PROD=POM (POM121 rat homolog) and ZP3 fusion protein /FL=gb:NM_012230.1 gb:U10099.1	0.307879	1.05653	0.103606	1.21788	0.240681	1.14236	0.184037	1.13624	0.135221	1.17863	0.165203	1.15761	0.202431	1.11358	0.242682	1.12079	0.157766	1.21036	0.278229	-5.24466
222739_at	102.854	232.091	-1.49047	0.153417	0.647706	Consensus includes gb:AW138162 /FEA=EST /DB_XREF=gi:6142562 /DB_XREF=est:UI-H-BI1-acy-d-06-0-UI.s1 /CLONE=IMAGE:2716066 /UG=Hs.285996 hypothetical protein FLJ23375 /FL=gb:NM_024956.1	0.090034	1.24322	0.014072	1.44072	0.062228	1.3727	0.119741	1.18823	0.019003	1.3875	0.024411	1.39065	0.034459	1.34474	0.058689	1.32921	0.405005	1.64283	0.179815	-5.24259
202508_s_at	38.2062	74.3625	-1.06785	0.2997	0.618209	gb:NM_003081.1 /DB_XREF=gi:4507098 /GEN=SNAP25 /FEA=FLmRNA /CNT=335 /TID=Hs.84389.0 /TIER=FL+Stack /STK=52 /UG=Hs.84389 /LL=6616 /DEF=Homo sapiens synaptosomal-associated protein, 25kD (SNAP25), mRNA. /PROD=synaptosomal-associated protein (25kD) /FL=gb:NM_003081.1 gb:L19761.1 gb:L19760.1 gb:D21267.1	0.01216	1.49396	0.011266	1.46177	0.107267	1.28281	0.140576	1.16877	0.004029	1.52897	0.037541	1.33517	0.017811	1.42186	0.399839	1.03685	0.160014	1.20749	0.10113	-5.23292
207762_at	35.7463	53.8325	-1.50954	0.148516	0.370226	gb:NM_024492.1 /DB_XREF=gi:13346501 /GEN=APOARGC /FEA=FLmRNA /CNT=3 /TID=Hs.289049.0 /TIER=FL /STK=0 /UG=Hs.289049 /LL=80350 /DEF=Homo sapiens apolipoprotein (a) related gene C (APOARGC), mRNA. /PROD=apolipoprotein (a) related gene C /FL=gb:NM_024492.1 gb:U19517.1	0.032138	1.37874	0.048259	1.30946	0.069821	1.3541	0.128645	1.18061	0.046507	1.29907	0.065636	1.27754	0.036468	1.3445	0.152165	1.20381	0.144818	1.23123	0.223693	-5.21839
220341_s_at	914.286	1385.38	-2.87804	0.010009	0.681452	gb:NM_016175.1 /DB_XREF=gi:7705864 /GEN=LOC51149 /FEA=FLmRNA /CNT=8 /TID=Hs.279891.0 /TIER=FL /STK=0 /UG=Hs.279891 /LL=51149 /DEF=Homo sapiens truncated calcium binding protein (LOC51149), mRNA. /PROD=truncated calcium binding protein /FL=gb:NM_016175.1 gb:BC002739.1 gb:AF153685.1	0.584513	0.92178	0.517511	0.974329	0.530489	0.968546	0.479704	0.994023	0.641798	0.932841	0.447532	0.992451	0.545307	0.94851	0.48323	0.999391	0.545438	0.958882	0.40051	-5.21071
205386_s_at	617.913	865.869	-2.94554	0.00865	0.673517	gb:NM_002392.1 /DB_XREF=gi:4505136 /GEN=MDM2 /FEA=FLmRNA /CNT=34 /TID=Hs.170027.5 /TIER=FL /STK=0 /UG=Hs.170027 /LL=4193 /DEF=Homo sapiens mouse double minute 2, human homolog of; p53-binding protein (MDM2), transcript variant MDM2, mRNA. /PROD=mouse double minute 2, human homolog of, fulllength protein isoform /FL=gb:M92424.1 gb:NM_002392.1	0.67315	0.881106	0.511174	0.976962	0.645454	0.909685	0.631945	0.935265	0.653313	0.928247	0.546641	0.949642	0.631859	0.900557	0.81346	0.849265	0.907868	0.742252	0.540451	-5.20931
205884_at	23.7175	80.45	-1.5719	0.133385	0.495093	gb:NM_000885.2 /DB_XREF=gi:6006032 /GEN=ITGA4 /FEA=FLmRNA /CNT=21 /TID=Hs.40034.0 /TIER=FL /STK=0 /UG=Hs.40034 /LL=3676 /DEF=Homo sapiens integrin, alpha 4 (antigen CD49D, alpha 4 subunit of VLA-4 receptor) (ITGA4), mRNA. /PROD=integrin alpha 4 precursor /FL=gb:L12002.1 gb:NM_000885.2	0.013942	1.51417	0.086912	1.24654	0.09276	1.32141	0.169877	1.14961	0.12806	1.192	0.046607	1.33766	0.041047	1.34551	0.324057	1.07903	0.032153	1.47306	0.12735	-5.20754
207281_x_at	533.128	720.704	-2.32813	0.031764	0.655069	gb:NM_016378.1 /DB_XREF=gi:7706758 /GEN=VCX-2r /FEA=FLmRNA /CNT=13 /TID=Hs.279737.0 /TIER=FL+Stack /STK=10 /UG=Hs.279737 /LL=51480 /DEF=Homo sapiens variable charge protein on X with two repeats (VCX-2r), mRNA. /PROD=variable charge protein on X with two repeats /FL=gb:NM_016378.1 gb:AF159127.1	0.199606	1.12792	0.151629	1.17016	0.246741	1.13777	0.188004	1.13363	0.143153	1.17192	0.239019	1.0996	0.176032	1.14516	0.779056	0.867279	0.721631	0.868787	0.821275	-5.18652
205507_at	501.144	732.815	-2.67593	0.015419	0.672255	gb:NM_014958.1 /DB_XREF=gi:7662377 /GEN=KIAA0915 /FEA=FLmRNA /CNT=36 /TID=Hs.16714.0 /TIER=FL+Stack /STK=15 /UG=Hs.16714 /LL=22899 /DEF=Homo sapiens KIAA0915 protein (KIAA0915), mRNA. /PROD=KIAA0915 protein /FL=gb:NM_014958.1 gb:AB020722.1	0.383599	1.01587	0.299162	1.07353	0.392597	1.04253	0.45089	1.0054	0.319011	1.06511	0.520195	0.960859	0.36646	1.02526	0.003351	1.62373	0.050842	1.3866	0.156297	-5.17601
218573_at	1826.14	2591.76	-2.45338	0.024571	0.688265	gb:NM_014061.1 /DB_XREF=gi:7661529 /GEN=APR-1 /FEA=FLmRNA /CNT=96 /TID=Hs.279819.0 /TIER=FL+Stack /STK=42 /UG=Hs.279819 /LL=28986 /DEF=Homo sapiens APR-1 protein (APR-1), mRNA. /PROD=APR-1 protein /FL=gb:AF320912.1 gb:AF143235.3 gb:NM_014061.1	0.14251	1.21329	0.454409	1.03741	0.265596	1.13657	0.356314	1.04714	0.389253	1.0358	0.129277	1.22243	0.231927	1.15638	0	0	0	0	0	-5.16751
204188_s_at	700.197	1026.13	-2.76284	0.012816	0.552663	gb:M57707.1 /DB_XREF=gi:190867 /GEN=RARG /FEA=FLmRNA /CNT=73 /TID=Hs.1497.0 /TIER=FL /STK=0 /UG=Hs.1497 /LL=5916 /DEF=Human retinoic acid receptor gamma mRNA, complete cds. /PROD=retinoic acid receptor-gamma /FL=gb:M24857.1 gb:M38258.1 gb:M57707.1 gb:NM_000966.1	0.49371	0.962489	0.45098	1.00239	0.208956	1.17213	0.353506	1.04617	0.385716	1.03519	0.648942	0.904936	0.444752	1.0039	0.233646	1.13436	0.540036	0.960607	0.37259	-5.16728
221011_s_at	1811.44	2668.9	-2.8554	0.010509	0.698483	gb:NM_030915.1 /DB_XREF=gi:13569871 /GEN=DKFZP566J091 /FEA=FLmRNA /CNT=1 /TID=HsAffx.900111.159 /TIER=FL /STK=0 /DEF=Homo sapiens hypothetical protein DKFZp566J091 (DKFZP566J091), mRNA. /PROD=hypothetical protein DKFZp566J091 /FL=gb:NM_030915.1	0.416781	0.999374	0.415851	1.0177	0.40235	1.03704	0.348427	1.04837	0.597037	0.950357	0.660939	0.900409	0.542744	0.999413	0.4498	1.01432	0.566963	0.947837	0.181481	-5.16665
220561_at	61.605	124.68	-2.72946	0.013762	0.627534	gb:NM_016412.1 /DB_XREF=gi:7705972 /GEN=IGF2AS /FEA=FLmRNA /CNT=7 /TID=Hs.272259.0 /TIER=FL /STK=0 /UG=Hs.272259 /LL=51214 /DEF=Homo sapiens insulin-like growth factor 2, antisense (IGF2AS), mRNA. /PROD=insulin-like growth factor 2, antisense /FL=gb:NM_016412.1 gb:AB030733.1	0.509761	0.955607	0.486948	0.987087	0.35698	1.06343	0.293219	1.07409	0.375973	1.03926	0.555796	0.945731	0.415745	1.05081	0.864464	0.818004	0.353811	1.06103	0.234954	-5.16354
207250_at	29.3038	132.597	-2.72515	0.013889	0.263871	gb:NM_007374.1 /DB_XREF=gi:6677978 /GEN=SIX6 /FEA=FLmRNA /CNT=8 /TID=Hs.194756.0 /TIER=FL /STK=1 /UG=Hs.194756 /LL=4990 /DEF=Homo sapiens sine oculis homeobox (Drosophila) homolog 6 (SIX6), mRNA. /PROD=sine oculis homeobox (Drosophila) homolog 6 /FL=gb:NM_007374.1	0.437109	0.989541	0.2543	1.09847	0.278539	1.11445	0.382163	1.03366	0.221931	1.11667	0.428142	1.00113	0.418141	1.018	0.516452	0.984937	0.450908	1.00719	0.093833	-5.14861
210810_s_at	25.1938	48.8775	-1.98084	0.063099	0.370631	gb:AF142501.1 /DB_XREF=gi:4689409 /FEA=FLmRNA /CNT=6 /TID=Hs.136557.0 /TIER=FL /STK=0 /UG=Hs.136557 /LL=9152 /UG_GENE=SLC6A5 /DEF=Homo sapiens glycine transporter type-2 mRNA, complete cds. /PROD=glycine transporter type-2 /FL=gb:AF085412.1 gb:AF117999.1 gb:AF142501.1 gb:NM_004211.1	0.117355	1.21114	0.101948	1.22292	0.106117	1.28764	0.125703	1.1838	0.058371	1.27611	0.104527	1.21637	0.092446	1.23348	0.728148	0.890143	0.336333	1.07187	0.611747	-5.14418
206097_at	345.384	534.161	-2.38289	0.028406	0.627768	gb:NM_007105.1 /DB_XREF=gi:6005877 /GEN=SLC22A1LS /FEA=FLmRNA /CNT=21 /TID=Hs.300076.0 /TIER=FL+Stack /STK=13 /UG=Hs.300076 /LL=5003 /DEF=Homo sapiens solute carrier family 22 (organic cation transporter), member 1-like antisense (SLC22A1LS), mRNA. /PROD=solute carrier family 22 (organic cationtransporter), member 1-like antisense /FL=gb:AF037066.1 gb:AF035407.1 gb:NM_007105.1	0.258247	1.08991	0.234811	1.22544	0.164069	1.21844	0.165469	1.15335	0.115603	1.20503	0.320101	1.05728	0.21269	1.13992	0.206285	1.14792	0.197961	1.17622	0	-5.10908
206552_s_at	26.6875	51.7325	-1.38293	0.183604	0.483843	gb:NM_003182.1 /DB_XREF=gi:4507340 /GEN=TAC1 /FEA=FLmRNA /CNT=13 /TID=Hs.2563.2 /TIER=FL /STK=6 /UG=Hs.2563 /LL=6863 /DEF=Homo sapiens tachykinin, precursor 1 (substance K, substance P, neurokinin 1, neurokinin 2, neuromedin L, neurokinin alpha, neuropeptide K,neuropeptide gamma) (TAC1), transcript variant beta, mRNA. /PROD=tachykinin 2 precursor, isoform beta /FL=gb:U37529.1 gb:NM_003182.1	0.046415	1.33488	0.031948	1.35547	0.056417	1.38968	0.071482	1.24606	0.009283	1.45765	0.078412	1.25249	0.032979	1.35634	0.575542	0.958136	0.385296	1.04342	0.573146	-5.10686
205818_at	166.365	235.325	-1.831	0.083706	0.686333	gb:NM_014618.1 /DB_XREF=gi:7657008 /GEN=DBCCR1 /FEA=FLmRNA /CNT=33 /TID=Hs.6090.0 /TIER=FL+Stack /STK=8 /UG=Hs.6090 /LL=1620 /DEF=Homo sapiens deleted in bladder cancer chromosome region candidate 1 (DBCCR1), mRNA. /PROD=deleted in bladder cancer chromosome regioncandidate 1 /FL=gb:NM_014618.1 gb:AF027734.1	0.123095	1.19923	0.091007	1.23378	0.049973	1.4036	0.038317	1.30752	0.041357	1.30866	0.107762	1.20924	0.0731	1.25614	0.308091	1.08343	0.062398	1.35932	0.25609	-5.09637
204122_at	324.233	499.144	-2.57601	0.019034	0.62544	gb:NM_003332.1 /DB_XREF=gi:4507754 /GEN=TYROBP /FEA=FLmRNA /CNT=104 /TID=Hs.9963.0 /TIER=FL /STK=0 /UG=Hs.9963 /LL=7305 /DEF=Homo sapiens TYRO protein tyrosine kinase binding protein (TYROBP), mRNA. /PROD=TYRO protein tyrosine kinase binding protein /FL=gb:NM_003332.1 gb:AF019562.1	0.379057	1.01848	0.236527	1.11006	0.244012	1.14137	0.187274	1.13537	0.339624	1.05659	0.287448	1.07259	0.321806	1.03918	0.224331	1.13839	0.068868	1.35422	0.162442	-5.09532
220187_at	62.2075	147.906	-2.18065	0.042722	0.556209	gb:NM_024636.1 /DB_XREF=gi:13375867 /GEN=FLJ23153 /FEA=FLmRNA /CNT=13 /TID=Hs.44208.0 /TIER=FL /STK=0 /UG=Hs.44208 /LL=79689 /DEF=Homo sapiens hypothetical protein FLJ23153 (FLJ23153), mRNA. /PROD=hypothetical protein FLJ23153 /FL=gb:NM_024636.1	0.207805	1.12228	0.11748	1.20284	0.162642	1.21347	0.242897	1.10046	0.156694	1.16142	0.351368	1.03753	0.143991	1.17014	0.374241	1.04927	0.182183	1.186	0.247404	-5.09105
205700_at	391.369	620.597	-2.82967	0.011107	0.586612	gb:NM_003725.1 /DB_XREF=gi:4506572 /GEN=RODH /FEA=FLmRNA /CNT=37 /TID=Hs.11958.0 /TIER=FL+Stack /STK=16 /UG=Hs.11958 /LL=8630 /DEF=Homo sapiens oxidative 3 alpha hydroxysteroid dehydrogenase; retinol dehydrogenase; 3-hydroxysteroid epimerase (RODH), mRNA. /PROD=oxidative 3 alpha hydroxysteroid dehydrogenase;retinol dehydrogenase; 3-hydroxysteroid epimerase /FL=gb:AF016509.1 gb:AF223225.1 gb:NM_00…	0.588141	0.920041	0.554323	0.959073	0.563223	0.951736	0.565027	0.960761	0.571806	0.960244	0.515796	0.962681	0.566004	0.946348	0.657233	0.924187	0.707411	0.876203	0.70024	-5.06936
219536_s_at	221.174	459.38	-2.41574	0.026554	0.559436	gb:NM_022088.1 /DB_XREF=gi:11545802 /GEN=FLJ12628 /FEA=FLmRNA /CNT=31 /TID=Hs.124109.0 /TIER=FL /STK=1 /UG=Hs.124109 /LL=63918 /DEF=Homo sapiens hypothetical protein FLJ12628 (FLJ12628), mRNA. /PROD=hypothetical protein FLJ12628 /FL=gb:NM_022088.1	0.281338	1.09899	0.261552	1.14498	0.211472	1.22784	0.117318	1.23859	0.207087	1.169	0.129988	1.27312	0.240712	1.13774	0	0	0	0	0	-5.05274
204515_at	28.22	169.455	-2.72246	0.013968	0.389765	gb:NM_000862.1 /DB_XREF=gi:4504506 /GEN=HSD3B1 /FEA=FLmRNA /CNT=169 /TID=Hs.38586.0 /TIER=FL+Stack /STK=53 /UG=Hs.38586 /LL=3283 /DEF=Homo sapiens hydroxy-delta-5-steroid dehydrogenase, 3 beta- and steroid delta-isomerase 1 (HSD3B1), mRNA. /PROD=hydroxy-delta-5-steroid dehydrogenase, 3 beta-and steroid delta-isomerase 1 /FL=gb:NM_000862.1 gb:M27137.1 gb:M35493.1	0.522597	0.949327	0.58376	0.94674	0.394653	1.04156	0.475957	0.995471	0.321832	1.06433	0.452232	0.990205	0.466355	1.01488	0.791805	0.858274	0.803336	0.820822	0.688743	-5.03377
1552320_a_at	62.8738	159.221	-2.62171	0.017291	0.439571	gb:NM_033124.2 /DB_XREF=gi:24475729 /TID=Hs2.99099.1 /CNT=18 /FEA=FLmRNA /TIER=FL+Stack /STK=8 /LL=85478 /UG_GENE=NYD-SP28 /UG=Hs.99099 /UG_TITLE=NYD-SP28 protein /DEF=Homo sapiens NYD-SP28 protein (NYD-SP28), mRNA. /FL=gb:BC039317.1 gb:AF382188.1 gb:NM_033124.2	0.33162	1.04489	0.496985	0.9826	0.499579	0.984225	0.375065	1.03717	0.559284	0.964102	0.402748	1.15101	0.388804	1.04477	0.448566	1.01572	0.431386	1.01857	0.400348	-5.00225
207517_at	145.289	206.59	-2.18794	0.042108	0.562721	gb:NM_018891.1 /DB_XREF=gi:9845499 /GEN=LAMC2 /FEA=FLmRNA /CNT=4 /TID=Hs.54451.0 /TIER=FL /STK=0 /UG=Hs.54451 /LL=3918 /DEF=Homo sapiens laminin, gamma 2 (nicein (100kD), kalinin (105kD), BM600 (100kD), Herlitz junctional epidermolysis bullosa)) (LAMC2), transcript variant 2, mRNA. /PROD=laminin, gamma 2 isoform b precursor /FL=gb:NM_018891.1	0.309592	1.05583	0.196459	1.13586	0.027165	1.49875	0.091726	1.21774	0.088366	1.22925	0.111948	1.20592	0.161456	1.13703	0.224412	1.13636	0.434147	1.01632	0.301503	-4.99104
204998_s_at	958.186	1248.3	-1.72032	0.10252	0.69801	gb:NM_012068.2 /DB_XREF=gi:12597624 /GEN=ATF5 /FEA=FLmRNA /CNT=53 /TID=Hs.9754.0 /TIER=FL /STK=0 /UG=Hs.9754 /LL=22809 /DEF=Homo sapiens activating transcription factor 5 (ATF5), mRNA. /PROD=activating transcription factor 5 /FL=gb:AF305687.1 gb:BC005174.1 gb:AB021663.2 gb:NM_012068.2	0.079807	1.25842	0.030991	1.35638	0.203116	1.17373	0.221262	1.11274	0.046321	1.29574	0.152484	1.16343	0.066536	1.27006	0.086029	1.26058	0.001174	1.94477	0.44234	-4.98771
204999_s_at	342.327	465.454	-1.71869	0.102822	0.615006	gb:BC005174.1 /DB_XREF=gi:13477389 /FEA=FLmRNA /CNT=53 /TID=Hs.9754.0 /TIER=FL+Stack /STK=11 /UG=Hs.9754 /LL=22809 /UG_GENE=ATF5 /DEF=Homo sapiens, activating transcription factor 5, clone MGC:842, mRNA, complete cds. /PROD=activating transcription factor 5 /FL=gb:AF305687.1 gb:BC005174.1 gb:AB021663.2 gb:NM_012068.2	0.079807	1.25842	0.030991	1.35638	0.203116	1.17373	0.221262	1.11274	0.046321	1.29574	0.152484	1.16343	0.066536	1.27006	0.086029	1.26058	0.001174	1.94477	0.44234	-4.98477
205206_at	83.7562	238.067	-2.04763	0.055476	0.557149	gb:NM_000216.1 /DB_XREF=gi:4557682 /GEN=KAL1 /FEA=FLmRNA /CNT=62 /TID=Hs.89591.0 /TIER=FL+Stack /STK=10 /UG=Hs.89591 /LL=3730 /DEF=Homo sapiens Kallmann syndrome 1 sequence (KAL1), mRNA. /PROD=Kallmann syndrome 1 protein /FL=gb:M97252.1 gb:NM_000216.1	0.110511	1.23316	0.19751	1.14049	0.116088	1.28142	0.297804	1.07389	0.222601	1.1254	0.426727	1.00199	0.124196	1.20393	0.868454	0.796641	0.290646	1.1022	0.730772	-4.97771
218931_at	69.3937	143.606	-2.11706	0.048442	0.384634	gb:NM_022449.1 /DB_XREF=gi:11967980 /GEN=FLJ12538 /FEA=FLmRNA /CNT=84 /TID=Hs.44278.0 /TIER=FL+Stack /STK=46 /UG=Hs.44278 /LL=64284 /DEF=Homo sapiens hypothetical protein FLJ12538 similar to ras-related protein RAB17 (FLJ12538), mRNA. /PROD=hypothetical protein FLJ12538 similar toras-related protein RAB17 /FL=gb:AL136645.1 gb:NM_022449.1	0.151831	1.1699	0.189044	1.14106	0.136387	1.24417	0.316099	1.06333	0.209423	1.1247	0.170297	1.14994	0.142858	1.17445	0.399601	1.03733	0.059201	1.36804	0.256834	-4.9733
219480_at	564.905	875.351	-2.43465	0.02554	0.635355	gb:NM_005985.1 /DB_XREF=gi:5174686 /GEN=SNAI1 /FEA=FLmRNA /CNT=48 /TID=Hs.48029.0 /TIER=FL+Stack /STK=18 /UG=Hs.48029 /LL=6615 /DEF=Homo sapiens snail 1 (drosophila homolog), zinc finger protein (SNAI1), mRNA. /PROD=snail 1 (drosophila homolog), zinc fingerprotein /FL=gb:AF125377.1 gb:NM_005985.1	0.35066	1.0332	0.180482	1.14749	0.262122	1.12654	0.273699	1.08421	0.206536	1.12671	0.332486	1.04724	0.271513	1.06861	0.839063	0.830215	0.136321	1.23906	0.652283	-4.97125
203631_s_at	228.245	389.935	-2.02236	0.058257	0.593386	gb:AF202640.1 /DB_XREF=gi:7682556 /GEN=GPRC5B /FEA=FLmRNA /CNT=115 /TID=Hs.242407.0 /TIER=FL /STK=0 /UG=Hs.242407 /LL=51704 /DEF=Homo sapiens orphan G-protein coupled receptor (GPRC5B) mRNA, complete cds. /PROD=orphan G-protein coupled receptor /FL=gb:AF181862.1 gb:AF202640.1 gb:NM_016235.1	0.212608	1.2298	0.138607	1.35515	0.081636	1.46248	0.31257	1.24776	0.052703	1.35641	0.341136	1.20239	0.119837	1.34146	0.553028	0.968922	0.419871	1.02391	0.424683	-4.96452
205385_at	89.4525	203.368	-2.49632	0.022479	0.468991	gb:M92424.1 /DB_XREF=gi:338308 /GEN=p53 associated /FEA=FLmRNA /CNT=34 /TID=Hs.170027.5 /TIER=ConsEnd /STK=0 /UG=Hs.170027 /LL=4193 /UG_TITLE=mouse double minute 2, human homolog of; p53-binding protein /DEF=Human p53-associated mRNA, complete cds. /FL=gb:M92424.1 gb:NM_002392.1	0.29799	1.0626	0.381543	1.0333	0.269102	1.12151	0.359028	1.04378	0.256975	1.09709	0.293021	1.06879	0.310736	1.05805	0.495378	0.994057	0.38475	1.04342	0.41399	-4.96396
204062_s_at	21.8225	112.868	-2.81198	0.011537	0.242129	gb:BG526973 /DB_XREF=gi:13518510 /DB_XREF=602556210F1 /CLONE=IMAGE:4685114 /FEA=FLmRNA /CNT=103 /TID=Hs.151406.0 /TIER=Stack /STK=11 /UG=Hs.151406 /LL=9706 /UG_GENE=KIAA0623 /UG_TITLE=KIAA0623 gene product /FL=gb:AB014523.1 gb:NM_014683.1	0.59338	0.914648	0.556613	0.957248	0.654835	0.903053	0.609294	0.943131	0.522975	0.978524	0.544636	0.948228	0.606503	0.922711	0.692281	0.902859	0.264962	1.12217	0.35993	-4.96228
207911_s_at	597.184	734.104	-2.44425	0.025039	0.624826	gb:NM_004245.1 /DB_XREF=gi:4759229 /GEN=TGM5 /FEA=FLmRNA /CNT=2 /TID=Hs.129719.0 /TIER=FL /STK=0 /UG=Hs.129719 /LL=9333 /DEF=Homo sapiens transglutaminase 5 (TGM5), mRNA. /PROD=transglutaminase 5 /FL=gb:AF035961.1 gb:NM_004245.1	0.315008	1.05262	0.345068	1.05059	0.189188	1.18781	0.432268	1.01289	0.189208	1.13744	0.474894	0.980378	0.281583	1.07057	0.579562	0.957816	0.545567	0.958587	0.537496	-4.95465
211980_at	248.07	311.962	-1.68328	0.109584	0.650867	gb:AI922605 /DB_XREF=gi:5658569 /DB_XREF=wm90c05.x1 /CLONE=IMAGE:2443208 /FEA=FLmRNA /CNT=492 /TID=Hs.119129.0 /TIER=Stack /STK=55 /UG=Hs.119129 /LL=1282 /UG_GENE=COL4A1 /UG_TITLE=collagen, type IV, alpha 1 /FL=gb:NM_001845.1	0.136842	1.18507	0.044232	1.31796	0.072596	1.34806	0.103184	1.20546	0.048697	1.29267	0.140373	1.17702	0.065431	1.26944	0.40803	1.03418	0.293248	1.10248	0.706637	-4.93783
206718_at	401.929	568.702	-2.37954	0.028601	0.67417	gb:NM_002315.1 /DB_XREF=gi:4505004 /GEN=LMO1 /FEA=FLmRNA /CNT=17 /TID=Hs.1149.0 /TIER=FL+Stack /STK=8 /UG=Hs.1149 /LL=4004 /DEF=Homo sapiens LIM domain only 1 (rhombotin 1) (LMO1), mRNA. /PROD=LIM domain only 1 /FL=gb:NM_002315.1 gb:M26682.1	0.305412	1.05802	0.207988	1.12741	0.275891	1.11625	0.182094	1.13759	0.294387	1.07717	0.327647	1.04936	0.251092	1.08878	0.494898	0.994325	0.455446	1.00477	0.411263	-4.93624
205306_x_at	89.055	189.04	-1.88682	0.075421	0.526782	gb:AI074145 /DB_XREF=gi:3400789 /DB_XREF=ov13a06.x1 /CLONE=IMAGE:1637170 /FEA=FLmRNA /CNT=48 /TID=Hs.107318.0 /TIER=Stack /STK=10 /UG=Hs.107318 /LL=8564 /UG_GENE=KMO /UG_TITLE=kynurenine 3-monooxygenase (kynurenine 3-hydroxylase) /FL=gb:NM_003679.1 gb:AF056032.1	0.103436	1.2341	0.056399	1.30136	0.277766	1.2849	0.155374	1.16232	0.117409	1.21087	0.152245	1.17597	0.095339	1.26863	0.014166	1.55665	0.052063	1.42987	0.43502	-4.93499
205885_s_at	29.3137	88.4575	-1.40989	0.175617	0.583328	gb:L12002.1 /DB_XREF=gi:903743 /GEN=ITGA4 /FEA=FLmRNA /CNT=21 /TID=Hs.40034.0 /TIER=FL /STK=0 /UG=Hs.40034 /LL=3676 /DEF=Human integrin alpha 4 subunit mRNA, complete cds. /PROD=integrin alpha 4 subunit /FL=gb:L12002.1 gb:NM_000885.2	0.013942	1.51417	0.086912	1.24654	0.09276	1.32141	0.169877	1.14961	0.12806	1.192	0.046607	1.33766	0.041047	1.34551	0.324057	1.07903	0.032153	1.47306	0.12735	-4.93248
206614_at	212.248	414.77	-2.3295	0.031675	0.626984	gb:NM_000557.2 /DB_XREF=gi:5123452 /GEN=GDF5 /FEA=FLmRNA /CNT=16 /TID=Hs.1573.0 /TIER=FL /STK=5 /UG=Hs.1573 /LL=8200 /DEF=Homo sapiens growth differentiation factor 5 (cartilage-derived morphogenetic protein-1) (GDF5), mRNA. /PROD=growth differentiation factor 5 preproprotein /FL=gb:U13660.1 gb:NM_000557.2	0.273794	1.07682	0.35378	1.04619	0.081689	1.32664	0.30414	1.06877	0.425877	1.01813	0.718384	0.874854	0.229304	1.09784	0	3.80399	0	5.81981	0.056492	-4.92492
204667_at	115.806	216.621	-2.89082	0.009737	0.508401	gb:NM_004496.1 /DB_XREF=gi:4758533 /GEN=HNF3A /FEA=FLmRNA /CNT=86 /TID=Hs.299867.0 /TIER=FL+Stack /STK=19 /UG=Hs.299867 /LL=3169 /DEF=Homo sapiens hepatocyte nuclear factor 3, alpha (HNF3A), mRNA. /PROD=hepatocyte nuclear factor 3, alpha /FL=gb:NM_004496.1 gb:U39840.1	0.75961	0.83828	0.748693	0.875526	0.716467	0.871865	0.638333	0.932607	0.68594	0.914918	0.828525	0.817504	0.750553	0.864179	0.657677	0.924229	0.466459	0.999017	0.139257	-4.91882
206768_at	32.4263	89.48	-2.15331	0.045101	0.285243	gb:NM_005061.1 /DB_XREF=gi:4826987 /GEN=RPL3L /FEA=FLmRNA /CNT=23 /TID=Hs.159191.0 /TIER=FL /STK=1 /UG=Hs.159191 /LL=6123 /DEF=Homo sapiens ribosomal protein L3-like (RPL3L), mRNA. /PROD=ribosomal protein L3-like /FL=gb:U65581.1 gb:NM_005061.1	0.174588	1.14924	0.228682	1.11438	0.133552	1.24786	0.340759	1.05198	0.199226	1.13211	0.22105	1.11333	0.163676	1.15529	0.583151	0.954947	0.569376	0.945597	0.073243	-4.90872
222582_at	281.538	415.082	-2.49979	0.022318	0.696122	gb:AF087875.1 /DEF=Homo sapiens AMP-activated protein kinase gamma subunit (PRKAG2) mRNA, complete cds. /FEA=mRNA /GEN=PRKAG2 /PROD=AMP-activated protein kinase gamma subunit /DB_XREF=gi:12642941 /UG=Hs.259842 protein kinase, AMP-activated, gamma 2 non-catalytic subunit /FL=gb:AF087875.1 gb:AB025580.1 gb:NM_016203.1	0.364984	1.02573	0.302345	1.07246	0.312407	1.09246	0.263615	1.08994	0.247762	1.10329	0.391726	1.0185	0.331526	1.04246	0.8676	0.799675	0.147849	1.2256	0.298244	-4.90643
218851_s_at	1047.38	1930.57	-2.61727	0.017454	0.548191	gb:NM_018383.1 /DB_XREF=gi:8922982 /GEN=FLJ11294 /FEA=FLmRNA /CNT=63 /TID=Hs.48541.0 /TIER=FL /STK=5 /UG=Hs.48541 /LL=55339 /DEF=Homo sapiens hypothetical protein FLJ11294 (FLJ11294), mRNA. /PROD=hypothetical protein FLJ11294 /FL=gb:NM_018383.1	0.409244	1.00319	0.382545	1.03318	0.46235	1.0042	0.621015	0.938708	0.406043	1.02794	0.630515	0.904279	0.425487	1.0037	0.322303	1.08343	0.512222	0.974997	0.34235	-4.90273
208202_s_at	371.262	535.81	-2.81086	0.011564	0.671447	gb:NM_015288.1 /DB_XREF=gi:13375621 /GEN=KIAA0239 /FEA=FLmRNA /CNT=2 /TID=Hs.9729.0 /TIER=FL /STK=0 /UG=Hs.9729 /LL=23338 /DEF=Homo sapiens KIAA0239 protein (KIAA0239), mRNA. /PROD=KIAA0239 protein /FL=gb:NM_015288.1 gb:BC004292.1	0.714937	0.861092	0.630879	0.927401	0.505453	0.981461	0.513851	0.980754	0.679122	0.917713	0.68508	0.889841	0.643602	0.899966	0.484339	0.998908	0.711482	0.874462	0.288264	-4.9005
202202_s_at	101.961	226.245	-2.52948	0.02098	0.510229	gb:NM_002290.2 /DB_XREF=gi:9845494 /GEN=LAMA4 /FEA=FLmRNA /CNT=195 /TID=Hs.78672.0 /TIER=FL /STK=3 /UG=Hs.78672 /LL=3910 /DEF=Homo sapiens laminin, alpha 4 (LAMA4), mRNA. /PROD=laminin, alpha 4 precursor /FL=gb:NM_002290.2	0.472319	0.970981	0.349727	1.04979	0.307403	1.09792	0.382033	1.0348	0.451327	1.00876	0.542653	0.945702	0.357687	1.05914	0.135374	1.2898	0.263731	1.14279	0.539878	-4.8923
220440_at	143.9	285.846	-2.36044	0.02974	0.572387	gb:NM_013268.1 /DB_XREF=gi:7019496 /GEN=PP13 /FEA=FLmRNA /CNT=14 /TID=Hs.23671.0 /TIER=FL+Stack /STK=10 /UG=Hs.23671 /LL=29124 /DEF=Homo sapiens placental protein 13 (PP13), mRNA. /PROD=placental protein 13 /FL=gb:AF117383.1 gb:NM_013268.1	0.326092	1.04672	0.245484	1.104	0.186159	1.19108	0.112252	1.19734	0.231423	1.11139	0.438492	0.996458	0.253582	1.08355	0.083372	1.26806	0.134963	1.23778	0.598465	-4.88731
204776_at	102.976	327.95	-2.54479	0.02032	0.446318	gb:NM_003248.1 /DB_XREF=gi:4507488 /GEN=THBS4 /FEA=FLmRNA /CNT=69 /TID=Hs.75774.0 /TIER=FL+Stack /STK=37 /UG=Hs.75774 /LL=7060 /DEF=Homo sapiens thrombospondin 4 (THBS4), mRNA. /PROD=thrombospondin 4 /FL=gb:NM_003248.1	0.518033	0.937038	0.404422	1.03152	0.290048	1.11251	0.298337	1.07229	0.563799	0.959473	0.393978	1.0339	0.37271	1.05505	0.299758	1.09183	0.217424	1.15935	0.368859	-4.88312
206662_at	1114.54	1636.69	-1.82211	0.085097	0.61697	gb:NM_002064.1 /DB_XREF=gi:4504024 /GEN=GLRX /FEA=FLmRNA /CNT=11 /TID=Hs.28988.0 /TIER=FL /STK=0 /UG=Hs.28988 /LL=2745 /DEF=Homo sapiens glutaredoxin (thioltransferase) (GLRX), mRNA. /PROD=glutaredoxin (thioltransferase) /FL=gb:NM_002064.1 gb:AF069668.1	0.110428	1.21647	0.046901	1.31191	0.221043	1.15986	0.182972	1.13801	0.076962	1.24492	0.215076	1.11738	0.089568	1.2353	0.357141	1.05988	0.058737	1.37135	0.552824	-4.87672
204046_at	274.173	530.727	-2.40523	0.027134	0.611071	gb:NM_004573.1 /DB_XREF=gi:4758937 /GEN=PLCB2 /FEA=FLmRNA /CNT=71 /TID=Hs.994.0 /TIER=FL+Stack /STK=28 /UG=Hs.994 /LL=5330 /DEF=Homo sapiens phospholipase C, beta 2 (PLCB2), mRNA. /PROD=phospholipase C, beta 2 /FL=gb:NM_004573.1 gb:M95678.1	0.347482	1.05504	0.351837	1.05903	0.142722	1.30705	0.493786	0.986998	0.28894	1.10552	0.756804	0.768195	0.283226	1.0888	0	0	0.958615	0.486928	0	-4.86848
205385_at	89.4525	203.368	-2.49632	0.022479	0.468991	gb:M92424.1 /DB_XREF=gi:338308 /GEN=p53 associated /FEA=FLmRNA /CNT=34 /TID=Hs.170027.5 /TIER=ConsEnd /STK=0 /UG=Hs.170027 /LL=4193 /UG_TITLE=mouse double minute 2, human homolog of; p53-binding protein /DEF=Human p53-associated mRNA, complete cds. /FL=gb:M92424.1 gb:NM_002392.1	0.500427	0.959919	0.323709	1.06094	0.328262	1.08119	0.274072	1.08499	0.385578	1.03515	0.186387	1.13575	0.34306	1.06802	0.439519	1.01873	0.531261	0.965866	0.530362	-4.865
220812_s_at	108.642	200.942	-2.24999	0.037196	0.539319	gb:NM_007072.1 /DB_XREF=gi:5901963 /GEN=HHLA2 /FEA=FLmRNA /CNT=3 /TID=Hs.252351.0 /TIER=FL /STK=0 /UG=Hs.252351 /LL=11148 /DEF=Homo sapiens HERV-H LTR-associating 2 (HHLA2), mRNA. /PROD=HERV-H LTR-associating 2 /FL=gb:NM_007072.1 gb:AF126162.1	0.330489	1.04522	0.147751	1.17912	0.130951	1.25234	0.147575	1.16569	0.234153	1.11228	0.200486	1.1284	0.207747	1.10675	0.86557	0.812573	0.742685	0.856537	0.332406	-4.86299
1562309_s_at	16.985	26.9025	-2.62022	0.017345	0.331118	gb:AK092243.1 /DB_XREF=gi:21750786 /TID=Hs2.192375.3 /CNT=2 /FEA=mRNA /TIER=ConsEnd /STK=0 /LL=112885 /UG_GENE=LOC112885 /UG=Hs.192375 /UG_TITLE=hypothetical protein BC012187 /DEF=Homo sapiens cDNA FLJ34924 fis, clone NT2RP7003134.	0.452555	0.979105	0.427315	1.01364	0.416446	1.03299	0.316428	1.07103	0.555685	0.961051	0.440859	0.990205	0.445699	1.01243	0	0	0	0	0	-4.86254
206514_s_at	50.5475	92.6425	-2.18234	0.042579	0.561742	gb:D12620.1 /DB_XREF=gi:391715 /FEA=FLmRNA /CNT=14 /TID=Hs.106242.0 /TIER=FL /STK=0 /UG=Hs.106242 /LL=4051 /UG_GENE=CYP4F3 /DEF=Homo sapiens mRNA for cytochrome P-450LTBV, complete cds. /PROD=cytochrome P-450LTBV /FL=gb:AB002454.1 gb:D12620.1 gb:NM_000896.1	0.203261	1.12661	0.246218	1.10366	0.140314	1.24002	0.223147	1.11217	0.160722	1.15886	0.29547	1.0667	0.182546	1.13975	0.029146	1.39661	0.001758	1.88809	0.245398	-4.85715
204580_at	213.558	310.303	-2.7185	0.014087	0.690468	gb:NM_002426.1 /DB_XREF=gi:4505206 /GEN=MMP12 /FEA=FLmRNA /CNT=72 /TID=Hs.1695.0 /TIER=FL+Stack /STK=18 /UG=Hs.1695 /LL=4321 /DEF=Homo sapiens matrix metalloproteinase 12 (macrophage elastase) (MMP12), mRNA. /PROD=matrix metalloproteinase 12 preproprotein /FL=gb:L23808.1 gb:NM_002426.1	0.600679	0.913477	0.510989	0.976896	0.496241	0.986123	0.250714	1.09666	0.438938	1.01292	0.521602	0.959708	0.553721	0.925501	0.130688	1.21476	0.386368	1.04342	0.623054	-4.85362
206892_at	1899.91	2187.58	-2.57348	0.019136	0.689048	gb:NM_020547.1 /DB_XREF=gi:10198655 /GEN=AMHR2 /FEA=FLmRNA /CNT=11 /TID=Hs.123014.0 /TIER=FL /STK=4 /UG=Hs.123014 /LL=269 /DEF=Homo sapiens anti-Mullerian hormone receptor, type II (AMHR2), mRNA. /PROD=anti-Mullerian hormone receptor, type II /FL=gb:AF172932.1 gb:NM_020547.1	0.563825	0.930654	0.535292	0.966839	0.303791	1.09756	0.268147	1.08702	0.391052	1.03297	0.468632	0.982908	0.410297	1.05437	0.513581	0.986017	0.431526	1.01765	0.198666	-4.84708
208562_s_at	38.975	155.394	-2.60853	0.017778	0.396105	gb:NM_020297.1 /DB_XREF=gi:10947121 /GEN=ABCC9 /FEA=FLmRNA /CNT=1 /TID=Hs.248960.2 /TIER=FL /STK=0 /UG=Hs.248960 /LL=10060 /DEF=Homo sapiens ATP-binding cassette, sub-family C (CFTRMRP), member 9 (ABCC9), transcript variant SUR2B, mRNA. /PROD=ATP-binding cassette, sub-family C, member 9,isoform SUR2B /FL=gb:NM_020297.1	0.274186	1.08171	0.453828	1.00118	0.153703	1.22951	0.342359	1.0528	0.314375	1.07102	0.567857	0.928162	0.442103	1.00216	0.198974	1.16498	0.225363	1.16267	0.4772	-4.84603
220108_at	40.3575	49.38	-1.33984	0.196967	0.451215	gb:NM_004297.1 /DB_XREF=gi:4758443 /GEN=GNA14 /FEA=FLmRNA /CNT=10 /TID=Hs.50612.0 /TIER=FL /STK=3 /UG=Hs.50612 /LL=9630 /DEF=Homo sapiens guanine nucleotide binding protein (G protein), alpha 14 (GNA14), mRNA. /PROD=guanine nucleotide binding protein (G protein),alpha 14 /FL=gb:AF105201.1 gb:NM_004297.1	0.083298	1.26291	0.0385	1.33743	0.038696	1.44793	0.018385	1.39017	0.022454	1.37997	0.1205	1.20239	0.040235	1.33453	0.496627	0.993145	0.139216	1.24216	0.000917	-4.83774
210182_at	250.674	386.97	-2.01741	0.058816	0.68666	gb:AB000263.1 /DB_XREF=gi:2055231 /FEA=FLmRNA /CNT=20 /TID=Hs.44205.0 /TIER=FL /STK=0 /UG=Hs.44205 /LL=1325 /UG_GENE=CORT /DEF=Homo sapiens mRNA for prepro cortistatin like peptide, complete cds. /PROD=prepro cortistatin like peptide /FL=gb:AB000263.1 gb:AF013252.1 gb:NM_001302.1	0.282965	1.07152	0.083709	1.24412	0.080591	1.32985	0.155725	1.15695	0.146564	1.16943	0.206601	1.12159	0.134855	1.1654	0.285091	1.09633	0.177636	1.19107	0.481316	-4.8369
221037_s_at	22.1837	98.295	-2.41713	0.026478	0.409428	gb:NM_031291.1 /DB_XREF=gi:13775207 /GEN=DKFZP434N1235 /FEA=FLmRNA /CNT=1 /TID=HsAffx.900221.142 /TIER=FL /STK=0 /DEF=Homo sapiens hypothetical protein DKFZp434N1235 (DKFZP434N1235), mRNA. /PROD=hypothetical protein DKFZp434N1235 /FL=gb:NM_031291.1	0.352923	1.0321	0.268069	1.09112	0.259473	1.12905	0.407527	1.02316	0.208247	1.12633	0.428527	1.00098	0.299662	1.05728	0.58197	0.955969	0.273922	1.11538	0.170528	-4.83652
205528_s_at	53.61	105.444	-1.5211	0.145607	0.56291	gb:X79990.1 /DB_XREF=gi:510523 /GEN=ETO /FEA=FLmRNA /CNT=39 /TID=Hs.31551.0 /TIER=Stack /STK=14 /UG=Hs.31551 /LL=862 /UG_TITLE=core-binding factor, runt domain, alpha subunit 2; translocated to, 1; cyclin D-related /DEF=H.sapiens ETO mRNA. /FL=gb:D43638.1 gb:NM_004349.1	0.090855	1.24122	0.055559	1.29121	0.058331	1.37977	0.170852	1.14612	0.025539	1.35571	0.053596	1.29429	0.054671	1.29208	0.457215	1.01089	0.110654	1.26949	0.489078	-4.83326
200928_s_at	309.059	508.394	-2.55079	0.020066	0.641598	gb:AL162081.1 /DB_XREF=gi:7328165 /GEN=DKFZp762K0911 /FEA=FLmRNA /CNT=365 /TID=Hs.5807.0 /TIER=FL /STK=0 /UG=Hs.5807 /LL=51552 /DEF=Homo sapiens mRNA; cDNA DKFZp762K0911 (from clone DKFZp762K0911); complete cds. /PROD=hypothetical protein /FL=gb:NM_016322.1 gb:AL162081.1 gb:AF152463.1 gb:AF203689.1	0.509729	0.955681	0.491214	0.985297	0.351297	1.06687	0.372426	1.0378	0.416561	1.02199	0.374123	1.02622	0.406264	1.06094	0.072655	1.28217	0.193056	1.1754	0.17376	-4.80946
202987_at	125.015	214.02	-2.53944	0.020548	0.621453	gb:AW296296 /DB_XREF=gi:6702922 /DB_XREF=UI-H-BI2-aid-c-12-0-UI.s1 /CLONE=IMAGE:2728727 /FEA=FLmRNA /CNT=168 /TID=Hs.7446.0 /TIER=ConsEnd /STK=1 /UG=Hs.7446 /LL=25997 /UG_GENE=DKFZP586G0522 /UG_TITLE=DKFZP586G0522 protein /FL=gb:AL050289.1 gb:BC002823.1 gb:AF272151.1 gb:NM_015524.1 gb:AF274303.1	0.489422	0.964492	0.481259	0.9894	0.29142	1.10638	0.572509	0.957951	0.786885	0.868196	0.441036	0.995258	0.39896	1.05728	0.317616	1.08021	0.384961	1.04342	0.469859	-4.80388
218330_s_at	80.2975	205.292	-1.69804	0.10672	0.614264	gb:NM_018162.1 /DB_XREF=gi:9506612 /GEN=FLJ10633 /FEA=FLmRNA /CNT=126 /TID=Hs.23467.0 /TIER=FL+Stack /STK=30 /UG=Hs.23467 /LL=55725 /DEF=Homo sapiens hypothetical protein FLJ10633 (FLJ10633), mRNA. /PROD=hypothetical protein FLJ10633 /FL=gb:NM_018162.1	0.083263	1.25312	0.077562	1.25267	0.127417	1.28732	0.180625	1.13861	0.077128	1.24247	0.133181	1.18186	0.077302	1.25997	0.205458	1.14792	0.535352	0.963875	0.269625	-4.79758
205858_at	24.7475	34.2013	-1.60801	0.125232	0.358251	gb:NM_002507.1 /DB_XREF=gi:4505392 /GEN=NGFR /FEA=FLmRNA /CNT=33 /TID=Hs.1827.0 /TIER=FL+Stack /STK=16 /UG=Hs.1827 /LL=4804 /DEF=Homo sapiens nerve growth factor receptor (TNFR superfamily, member 16) (NGFR), mRNA. /PROD=nerve growth factor receptor precursor /FL=gb:NM_002507.1 gb:M14764.1	0.105804	1.22097	0.078431	1.25201	0.055012	1.39039	0.150747	1.16149	0.050972	1.28697	0.080965	1.24625	0.065909	1.27027	0.5807	0.955969	0.092313	1.30427	0.198373	-4.79707
205385_at	89.4525	203.368	-2.49632	0.022479	0.468991	gb:M92424.1 /DB_XREF=gi:338308 /GEN=p53 associated /FEA=FLmRNA /CNT=34 /TID=Hs.170027.5 /TIER=ConsEnd /STK=0 /UG=Hs.170027 /LL=4193 /UG_TITLE=mouse double minute 2, human homolog of; p53-binding protein /DEF=Human p53-associated mRNA, complete cds. /FL=gb:M92424.1 gb:NM_002392.1	0.383191	1.01609	0.271504	1.08855	0.42907	1.02211	0.450637	1.0055	0.374719	1.03982	0.33998	1.043	0.367259	1.02473	0.752946	0.880658	0.773061	0.84006	0.289077	-4.79684
218033_s_at	60.0737	221.751	-2.49754	0.022422	0.484138	gb:NM_003498.1 /DB_XREF=gi:4507116 /GEN=SNN /FEA=FLmRNA /CNT=162 /TID=Hs.76691.0 /TIER=FL /STK=5 /UG=Hs.76691 /LL=8303 /DEF=Homo sapiens stannin (SNN), mRNA. /PROD=Stannin /FL=gb:AF030196.1 gb:NM_003498.1 gb:AL161976.1 gb:AF070673.1	0.503821	0.945551	0.264287	1.11151	0.562084	0.943981	0.239089	1.12408	0.267465	1.1118	0.607655	0.894804	0.371457	1.08073	0	0	0	0	0	-4.78802
208193_at	19.5775	29.8675	-1.41377	0.174492	0.527953	gb:NM_000590.1 /DB_XREF=gi:10834979 /GEN=IL9 /FEA=FLmRNA /CNT=8 /TID=Hs.960.0 /TIER=FL /STK=0 /UG=Hs.960 /LL=3578 /DEF=Homo sapiens interleukin 9 (IL9), mRNA. /PROD=interleukin 9 /FL=gb:NM_000590.1 gb:M30134.1	0.046592	1.3326	0.050747	1.3026	0.096609	1.30176	0.157078	1.1562	0.120892	1.19328	0.201942	1.12657	0.04774	1.31289	0.831051	0.836796	0.785679	0.831596	0.118985	-4.78786
204163_at	39.135	50.6725	-1.43635	0.168055	0.675595	gb:NM_007046.1 /DB_XREF=gi:5901943 /GEN=EMILIN /FEA=FLmRNA /CNT=125 /TID=Hs.63348.0 /TIER=FL+Stack /STK=82 /UG=Hs.63348 /LL=11117 /DEF=Homo sapiens elastin microfibril interface located protein (EMILIN), mRNA. /PROD=elastin microfibril interface located protein /FL=gb:AF088916.1 gb:NM_007046.1	0.068342	1.29242	0.086597	1.24572	0.032709	1.48368	0.052306	1.2839	0.127887	1.19534	0.015103	1.47987	0.049579	1.31457	0.42263	1.03184	0.257899	1.1286	0.272399	-4.78765
209602_s_at	11.655	16.12	-1.22151	0.23765	0.564224	gb:AI796169 /DB_XREF=gi:5361632 /DB_XREF=wh43d10.x1 /CLONE=IMAGE:2383507 /FEA=FLmRNA /CNT=105 /TID=Hs.169946.0 /TIER=Stack /STK=13 /UG=Hs.169946 /LL=2625 /UG_GENE=GATA3 /UG_TITLE=GATA-binding protein 3 /FL=gb:NM_002051.1 gb:M69106.1 gb:BC003070.1	0.073824	1.27332	0.02494	1.38119	0.049945	1.40607	0.102782	1.20498	0.007221	1.47878	0.080521	1.25122	0.035204	1.34567	0.607077	0.945853	0.125262	1.25004	0.36033	-4.78354
205933_at	44.4188	132.403	-2.10339	0.049759	0.462968	gb:NM_015559.1 /DB_XREF=gi:7662121 /GEN=KIAA0437 /FEA=FLmRNA /CNT=29 /TID=Hs.151717.0 /TIER=FL /STK=7 /UG=Hs.151717 /LL=26040 /DEF=Homo sapiens KIAA0437 protein (KIAA0437), mRNA. /PROD=KIAA0437 protein /FL=gb:NM_015559.1 gb:AB022660.1	0.216773	1.11762	0.177211	1.14993	0.159416	1.21758	0.387036	1.03166	0.157614	1.161	0.402264	1.01344	0.169052	1.15043	0.798825	0.85688	0.228183	1.14598	0.356904	-4.77811
210264_at	114.8	214.65	-2.51556	0.021597	0.440044	gb:AF089087.1 /DB_XREF=gi:10503932 /FEA=FLmRNA /CNT=47 /TID=Hs.239891.0 /TIER=FL+Stack /STK=8 /UG=Hs.239891 /LL=2859 /UG_GENE=GPR35 /DEF=Homo sapiens G protein-coupled receptor mRNA, complete cds. /PROD=G protein-coupled receptor /FL=gb:AF089087.1 gb:NM_005301.1	0.442164	0.986126	0.311272	1.06918	0.244394	1.14264	0.47287	0.996648	0.227735	1.1175	0.316554	1.05844	0.393677	1.03054	0.424349	1.02678	0.614114	0.919201	0.088008	-4.76741
222901_s_at	51.8775	78.155	-0.965513	0.347082	0.632627	gb:AF153815.1 /DEF=Homo sapiens clone 1 inwardly-rectifying potassium channel Kir5.1 (KCNJ16) mRNA, complete cds. /FEA=mRNA /GEN=KCNJ16 /PROD=inwardly-rectifying potassium channel Kir5.1 /DB_XREF=gi:8132290 /UG=Hs.50151 potassium inwardly-rectifying channel, subfamily J, member 16 /FL=gb:AF153815.1 gb:AF153816.1 gb:NM_018658.1 gb:AF179353.1	0.04117	1.34425	0.036302	1.3382	0.021922	1.52854	0.031583	1.32609	0.019194	1.38336	0.018655	1.41372	0.024674	1.3834	0.020174	1.42991	0.000101	2.35962	0.247517	-4.76022
204722_at	48.0538	92.2225	-1.30004	0.209989	0.536214	gb:AW007335 /DB_XREF=gi:5856113 /DB_XREF=ws51c06.x1 /CLONE=IMAGE:2500714 /FEA=FLmRNA /CNT=64 /TID=Hs.4865.0 /TIER=Stack /STK=13 /UG=Hs.4865 /LL=55800 /UG_GENE=HSA243396 /UG_TITLE=voltage-gated sodium channel beta-3 subunit (scn3b gene) /FL=gb:NM_018400.1 gb:AL136589.1	0.089011	1.24445	0.030057	1.35915	0.048749	1.40778	0.098133	1.20981	0.037907	1.31728	0.068948	1.26534	0.04087	1.32499	0.520795	0.982859	0.251514	1.12879	0.132613	-4.75806
1553087_at	32.3912	124.968	-2.50264	0.022186	0.343752	gb:NM_032362.1 /DB_XREF=gi:14150172 /TID=Hs2.334493.1 /CNT=2 /FEA=FLmRNA /TIER=FL /STK=2 /LL=84322 /UG_GENE=HEIL1 /UG=Hs.334493 /UG_TITLE=HEIL1 protein /DEF=Homo sapiens HEIL1 protein (HEIL1), mRNA. /FL=gb:AB027121.1 gb:NM_032362.1	0.499873	0.959123	0.295208	1.07697	0.558552	0.952478	0.6892	0.910931	0.22811	1.11583	0.575156	0.935194	0.387518	1.05757	0.644333	0.925431	0.131979	1.24537	0.427991	-4.75629
223169_s_at	18.1075	27.155	-1.81013	0.087004	0.489044	gb:AB051826.1 /DEF=Homo sapiens hG28K mRNA for GTP-binding protein like 1, complete cds. /FEA=mRNA /GEN=hG28K /PROD=GTP-binding protein like 1 /DB_XREF=gi:11527796 /UG=Hs.20252 novel Ras family protein /FL=gb:NM_021205.1 gb:AB051826.1 gb:AF282258.1	0.130148	1.19192	0.092579	1.23273	0.137387	1.24277	0.150071	1.16134	0.077464	1.24266	0.097745	1.22227	0.101086	1.21915	0.359155	1.0573	0.146593	1.22401	0.482606	-4.73358
221450_x_at	226.002	478.717	-2.26304	0.036233	0.548164	gb:NM_018933.1 /DB_XREF=gi:11036653 /GEN=PCDHB13 /FEA=FLmRNA /CNT=2 /TID=Hs.283803.0 /TIER=FL /STK=0 /UG=Hs.283803 /LL=56123 /DEF=Homo sapiens protocadherin beta 13 (PCDHB13), mRNA. /PROD=protocadherin beta 13 /FL=gb:NM_018933.1 gb:AF152492.1	0.340512	1.03874	0.263136	1.09363	0.098057	1.29867	0.15705	1.15605	0.202999	1.12892	0.151748	1.16627	0.242797	1.0833	0.477432	1.00195	0.228724	1.15083	0.238774	-4.73332
220308_at	144.993	236.882	-1.84984	0.080825	0.644645	gb:NM_012337.1 /DB_XREF=gi:6912525 /GEN=NESG1 /FEA=FLmRNA /CNT=7 /TID=Hs.158450.0 /TIER=FL /STK=0 /UG=Hs.158450 /LL=25790 /DEF=Homo sapiens nasopharyngeal epithelium specific protein 1 (NESG1), mRNA. /PROD=nasopharyngeal epithelium specific protein 1 /FL=gb:NM_012337.1 gb:AF094758.1	0.137074	1.18417	0.077455	1.25281	0.192985	1.18302	0.183869	1.1365	0.050032	1.2881	0.127634	1.18741	0.109211	1.20868	0.434772	1.02099	0.1648	1.20341	0.253499	-4.72995
220381_at	63.3775	176.901	-1.31262	0.205803	0.636169	gb:NM_030672.1 /DB_XREF=gi:13491175 /GEN=FLJ10312 /FEA=FLmRNA /CNT=8 /TID=Hs.132560.0 /TIER=FL /STK=3 /UG=Hs.132560 /LL=79822 /DEF=Homo sapiens hypothetical protein FLJ10312 (FLJ10312), mRNA. /PROD=hypothetical protein FLJ10312 /FL=gb:NM_030672.1	0.028462	1.40058	0.068712	1.26996	0.083191	1.32813	0.211338	1.11987	0.042264	1.3136	0.106875	1.21761	0.043422	1.32765	0.307654	1.08753	0.321811	1.08355	0.587066	-4.71764
221088_s_at	46.7013	142.537	-2.49953	0.02233	0.490633	gb:NM_017650.1 /DB_XREF=gi:8923072 /GEN=FLJ20068 /FEA=FLmRNA /CNT=2 /TID=Hs.247748.0 /TIER=FL /STK=0 /UG=Hs.247748 /LL=55607 /DEF=Homo sapiens hypothetical protein FLJ20068 (FLJ20068), mRNA. /PROD=hypothetical protein FLJ20068 /FL=gb:NM_017650.1	0.395897	1.00979	0.417332	1.03875	0.409342	1.03316	0.377144	1.036	0.44226	1.01163	0.349757	1.03866	0.409594	1.01225	0.338876	1.07083	0.386124	1.04342	0.539373	-4.69443
220701_at	205.176	376.234	-2.77623	0.012455	0.691351	gb:NM_018587.1 /DB_XREF=gi:8924064 /GEN=PRO1617 /FEA=FLmRNA /CNT=4 /TID=Hs.283057.0 /TIER=FL /STK=0 /UG=Hs.283057 /LL=55451 /DEF=Homo sapiens hypothetical protein PRO1617 (PRO1617), mRNA. /PROD=hypothetical protein PRO1617 /FL=gb:AF116641.1 gb:NM_018587.1	0.776103	0.826141	0.705444	0.8941	0.706163	0.875929	0.729301	0.894138	0.733838	0.892404	0.790488	0.83303	0.736635	0.868954	0.546209	0.970574	0.386036	1.04342	0.83685	-4.69133
206525_at	55.32	145.705	-2.38264	0.028421	0.4261	gb:NM_002042.1 /DB_XREF=gi:4503868 /GEN=GABRR1 /FEA=FLmRNA /CNT=17 /TID=Hs.1438.0 /TIER=FL /STK=0 /UG=Hs.1438 /LL=2569 /DEF=Homo sapiens gamma-aminobutyric acid (GABA) receptor, rho 1 (GABRR1), mRNA. /PROD=gamma-aminobutyric acid (GABA) receptor, rho 1precursor /FL=gb:NM_002042.1 gb:M62400.1	0.25896	1.08901	0.396295	1.02691	0.31366	1.13278	0.512173	0.981016	0.375985	1.0407	0.392033	1.01898	0.323509	1.05658	0.426431	1.02739	0.484349	0.989448	0.261647	-4.68917
208747_s_at	30.4375	56.925	-1.55929	0.136336	0.676105	gb:M18767.1 /DB_XREF=gi:179647 /GEN=C1S /FEA=FLmRNA /CNT=394 /TID=Hs.169756.0 /TIER=FL /STK=3 /UG=Hs.169756 /LL=716 /UG_TITLE=complement component 1, s subcomponent /DEF=Human complement subcomponent C1s, alpha- and beta-chains, complete cds. /FL=gb:J04080.1 gb:M18767.1 gb:NM_001734.1	0.071689	1.27343	0.110231	1.21054	0.064545	1.36433	0.176315	1.14169	0.107721	1.20537	0.283697	1.07308	0.068035	1.26796	0.277242	1.09985	0.071179	1.33631	0.054863	-4.68036
203922_s_at	339.156	477.405	-2.55458	0.019908	0.667284	gb:AI308863 /DB_XREF=gi:4003734 /DB_XREF=qo78d02.x1 /CLONE=IMAGE:1914627 /FEA=FLmRNA /CNT=96 /TID=Hs.88974.0 /TIER=Stack /STK=8 /UG=Hs.88974 /LL=1536 /UG_GENE=CYBB /UG_TITLE=cytochrome b-245, beta polypeptide (chronic granulomatous disease) /FL=gb:NM_000397.2	0.529252	0.946753	0.449716	1.00291	0.480553	0.994467	0.482341	0.992989	0.519099	0.980837	0.586207	0.932765	0.466772	1.00252	0.831508	0.838624	0.668357	0.896895	0.551949	-4.67853
205987_at	82.0775	187.282	-2.09915	0.050174	0.467866	gb:NM_001765.1 /DB_XREF=gi:4502646 /GEN=CD1C /FEA=FLmRNA /CNT=24 /TID=Hs.1311.0 /TIER=FL+Stack /STK=8 /UG=Hs.1311 /LL=911 /DEF=Homo sapiens CD1C antigen, c polypeptide (CD1C), mRNA. /PROD=CD1C antigen, c polypeptide /FL=gb:NM_001765.1 gb:M28827.1	0.136029	1.19554	0.177308	1.15277	0.45528	1.07789	0.42517	1.01628	0.314742	1.07558	0.423331	1.0035	0.185685	1.17005	0.336913	1.07005	0.495286	0.983794	0.466099	-4.67595
208482_at	47.3738	71.4125	-1.8418	0.082043	0.348653	gb:NM_001049.1 /DB_XREF=gi:4557856 /GEN=SSTR1 /FEA=FLmRNA /CNT=4 /TID=Hs.248160.0 /TIER=FL /STK=0 /UG=Hs.248160 /LL=6751 /DEF=Homo sapiens somatostatin receptor 1 (SSTR1), mRNA. /PROD=somatostatin receptor 1 /FL=gb:NM_001049.1	0.136534	1.18764	0.112102	1.20975	0.150721	1.22802	0.162574	1.15274	0.068693	1.25931	0.280489	1.07614	0.114062	1.20556	0	0	0	0	0	-4.67152
207754_at	241.839	408.82	-2.58913	0.018518	0.597638	gb:NM_007211.1 /DB_XREF=gi:6005777 /GEN=HOJ-1 /FEA=FLmRNA /CNT=3 /TID=Hs.28529.0 /TIER=FL /STK=0 /UG=Hs.28529 /LL=11228 /DEF=Homo sapiens carcinoma associated (HOJ-1), mRNA. /PROD=carcinoma associated /FL=gb:U82396.1 gb:NM_007211.1	0.61632	0.902958	0.333729	1.05715	0.470985	0.999509	0.569377	0.957951	0.531751	0.974808	0.482822	0.975526	0.508079	0.999622	0.418693	1.03184	0.541359	0.959271	0.888525	-4.66616
206104_at	41.1575	113.16	-1.07554	0.296338	0.653102	gb:NM_002202.1 /DB_XREF=gi:4504736 /GEN=ISL1 /FEA=FLmRNA /CNT=26 /TID=Hs.505.0 /TIER=FL /STK=3 /UG=Hs.505 /LL=3670 /DEF=Homo sapiens ISL1 transcription factor, LIMhomeodomain, (islet-1) (ISL1), mRNA. /PROD=islet-1 /FL=gb:NM_002202.1 gb:U07559.1	0.044321	1.33919	0.03287	1.3544	0.051746	1.40569	0.134496	1.17545	0.069516	1.25695	0.030417	1.37546	0.031829	1.36116	0.113938	1.23653	0.133555	1.2429	0.162943	-4.66365
205713_s_at	32.6713	131.843	-1.66115	0.114001	0.475278	gb:NM_000095.1 /DB_XREF=gi:4557482 /GEN=COMP /FEA=FLmRNA /CNT=64 /TID=Hs.1584.0 /TIER=FL+Stack /STK=16 /UG=Hs.1584 /LL=1311 /DEF=Homo sapiens cartilage oligomeric matrix protein (pseudoachondroplasia, epiphyseal dysplasia 1, multiple) (COMP), mRNA. /PROD=cartilage oligomeric matrix protein presursor /FL=gb:L32137.1 gb:NM_000095.1	0.094726	1.23668	0.138922	1.18166	0.061607	1.37106	0.106473	1.20056	0.107376	1.20576	0.23132	1.10441	0.083069	1.24307	0.000152	1.96604	0.001172	1.94379	0.102415	-4.65964
210400_at	71.9275	101.546	-1.73144	0.100477	0.509957	gb:L76224.1 /DB_XREF=gi:1196448 /FEA=FLmRNA /CNT=10 /TID=Hs.36451.0 /TIER=FL /STK=0 /UG=Hs.36451 /LL=2905 /UG_GENE=GRIN2C /DEF=Homo sapiens NMDA receptor mRNA, complete cds. /PROD=NMDA receptor /FL=gb:L76224.1 gb:U77782.1 gb:NM_000835.2	0.137773	1.18551	0.152482	1.17121	0.048275	1.41286	0.151845	1.16078	0.057873	1.27645	0.096582	1.22609	0.095342	1.22571	0.097678	1.26965	0.153112	1.22488	0.264817	-4.64811
201427_s_at	18664.9	29841.5	-2.65229	0.01621	0.61696	gb:NM_005410.1 /DB_XREF=gi:4885590 /GEN=SEPP1 /FEA=FLmRNA /CNT=372 /TID=Hs.3314.0 /TIER=FL+Stack /STK=120 /UG=Hs.3314 /LL=6414 /DEF=Homo sapiens selenoprotein P, plasma, 1 (SEPP1), mRNA. /PROD=selenoprotein P precursor /FL=gb:NM_005410.1	0.598945	0.915161	0.526014	0.970793	0.628896	0.918149	0.576859	0.956543	0.52673	0.977815	0.665983	0.89816	0.592551	0.926285	0.867752	0.815741	0.977123	0.637849	0.707403	-4.64544
208262_x_at	465.305	606.903	-2.59854	0.018155	0.589478	gb:NM_000243.1 /DB_XREF=gi:4557742 /GEN=MEFV /FEA=FLmRNA /CNT=4 /TID=Hs.173730.0 /TIER=FL /STK=0 /UG=Hs.173730 /LL=4210 /DEF=Homo sapiens Mediterranean fever (MEFV), mRNA. /PROD=Mediterranean fever protein /FL=gb:AF018080.1 gb:NM_000243.1	0.487495	0.965754	0.48806	0.986596	0.564362	0.951088	0.373022	1.0376	0.568261	0.961567	0.603818	0.925096	0.532071	0.962493	0.721663	0.894421	0.841914	0.793432	0	-4.63978
203417_at	215.847	333.765	-1.85869	0.079501	0.640784	gb:NM_017459.1 /DB_XREF=gi:9665258 /GEN=MFAP2 /FEA=FLmRNA /CNT=135 /TID=Hs.83551.0 /TIER=FL+Stack /STK=87 /UG=Hs.83551 /LL=4237 /DEF=Homo sapiens microfibrillar-associated protein 2 (MFAP2), transcript variant 1, mRNA. /PROD=microfibrillar-associated protein 2 precursor /FL=gb:NM_002403.2 gb:NM_017459.1 gb:U19718.1	0.162523	1.16078	0.122977	1.19803	0.133343	1.24837	0.239525	1.10306	0.116162	1.19809	0.432453	0.999171	0.122583	1.19428	0.057891	1.32665	0.364178	1.05569	0	-4.63095
221226_s_at	261.361	321.59	-1.53227	0.142844	0.669224	gb:NM_018674.1 /DB_XREF=gi:8922082 /GEN=ASIC4 /FEA=FLmRNA /CNT=1 /TID=Hs.87469.0 /TIER=FL /STK=0 /UG=Hs.87469 /LL=55515 /DEF=Homo sapiens putative acid-sensing ion channel (ASIC4), mRNA. /PROD=putative acid-sensing ion channel /FL=gb:NM_018674.1	0.097256	1.23232	0.098189	1.22491	0.051652	1.39924	0.143595	1.16656	0.090735	1.22472	0.27558	1.07782	0.068557	1.26569	0.304672	1.08587	0.093963	1.31561	0.040307	-4.6261
208018_s_at	43.4787	128.87	-1.82933	0.083966	0.510481	gb:NM_002110.1 /DB_XREF=gi:4504356 /GEN=HCK /FEA=FLmRNA /CNT=2 /TID=Hs.89555.0 /TIER=FL /STK=0 /UG=Hs.89555 /LL=3055 /DEF=Homo sapiens hemopoietic cell kinase (HCK), mRNA. /PROD=hemopoietic cell kinase /FL=gb:NM_002110.1 gb:M16591.1	0.013083	1.60829	0.179172	1.16709	0.568421	0.940159	0.248815	1.10731	0.267528	1.10824	0	0	0.116833	1.26687	0	0	0	0	0	-4.62436
206801_at	144.795	297.334	-2.11945	0.048214	0.547366	gb:NM_002521.1 /DB_XREF=gi:4505432 /GEN=NPPB /FEA=FLmRNA /CNT=20 /TID=Hs.219140.0 /TIER=FL /STK=7 /UG=Hs.219140 /LL=4879 /DEF=Homo sapiens natriuretic peptide precursor B (NPPB), mRNA. /PROD=natriuretic peptide precursor B /FL=gb:NM_002521.1 gb:M25296.1	0.24828	1.09332	0.213054	1.12407	0.197281	1.17906	0.18036	1.1388	0.10815	1.20496	0.305054	1.06149	0.205478	1.1212	0.474582	1.00318	0.638086	0.912384	0.455733	-4.61451
205706_s_at	672.571	1129.73	-1.98359	0.062768	0.651055	gb:NM_014915.1 /DB_XREF=gi:7662473 /GEN=KIAA1074 /FEA=FLmRNA /CNT=30 /TID=Hs.129218.0 /TIER=FL /STK=3 /UG=Hs.129218 /LL=22852 /DEF=Homo sapiens KIAA1074 protein (KIAA1074), mRNA. /PROD=KIAA1074 protein /FL=gb:AB028997.1 gb:NM_014915.1	0.193023	1.13313	0.151488	1.17021	0.186591	1.18896	0.24574	1.09878	0.148513	1.1675	0.180849	1.14006	0.158388	1.15903	0.513773	0.986102	0.228256	1.14614	0.608431	-4.61102
208554_at	36.3275	44.075	-1.31015	0.206619	0.586305	gb:NM_002700.1 /DB_XREF=gi:4505964 /GEN=POU4F3 /FEA=FLmRNA /CNT=2 /TID=Hs.248019.0 /TIER=FL /STK=0 /UG=Hs.248019 /LL=5459 /DEF=Homo sapiens POU domain, class 4, transcription factor 3 (POU4F3), mRNA. /PROD=POU domain, class 4, transcription factor 3 /FL=gb:NM_002700.1	0.079181	1.26061	0.053049	1.29676	0.051123	1.40288	0.09898	1.20895	0.026312	1.35309	0.093676	1.22764	0.048639	1.30706	0.348363	1.06286	0.145801	1.22602	0.210898	-4.6002
221373_x_at	194.001	334.435	-1.71751	0.10304	0.639027	gb:NM_004158.1 /DB_XREF=gi:4758973 /GEN=PSPN /FEA=FLmRNA /CNT=2 /TID=Hs.248159.0 /TIER=FL /STK=0 /UG=Hs.248159 /LL=5623 /DEF=Homo sapiens persephin (PSPN), mRNA. /PROD=persephin /FL=gb:NM_004158.1 gb:AF040962.1	0.170381	1.15648	0.149087	1.17593	0.036032	1.46082	0.121404	1.18946	0.146802	1.17525	0.060186	1.29901	0.097538	1.22281	0	0	0.498921	0.953982	0.011798	-4.60015
207553_at	293.04	383.675	-2.25942	0.036497	0.659947	gb:NM_000912.1 /DB_XREF=gi:4505510 /GEN=OPRK1 /FEA=FLmRNA /CNT=6 /TID=Hs.89455.0 /TIER=FL /STK=0 /UG=Hs.89455 /LL=4986 /DEF=Homo sapiens opioid receptor, kappa 1 (OPRK1), mRNA. /PROD=opioid receptor, kappa 1 /FL=gb:L37362.1 gb:NM_000912.1 gb:U17298.1 gb:U11053.1	0.354158	1.03143	0.226945	1.11558	0.209527	1.1706	0.295108	1.07367	0.103403	1.21164	0.149038	1.17096	0.277973	1.06492	0.280883	1.10149	0.211437	1.16229	0.074794	-4.59075
210002_at	52.7687	193.898	-1.43344	0.168874	0.640013	gb:D87811.1 /DB_XREF=gi:2506075 /FEA=FLmRNA /CNT=36 /TID=Hs.50924.0 /TIER=FL /STK=7 /UG=Hs.50924 /LL=2627 /UG_GENE=GATA6 /DEF=Homo sapiens mRNA for GATA-6, complete cds. /PROD=GATA-6 /FL=gb:U66075.1 gb:NM_005257.1 gb:D87811.1	0.096506	1.23516	0.039722	1.33161	0.1075	1.28499	0.106981	1.20279	0.087201	1.23468	0.034313	1.3612	0.060542	1.28286	0.409907	1.03563	0.064229	1.35919	0.539852	-4.58301
220827_at	106.067	250.245	-2.6091	0.017756	0.491702	gb:NM_018329.1 /DB_XREF=gi:8922878 /GEN=FLJ11117 /FEA=FLmRNA /CNT=3 /TID=Hs.272243.0 /TIER=FL /STK=0 /UG=Hs.272243 /LL=55305 /DEF=Homo sapiens hypothetical protein FLJ11117 (FLJ11117), mRNA. /PROD=hypothetical protein FLJ11117 /FL=gb:NM_018329.1	0.483161	0.9675	0.627481	0.928134	0.544244	0.960859	0.592768	0.950086	0.537031	0.973557	0.453822	0.989202	0.576065	0.939192	0.460289	1.00998	0.310036	1.09157	0.134811	-4.58255
205685_at	70.0787	277.665	-2.44116	0.025199	0.384471	gb:BG236280 /DB_XREF=gi:12750052 /DB_XREF=naf24d07.x1 /CLONE=IMAGE:4141884 /FEA=FLmRNA /CNT=27 /TID=Hs.27954.0 /TIER=Stack /STK=12 /UG=Hs.27954 /LL=942 /UG_GENE=CD86 /UG_TITLE=CD86 antigen (CD28 antigen ligand 2, B7-2 antigen) /FL=gb:NM_006889.1 gb:U04343.1	0.233849	1.11306	0.475341	0.991785	0.453981	1.00862	0.531505	0.972773	0.273088	1.08886	0.367262	1.03062	0.407221	1.02144	0.651784	0.926412	0.529151	0.9669	0.298048	-4.57935
219054_at	61.0575	213.405	-2.60543	0.017894	0.390069	gb:NM_024563.1 /DB_XREF=gi:13375730 /GEN=FLJ14054 /FEA=FLmRNA /CNT=55 /TID=Hs.13528.0 /TIER=FL+Stack /STK=19 /UG=Hs.13528 /LL=79614 /DEF=Homo sapiens hypothetical protein FLJ14054 (FLJ14054), mRNA. /PROD=hypothetical protein FLJ14054 /FL=gb:NM_024563.1	0.495712	0.96129	0.494535	0.983713	0.628647	0.917333	0.572255	0.957698	0.466107	1.00182	0.491566	0.971533	0.573471	0.920474	0.216138	1.14688	0.506027	0.978204	0.544454	-4.57935
202409_at	90.3538	228.436	-2.41886	0.026384	0.54719	gb:X07868 /DB_XREF=gi:32998 /FEA=FLmRNA /CNT=466 /TID=Hs.251664.0 /TIER=Stack /STK=260 /UG=Hs.251664 /LL=3481 /UG_GENE=IGF2 /UG_TITLE=insulin-like growth factor 2 (somatomedin A) /DEF=Human DNA for insulin-like growth factor II (IGF-2); exon 7 and additional ORF /FL=gb:NM_000612.2 gb:BC000531.1 gb:J03242.1 gb:M17426.1	0.472036	0.973072	0.328956	1.05828	0.420727	1.0267	0.370459	1.03864	0.370395	1.04169	0.422142	1.00385	0.390223	1.03903	0.557647	0.967465	0.676696	0.892783	0.434086	-4.57602
213249_at	196.549	300.01	-2.18433	0.042411	0.651141	gb:AU145127 /DB_XREF=gi:11006648 /DB_XREF=AU145127 /CLONE=HEMBA1003978 /FEA=FLmRNA /CNT=70 /TID=Hs.76798.0 /TIER=Stack /STK=34 /UG=Hs.76798 /LL=23194 /UG_GENE=FBXL7 /UG_TITLE=f-box and leucine-rich repeat protein 7 /FL=gb:NM_012304.1 gb:AF199356.1	0.243268	1.11193	0.232441	1.1224	0.322446	1.09699	0.679673	0.906254	0.600369	0.938491	0.427203	1.00199	0.243116	1.11234	0	0	0.735461	0.823751	0	-4.57456
202833_s_at	12.2025	18.935	-1.48213	0.155603	0.391831	gb:NM_000295.1 /DB_XREF=gi:4505792 /GEN=SERPINA1 /FEA=FLmRNA /CNT=441 /TID=Hs.297681.0 /TIER=FL+Stack /STK=224 /UG=Hs.297681 /LL=5265 /DEF=Homo sapiens serine (or cysteine) proteinase inhibitor, clade A (alpha-1 antiproteinase, antitrypsin), member 1 (SERPINA1), mRNA. /PROD=serine (or cysteine) proteinase inhibitor, cladeA (alpha-1 antiproteinase, antitrypsin), member 1 /FL=gb:AF130068.1 gb:NM_00…	0.129753	1.19493	0.077208	1.25523	0.040707	1.44091	0.095406	1.21434	0.02536	1.36026	0.072192	1.26459	0.066532	1.26965	0.013004	1.49319	6e-06	2.98352	0.41327	-4.57052
205385_at	89.4525	203.368	-2.49632	0.022479	0.468991	gb:M92424.1 /DB_XREF=gi:338308 /GEN=p53 associated /FEA=FLmRNA /CNT=34 /TID=Hs.170027.5 /TIER=ConsEnd /STK=0 /UG=Hs.170027 /LL=4193 /UG_TITLE=mouse double minute 2, human homolog of; p53-binding protein /DEF=Human p53-associated mRNA, complete cds. /FL=gb:M92424.1 gb:NM_002392.1	0.446669	0.984985	0.357922	1.04438	0.539238	0.964031	0.51804	0.979129	0.451206	1.00779	0.347107	1.0395	0.462847	1.0103	0.942694	0.750376	0.934259	0.712869	0.545568	-4.56551
205385_at	89.4525	203.368	-2.49632	0.022479	0.468991	gb:M92424.1 /DB_XREF=gi:338308 /GEN=p53 associated /FEA=FLmRNA /CNT=34 /TID=Hs.170027.5 /TIER=ConsEnd /STK=0 /UG=Hs.170027 /LL=4193 /UG_TITLE=mouse double minute 2, human homolog of; p53-binding protein /DEF=Human p53-associated mRNA, complete cds. /FL=gb:M92424.1 gb:NM_002392.1	0.470775	0.973656	0.443342	1.00566	0.534307	0.966582	0.563093	0.961831	0.523877	0.978961	0.456904	0.988303	0.463686	1.00489	0.837297	0.835266	0.881146	0.766181	0.694752	-4.5637
208331_at	61.3038	131.049	-2.29354	0.03407	0.477962	gb:NM_004678.1 /DB_XREF=gi:4757863 /GEN=BPY2 /FEA=FLmRNA /CNT=2 /TID=Hs.158342.0 /TIER=FL /STK=0 /UG=Hs.158342 /LL=9083 /DEF=Homo sapiens Testis-specific basic protein on Y, 2 (BPY2), mRNA. /PROD=testis-specific basic protein on Y, 2 /FL=gb:AF000980.1 gb:NM_004678.1	0.298848	1.07055	0.317554	1.06792	0.361378	1.065	0.453713	1.00448	0.495719	0.989152	0.427431	1.00199	0.307313	1.06837	0.860028	0.779742	0.162766	1.22974	0.005509	-4.55921
214529_at	213.629	329.609	-2.07329	0.052775	0.681841	gb:NM_000549.1 /DB_XREF=gi:4507698 /GEN=TSHB /FEA=FLmRNA /CNT=4 /TID=Hs.53213.0 /TIER=FL /STK=0 /UG=Hs.53213 /LL=7252 /DEF=Homo sapiens thyroid stimulating hormone, beta (TSHB), mRNA. /PROD=thyroid stimulating hormone, beta /FL=gb:NM_000549.1	0.234504	1.10546	0.250923	1.10108	0.147867	1.23178	0.270574	1.08622	0.271708	1.09015	0.456367	0.988354	0.198401	1.12788	0.506096	0.988846	0.32975	1.07763	0.216908	-4.55919
205043_at	24.955	33.0988	-1.24896	0.227678	0.485421	gb:NM_000492.2 /DB_XREF=gi:6995995 /GEN=CFTR /FEA=FLmRNA /CNT=70 /TID=Hs.663.0 /TIER=FL+Stack /STK=19 /UG=Hs.663 /LL=1080 /DEF=Homo sapiens cystic fibrosis transmembrane conductance regulator, ATP-binding cassette (sub-family C, member 7) (CFTR), mRNA. /PROD=cystic fibrosis transmembrane conductanceregulator, ATP-binding cassette (sub-family C, member 7) /FL=gb:NM_000492.2	0.105083	1.22145	0.033247	1.34795	0.04904	1.40688	0.108317	1.19875	0.028919	1.34325	0.047139	1.31066	0.046056	1.3101	0.731029	0.890658	0.253417	1.1272	0.195721	-4.55772
231805_at	53.95	60.3687	-1.37726	0.185318	0.672771	Consensus includes gb:AL563031 /FEA=EST /DB_XREF=gi:12912042 /DB_XREF=est:AL563031 /CLONE=CS0DC028YK07 (3 prime) /UG=Hs.248119 G protein-coupled receptor 10 /FL=gb:AB015745.1 gb:NM_004248.1	0.130554	1.19127	0.044731	1.31541	0.047574	1.41277	0.060156	1.26189	0.013521	1.417	0.077648	1.25039	0.056765	1.28483	0.73023	0.891134	0.498832	0.98234	0.303622	-4.55452
207269_at	77.6225	165.002	-2.46986	0.023747	0.430452	gb:NM_001925.1 /DB_XREF=gi:4503302 /GEN=DEFA4 /FEA=FLmRNA /CNT=7 /TID=Hs.2582.0 /TIER=FL /STK=4 /UG=Hs.2582 /LL=1669 /DEF=Homo sapiens defensin, alpha 4, corticostatin (DEFA4), mRNA. /PROD=defensin, alpha 4, preproprotein /FL=gb:NM_001925.1	0.449597	0.982631	0.295297	1.07839	0.481445	0.99379	0.155386	1.16034	0.532548	0.974216	0.441527	0.994571	0.444266	1.01632	0.200461	1.17764	0.161613	1.22229	0.258688	-4.55161
219461_at	39.2675	62.6412	-1.4309	0.169591	0.548624	gb:AJ236915.1 /DB_XREF=gi:11691854 /GEN=pak5 /FEA=FLmRNA /CNT=40 /TID=Hs.21420.0 /TIER=Stack /STK=18 /UG=Hs.21420 /LL=56924 /DEF=Homo sapiens mRNA for pak5 protein. /PROD=pak5 protein /FL=gb:NM_020168.1 gb:AF276893.1	0.174713	1.15004	0.054617	1.29506	0.026147	1.51151	0.032193	1.3275	0.02131	1.38125	0.172424	1.14895	0.062333	1.27177	0.250658	1.12857	0.025125	1.50963	0.708037	-4.54963
203483_at	52.73	66.405	-2.29727	0.033814	0.607883	gb:NM_018121.1 /DB_XREF=gi:8922480 /GEN=FLJ10512 /FEA=FLmRNA /CNT=138 /TID=Hs.93581.0 /TIER=ConsEnd /STK=0 /UG=Hs.93581 /LL=55719 /DEF=Homo sapiens hypothetical protein FLJ10512 (FLJ10512), mRNA. /PROD=hypothetical protein FLJ10512 /FL=gb:NM_018121.1	0.144268	1.18836	0.616836	0.931096	0.377077	1.06336	0.619067	0.937422	0.563597	0.961051	0.593238	0.920981	0.313529	1.08858	0.320418	1.08343	0.388076	1.04342	0.409749	-4.54673
207788_s_at	183.428	296.375	-2.37274	0.029002	0.617217	gb:NM_005775.1 /DB_XREF=gi:5032072 /GEN=SCAM-1 /FEA=FLmRNA /CNT=3 /TID=Hs.33787.0 /TIER=FL /STK=0 /UG=Hs.33787 /LL=10174 /DEF=Homo sapiens vinexin beta (SH3-containing adaptor molecule-1) (SCAM-1), mRNA. /PROD=vinexin beta (SH3-containing adaptormolecule-1) /FL=gb:AF064807.1 gb:NM_005775.1	0.371998	1.02184	0.49693	0.982888	0.262417	1.12607	0.275236	1.08314	0.394874	1.03119	0.364548	1.0309	0.368852	1.03292	0.520622	0.983218	0.286978	1.1032	0.080572	-4.53774
223374_s_at	28.535	72.325	-1.67132	0.111953	0.555316	gb:AF154848.1 /DEF=Homo sapiens GALT3 protein mRNA, complete cds. /FEA=mRNA /PROD=GALT3 protein /DB_XREF=gi:8099351 /UG=Hs.267695 UDP-Gal:betaGlcNAc beta 1,3-galactosyltransferase, polypeptide 3 /FL=gb:NM_003781.1 gb:AF154848.1	0.136902	1.18773	0.14262	1.18115	0.057942	1.38762	0.066334	1.25563	0.043677	1.31155	0.149347	1.17949	0.096416	1.2264	0.369751	1.05852	0.339427	1.07708	0.008634	-4.52876
219793_at	1102.28	1652.96	-2.38455	0.02831	0.653328	gb:NM_022133.1 /DB_XREF=gi:11545864 /GEN=SNX16 /FEA=FLmRNA /CNT=19 /TID=Hs.128645.0 /TIER=FL /STK=0 /UG=Hs.128645 /LL=64089 /DEF=Homo sapiens sorting nexin 16 (SNX16), mRNA. /PROD=sorting nexin 16 /FL=gb:NM_022133.1 gb:AF305779.1	0.393394	1.01265	0	0	0.177542	1.22134	0.341841	1.05679	0.418925	1.02512	0.268304	1.09308	0.383134	1.02106	0	0	0.332771	1.08206	0.798928	-4.52393
219926_at	337.391	536.497	-2.13548	0.046717	0.534608	gb:NM_022361.1 /DB_XREF=gi:11641280 /GEN=POP3 /FEA=FLmRNA /CNT=22 /TID=Hs.303154.0 /TIER=FL /STK=7 /UG=Hs.303154 /LL=64208 /DEF=Homo sapiens popeye protein 3 (POP3), mRNA. /PROD=popeye protein 3 /FL=gb:AF204171.1 gb:NM_022361.1	0.344089	1.05015	0.156288	1.1666	0.239046	1.14411	0.195039	1.12916	0.273037	1.08835	0.271953	1.07999	0.232417	1.10397	0.657571	0.923615	0.716971	0.869515	0.655088	-4.52286
203153_at	34.805	48.7662	-0.825327	0.41999	0.629017	gb:NM_001548.1 /DB_XREF=gi:4504584 /GEN=IFIT1 /FEA=FLmRNA /CNT=170 /TID=Hs.20315.0 /TIER=FL+Stack /STK=17 /UG=Hs.20315 /LL=3434 /DEF=Homo sapiens interferon-induced protein with tetratricopeptide repeats 1 (IFIT1), mRNA. /PROD=interferon-induced protein withtetratricopeptide repeats 1 /FL=gb:NM_001548.1 gb:M24594.1	0.032358	1.38882	0.014972	1.4417	0.091834	1.31734	0.069379	1.25333	0.039512	1.32916	0.049513	1.32717	0.026009	1.39015	0.132831	1.21886	0.058408	1.38366	0.142137	-4.51684
205819_at	63.7925	92.9825	-2.53914	0.020561	0.577031	gb:NM_006770.1 /DB_XREF=gi:5803079 /GEN=MARCO /FEA=FLmRNA /CNT=31 /TID=Hs.67726.0 /TIER=FL+Stack /STK=11 /UG=Hs.67726 /LL=8685 /DEF=Homo sapiens macrophage receptor with collagenous structure (MARCO), mRNA. /PROD=macrophage receptor with collagenous structure /FL=gb:NM_006770.1 gb:AF035819.1	0.446052	0.985217	0.52568	0.970856	0.524436	0.971551	0.454651	1.00391	0.536676	0.973865	0.468401	0.983037	0.53283	0.983801	0.174662	1.17037	0.103321	1.27982	0.394282	-4.51392
208588_at	251.115	357.61	-2.17455	0.043242	0.684045	gb:NM_021631.1 /DB_XREF=gi:11056001 /GEN=FKSG2 /FEA=FLmRNA /CNT=2 /TID=Hs.302015.0 /TIER=FL /STK=0 /UG=Hs.302015 /LL=59347 /DEF=Homo sapiens apoptosis inhibitor (FKSG2), mRNA. /PROD=apoptosis inhibitor /FL=gb:AF300871.1 gb:NM_021631.1	0.224355	1.11341	0.210862	1.12758	0.401277	1.03848	0.726342	0.895737	0.384128	1.03635	0.607292	0.918363	0.253612	1.09356	0.327322	1.07575	0.277958	1.11298	0.626949	-4.51289
207715_at	174.961	246.516	-1.729	0.100922	0.663873	gb:NM_005210.2 /DB_XREF=gi:13376999 /GEN=CRYGB /FEA=FLmRNA /CNT=3 /TID=Hs.248102.0 /TIER=FL /STK=0 /UG=Hs.248102 /LL=1419 /DEF=Homo sapiens crystallin, gamma B (CRYGB), mRNA. /PROD=crystallin, gamma B /FL=gb:NM_005210.2	0.158171	1.16302	0.093995	1.22971	0.12924	1.25204	0.088669	1.22081	0.029456	1.3412	0.09396	1.22611	0.108747	1.20753	0.093295	1.25058	0.287902	1.10236	0.501459	-4.51213
206270_at	96.1562	116.078	-1.69923	0.106492	0.591762	gb:NM_002739.1 /DB_XREF=gi:13384593 /GEN=PRKCG /FEA=FLmRNA /CNT=17 /TID=Hs.2890.0 /TIER=FL /STK=0 /UG=Hs.2890 /LL=5582 /DEF=Homo sapiens protein kinase C, gamma (PRKCG), mRNA. /PROD=protein kinase C, gamma /FL=gb:AF345987.1 gb:NM_002739.1	0.226946	1.10946	0.035014	1.34719	0.148279	1.23444	0.080639	1.23301	0.041807	1.31495	0.149154	1.17486	0.103107	1.20948	0.974	0.615586	0.20174	1.18734	0.011198	-4.51167
203587_at	154.265	209.669	-1.32454	0.201897	0.691504	gb:U25771.1 /DB_XREF=gi:808069 /FEA=FLmRNA /CNT=141 /TID=Hs.183153.0 /TIER=FL /STK=0 /UG=Hs.183153 /LL=379 /UG_GENE=ARF4L /DEF=Human ADP-ribosylation factor mRNA, complete cds. /PROD=ADP-ribosylation factor /FL=gb:U25771.1 gb:L38490.1 gb:NM_001661.1 gb:BC000043.1	0.102241	1.22784	0.057503	1.28892	0.047948	1.41273	0.066204	1.25333	0.071547	1.25364	0.341465	1.04289	0.05517	1.29247	0.26818	1.10708	0.190168	1.18254	0.526661	-4.49733
220740_s_at	683.415	996.37	-2.51273	0.021725	0.667822	gb:NM_005135.1 /DB_XREF=gi:4826779 /GEN=SLC12A6 /FEA=FLmRNA /CNT=4 /TID=Hs.4876.0 /TIER=FL /STK=0 /UG=Hs.4876 /LL=9990 /DEF=Homo sapiens solute carrier family 12 (potassiumchloride transporters), member 6 (SLC12A6), mRNA. /PROD=solute carrier family 12 (potassiumchloridetransporters), member 6 /FL=gb:AF108831.1 gb:NM_005135.1	0.524189	0.949063	0.475473	0.991923	0.530736	0.968405	0.55354	0.965484	0.545638	0.970473	0.430818	0.999923	0.516379	0.988892	0.583615	0.956254	0.763414	0.844976	0.541383	-4.49021
205623_at	65.4587	117.155	-1.26607	0.221629	0.619319	gb:NM_000691.1 /DB_XREF=gi:4502034 /GEN=ALDH3 /FEA=FLmRNA /CNT=134 /TID=Hs.575.0 /TIER=FL /STK=7 /UG=Hs.575 /LL=218 /DEF=Homo sapiens aldehyde dehydrogenase 3 (ALDH3), mRNA. /PROD=aldehyde dehydrogenase 3 /FL=gb:M77477.1 gb:M74542.1 gb:NM_000691.1 gb:BC004370.1	0.055867	1.31023	0.078954	1.25293	0.053986	1.39668	0.110762	1.19789	0.198534	1.13457	0.085646	1.24385	0.050652	1.30652	0.431807	1.02324	0.009781	1.6421	0.566956	-4.48953
206456_at	28.7475	60.69	-2.26736	0.035919	0.364236	gb:NM_000810.2 /DB_XREF=gi:6031207 /GEN=GABRA5 /FEA=FLmRNA /CNT=17 /TID=Hs.24969.0 /TIER=FL /STK=0 /UG=Hs.24969 /LL=2558 /DEF=Homo sapiens gamma-aminobutyric acid (GABA) A receptor, alpha 5 (GABRA5), mRNA. /PROD=gamma-aminobutyric acid (GABA) A receptor, alpha5 precursor /FL=gb:NM_000810.2 gb:L08485.1	0.280959	1.07399	0.371947	1.0379	0.328313	1.08253	0.32251	1.06057	0.448632	1.00898	0.327518	1.05209	0.313981	1.0594	0.540536	0.973672	0.689601	0.884637	0.196877	-4.48491
207849_at	40.4475	74.26	-1.01408	0.323982	0.624092	gb:NM_000586.1 /DB_XREF=gi:10835148 /GEN=IL2 /FEA=FLmRNA /CNT=11 /TID=Hs.89679.0 /TIER=FL /STK=0 /UG=Hs.89679 /LL=3558 /DEF=Homo sapiens interleukin 2 (IL2), mRNA. /PROD=interleukin 2 /FL=gb:S77834.1 gb:NM_000586.1 gb:U25676.1	0.015037	1.51861	0.032	1.37457	0.161006	1.22134	0.148269	1.16671	0.077925	1.25293	0.067829	1.29371	0.034901	1.37114	0.787263	0.84975	0.391561	1.04342	0	-4.4823
204941_s_at	11.4675	27.565	-2.40395	0.027206	0.586483	gb:AA071510 /DB_XREF=gi:1578881 /DB_XREF=ze88c07.s1 /CLONE=IMAGE:366060 /FEA=FLmRNA /CNT=82 /TID=Hs.87539.0 /TIER=Stack /STK=10 /UG=Hs.87539 /LL=222 /UG_GENE=ALDH3B2 /UG_TITLE=aldehyde dehydrogenase 3 family, member B2 /FL=gb:NM_000695.2 gb:U37519.1	0.578297	0.923737	0.356765	1.04517	0.443312	1.01452	0.205644	1.12298	0.394553	1.03157	0.526375	0.956321	0.420585	1.0232	0.218508	1.15192	0.326474	1.08003	0.663828	-4.47044
208033_s_at	33.24	150.502	-2.33569	0.031279	0.381728	gb:NM_006885.1 /DB_XREF=gi:5901893 /GEN=ATBF1 /FEA=FLmRNA /CNT=2 /TID=Hs.101842.0 /TIER=FL /STK=0 /UG=Hs.101842 /LL=463 /DEF=Homo sapiens AT-binding transcription factor 1 (ATBF1), mRNA. /PROD=AT-binding transcription factor 1 /FL=gb:NM_006885.1 gb:D10250.1	0.437679	0.985124	0.234062	1.12031	0.194709	1.22662	0.60315	0.942319	0.222671	1.1434	0.221999	1.14855	0.370996	1.04017	0	0	0	0	0	-4.45638
207603_at	20.48	32.2987	-1.50888	0.148683	0.443936	gb:NM_003615.1 /DB_XREF=gi:4507028 /GEN=SLC4A7 /FEA=FLmRNA /CNT=3 /TID=Hs.132904.0 /TIER=FL /STK=0 /UG=Hs.132904 /LL=9497 /DEF=Homo sapiens solute carrier family 4, sodium bicarbonate cotransporter, member 7 (SLC4A7), mRNA. /PROD=solute carrier family 4, sodium bicarbonatecotransporter, member 7 /FL=gb:NM_003615.1 gb:AB012130.1	0.036409	1.38392	0.15603	1.17161	0.117583	1.27568	0.194692	1.13204	0.375901	1.04171	0.085928	1.25768	0.078431	1.26253	0.117941	1.23821	0.170071	1.19993	0.535548	-4.45147
204762_s_at	185.049	270.751	-2.52255	0.021285	0.502116	gb:BE670563 /DB_XREF=gi:10031104 /DB_XREF=7e36f10.x1 /CLONE=IMAGE:3284587 /FEA=FLmRNA /CNT=61 /TID=Hs.296184.0 /TIER=Stack /STK=8 /UG=Hs.296184 /LL=2775 /UG_GENE=GNAO1 /UG_TITLE=guanine nucleotide binding protein (G protein), alpha activating activity polypeptide O /FL=gb:NM_020988.1	0.568403	0.928669	0.556573	0.958051	0.52438	0.971613	0.53166	0.973823	0.448743	1.00882	0.418673	1.00548	0.548102	0.95324	0.442222	1.01861	0.260669	1.12368	0.027224	-4.45103
220999_s_at	34.5	28.4213	-0.65877	0.518383	0.660884	gb:NM_030778.1 /DB_XREF=gi:13562115 /GEN=PRO1331 /FEA=FLmRNA /CNT=1 /TID=HsAffx.900100.184 /TIER=FL /STK=0 /DEF=Homo sapiens hypothetical protein PRO1331 (PRO1331), mRNA. /PROD=hypothetical protein PRO1331 /FL=gb:NM_030778.1	0.041904	1.37001	0.0199	1.40588	0.038148	1.44901	0.083869	1.22782	0.052914	1.29574	0.077708	1.25518	0.023	1.40448	0.620127	0.940167	0.183255	1.18969	0.313575	-4.42928
208348_s_at	16.5025	101.049	-2.0576	0.054411	0.409736	gb:NM_004351.1 /DB_XREF=gi:4757919 /GEN=CBLB /FEA=FLmRNA /CNT=2 /TID=Hs.3144.0 /TIER=FL /STK=0 /UG=Hs.3144 /LL=868 /DEF=Homo sapiens Cas-Br-M (murine) ectropic retroviral transforming sequence b (CBLB), mRNA. /PROD=Cas-Br-M (murine) ectropic retroviraltransforming sequence b /FL=gb:U26712.1 gb:NM_004351.1	0.211989	1.12445	0.260992	1.09741	0.236338	1.15624	0.196637	1.13322	0.128749	1.20047	0.066148	1.32896	0.219269	1.11997	0.281787	1.11121	0.29273	1.11074	0.758816	-4.42864
208552_at	35.9138	57.18	-2.05388	0.054806	0.531898	gb:NM_014619.1 /DB_XREF=gi:7657143 /GEN=GRIK4 /FEA=FLmRNA /CNT=2 /TID=Hs.248034.0 /TIER=FL /STK=0 /UG=Hs.248034 /LL=2900 /DEF=Homo sapiens glutamate receptor, ionotropic, kainate 4 (GRIK4), mRNA. /PROD=glutamate receptor, ionotropic, kainate 4 /FL=gb:NM_014619.1	0.221109	1.11273	0.230439	1.11333	0.262157	1.12713	0.272756	1.0847	0.167468	1.15399	0.170946	1.1497	0.218057	1.11614	0	0	0.459952	1.0025	0.065792	-4.42695
220203_at	56.6425	74.3275	-2.48252	0.023132	0.65815	gb:NM_024732.1 /DB_XREF=gi:13376049 /GEN=FLJ14351 /FEA=FLmRNA /CNT=11 /TID=Hs.116104.0 /TIER=FL /STK=0 /UG=Hs.116104 /LL=79787 /DEF=Homo sapiens hypothetical protein FLJ14351 (FLJ14351), mRNA. /PROD=hypothetical protein FLJ14351 /FL=gb:NM_024732.1	0.530342	0.946278	0.514881	0.975419	0.520979	0.973435	0.516146	0.979869	0.546041	0.970258	0.631269	0.913538	0.517263	0.967441	0.318438	1.07703	0.565344	0.948892	0.652869	-4.42573
206008_at	58.2775	75.655	-2.04384	0.055885	0.552385	gb:NM_000359.1 /DB_XREF=gi:4507474 /GEN=TGM1 /FEA=FLmRNA /CNT=24 /TID=Hs.22.0 /TIER=FL /STK=6 /UG=Hs.22 /LL=7051 /DEF=Homo sapiens transglutaminase 1 (K polypeptide epidermal type I, protein-glutamine-gamma-glutamyltransferase) (TGM1), mRNA. /PROD=transglutaminase 1 (K polypeptide epidermal typeI, protein-glutamine-gamma-glutamyltransferase) /FL=gb:D90287.1 gb:NM_000359.1 gb:M62925.1 gb:M55183.1	0.137504	1.27625	0.318158	1.07794	0.227151	1.19813	0.140324	1.19317	0.325898	1.07908	0	0	0.21608	1.15329	0	0	0	0	0	-4.41656
218922_s_at	283.754	392.105	-1.82435	0.084744	0.671587	gb:NM_024552.1 /DB_XREF=gi:13375716 /GEN=FLJ12089 /FEA=FLmRNA /CNT=61 /TID=Hs.11896.0 /TIER=FL+Stack /STK=19 /UG=Hs.11896 /LL=79603 /DEF=Homo sapiens hypothetical protein FLJ12089 (FLJ12089), mRNA. /PROD=hypothetical protein FLJ12089 /FL=gb:NM_024552.1	0.229618	1.10685	0.167554	1.15804	0.07835	1.3361	0.120967	1.18712	0.120377	1.19445	0.079904	1.25011	0.143773	1.16785	0.40806	1.03392	0.362167	1.05697	0.365465	-4.40764
220588_at	384.185	520.531	-2.29086	0.034256	0.674989	gb:NM_017843.1 /DB_XREF=gi:8923453 /GEN=FLJ20495 /FEA=FLmRNA /CNT=5 /TID=Hs.293699.0 /TIER=FL /STK=0 /UG=Hs.293699 /LL=55653 /DEF=Homo sapiens hypothetical protein FLJ20495 (FLJ20495), mRNA. /PROD=hypothetical protein FLJ20495 /FL=gb:NM_017843.1	0.490919	0.964318	0.383878	1.03209	0.259413	1.12812	0.290589	1.07537	0.111495	1.20099	0.393971	1.01682	0.356189	1.05468	0.264621	1.10691	0.21425	1.15748	0.067975	-4.4062
202989_at	10.2525	28.6388	-2.02561	0.057892	0.396838	gb:NM_002922.1 /DB_XREF=gi:4506514 /GEN=RGS1 /FEA=FLmRNA /CNT=135 /TID=Hs.75256.0 /TIER=FL /STK=0 /UG=Hs.75256 /LL=5996 /DEF=Homo sapiens regulator of G-protein signalling 1 (RGS1), mRNA. /PROD=regulator of G-protein signalling 1 /FL=gb:NM_002922.1	0.278128	1.07533	0.189733	1.1408	0.200479	1.17742	0.252678	1.09594	0.208102	1.1266	0.36292	1.0323	0.21091	1.11566	0.358207	1.05852	0.239744	1.1375	0.355584	-4.4055
206524_at	375.373	498.115	-2.08413	0.05167	0.692101	gb:NM_003181.1 /DB_XREF=gi:4507338 /GEN=T /FEA=FLmRNA /CNT=27 /TID=Hs.143507.0 /TIER=FL /STK=0 /UG=Hs.143507 /LL=6862 /DEF=Homo sapiens T brachyury (mouse) homolog (T), mRNA. /PROD=T brachyury (mouse) homolog /FL=gb:NM_003181.1	0.268508	1.08089	0.308743	1.06892	0.162983	1.21404	0.244626	1.09987	0.151038	1.16659	0.22872	1.10835	0.238144	1.09861	0.641656	0.926009	0.217362	1.16474	0.137486	-4.39776
208995_s_at	4142.65	6077.94	-2.31127	0.032869	0.657377	gb:U40763.1 /DB_XREF=gi:1117967 /FEA=FLmRNA /CNT=195 /TID=Hs.77965.0 /TIER=FL /STK=0 /UG=Hs.77965 /LL=9360 /UG_GENE=PPIG /DEF=Human Clk-associated RS cyclophilin CARS-Cyp mRNA, complete cds. /PROD=CARS-Cyp /FL=gb:NM_004792.1 gb:U40763.1	0.685496	0.855434	0.32252	1.06502	0.294075	1.11099	0.122898	1.19112	0.280854	1.09479	0.494362	0.967779	0.375202	1.05343	0	0	0.631266	0.909646	0.124413	-4.3955
204889_s_at	424.962	531.273	-2.36439	0.029502	0.693334	gb:AF029729.1 /DB_XREF=gi:4103927 /FEA=FLmRNA /CNT=63 /TID=Hs.172700.0 /TIER=FL /STK=0 /UG=Hs.172700 /LL=9148 /UG_GENE=NEURL /DEF=Homo sapiens neuralized mRNA, complete cds. /PROD=neuralized /FL=gb:AF029729.1 gb:NM_004210.1 gb:U87864.1	0.407567	1.00395	0.379198	1.03446	0.363105	1.06016	0.337081	1.05374	0.296911	1.07692	0.586268	0.931724	0.418328	1.00517	0	0	0	0	0	-4.3948
209758_s_at	240.376	347.689	-2.37996	0.028577	0.695214	gb:U37283.1 /DB_XREF=gi:1165211 /FEA=FLmRNA /CNT=70 /TID=Hs.300946.0 /TIER=FL+Stack /STK=27 /UG=Hs.300946 /LL=8076 /UG_GENE=MAGP2 /DEF=Human microfibril-associated glycoprotein-2 MAGP-2 mRNA, complete cds. /PROD=microfibril-associated glycoprotein-2 MAGP-2 /FL=gb:NM_003480.1 gb:U37283.1	0.474293	0.971743	0.444067	1.00537	0.269246	1.1218	0.395333	1.02818	0.480239	0.996089	0.457749	0.987839	0.432033	1.0095	0.701011	0.902859	0.465553	0.999484	0.813823	-4.3944
220759_at	22.4575	16.3513	-0.899151	0.380444	0.660366	gb:NM_022360.1 /DB_XREF=gi:11641278 /GEN=HE3-BETA /FEA=FLmRNA /CNT=4 /TID=Hs.112952.0 /TIER=FL /STK=2 /UG=Hs.112952 /LL=64184 /DEF=Homo sapiens human epididymis-specific 3 beta (HE3-BETA), mRNA. /PROD=human epididymis-specific 3 beta /FL=gb:NM_022360.1	0.053652	1.33508	0.034043	1.3616	0.041632	1.4639	0.161966	1.15808	0.09224	1.23904	0.058151	1.35006	0.032514	1.37559	0.661998	0.902859	0.051813	1.426	0.005947	-4.3925
211438_at	20.3813	30.5625	-2.16917	0.043707	0.655881	gb:D16845.1 /DB_XREF=gi:577631 /FEA=FLmRNA /CNT=4 /TID=Hs.3022.0 /TIER=FL /STK=0 /UG=Hs.3022 /LL=7201 /UG_GENE=TRHR /DEF=Human mRNA for thyrotropin-releasing hormone receptor, complete cds. /PROD=human thyrotropin-releasing hormone receptor /FL=gb:NM_003301.1 gb:D16845.1	0.275082	1.07901	0.283798	1.08391	0.361485	1.06264	0.354478	1.04714	0.202622	1.13421	0.445125	0.992673	0.285583	1.07685	0.542554	0.969738	0.306314	1.09559	0.298687	-4.38347
207750_at	19.8663	100.396	-2.01541	0.059044	0.430058	gb:NM_018510.1 /DB_XREF=gi:8924091 /GEN=PRO1866 /FEA=FLmRNA /CNT=3 /TID=Hs.283031.0 /TIER=FL /STK=0 /UG=Hs.283031 /LL=55380 /DEF=Homo sapiens hypothetical protein PRO1866 (PRO1866), mRNA. /PROD=hypothetical protein PRO1866 /FL=gb:AF119858.1 gb:NM_018510.1	0.188203	1.13731	0.209166	1.12671	0.317677	1.08808	0.355413	1.04525	0.314321	1.06753	0.466086	0.984216	0.21182	1.12078	0.221091	1.13484	0.064788	1.35154	0.635174	-4.3815
222932_at	105.16	226.511	-2.42878	0.025851	0.549706	gb:AF203977.1 /DEF=Homo sapiens ETS-family transcription factor EHF (EHF) mRNA, complete cds. /FEA=mRNA /GEN=EHF /PROD=ETS-family transcription factor EHF /DB_XREF=gi:11493772 /UG=Hs.182339 ets homologous factor /FL=gb:AF203977.1 gb:AF124439.1 gb:AF170583.1 gb:NM_012153.1 gb:AF212848.1	0.597888	0.913675	0.372745	1.0377	0.47477	0.997486	0.339793	1.0528	0.44163	1.01195	0.539049	0.950912	0.488989	1.0008	0.202835	1.15482	0.385942	1.04342	0.420575	-4.37082
205722_s_at	74.7125	89.8512	-1.36582	0.188819	0.62367	gb:NM_001495.1 /DB_XREF=gi:4503982 /GEN=GFRA2 /FEA=FLmRNA /CNT=35 /TID=Hs.19317.0 /TIER=FL+Stack /STK=9 /UG=Hs.19317 /LL=2675 /DEF=Homo sapiens GDNF family receptor alpha 2 (GFRA2), mRNA. /PROD=GDNF family receptor alpha 2 /FL=gb:U97145.1 gb:NM_001495.1 gb:U93703.1 gb:AF002700.1	0.098221	1.23279	0.098084	1.22593	0.047157	1.41931	0.310549	1.06607	0.046623	1.29971	0.082588	1.24915	0.067304	1.26978	0.044568	1.36719	0.005779	1.73163	0.097075	-4.3655
207853_s_at	80.88	100.912	-1.28338	0.215637	0.532069	gb:NM_003085.2 /DB_XREF=gi:6466453 /GEN=SNCB /FEA=FLmRNA /CNT=2 /TID=Hs.90297.0 /TIER=FL /STK=0 /UG=Hs.90297 /LL=6620 /DEF=Homo sapiens synuclein, beta (SNCB), mRNA. /PROD=beta-synuclein /FL=gb:NM_003085.2	0.086873	1.25498	0.03187	1.3616	0.140286	1.24481	0.133068	1.17877	0.042351	1.3149	0.332009	1.05063	0.05926	1.29129	0	0	0.39132	1.04342	0.342576	-4.35998
210244_at	82.295	207.255	-2.40617	0.027082	0.27161	gb:U19970.1 /DB_XREF=gi:643476 /FEA=FLmRNA /CNT=39 /TID=Hs.51120.0 /TIER=FL+Stack /STK=11 /UG=Hs.51120 /LL=820 /UG_GENE=CAMP /DEF=Human antimicrobial LPS-binding protein CAP18 precursor mRNA, complete cds. /PROD=CAP18 precursor /FL=gb:U19970.1 gb:NM_004345.1	0.428262	0.993784	0.223551	1.11743	0.37596	1.05231	0.179818	1.13927	0.246419	1.10277	0.271848	1.08001	0.478742	1.00208	0.317843	1.07874	0.074775	1.3316	0.728756	-4.34549
222639_s_at	80.1425	154.09	-1.67978	0.110272	0.596185	Consensus includes gb:NM_024829.1 /DEF=Homo sapiens hypothetical protein FLJ22662 (FLJ22662), mRNA. /FEA=mRNA /GEN=FLJ22662 /PROD=hypothetical protein FLJ22662 /DB_XREF=gi:13376231 /UG=Hs.178470 hypothetical protein FLJ22662 /FL=gb:NM_024829.1	0.132453	1.19117	0.108707	1.2141	0.167901	1.3019	0.07757	1.23672	0.03523	1.33781	0.087099	1.24014	0.117733	1.21609	0.103578	1.24595	0.179293	1.19248	0.242992	-4.34414
214454_at	341.866	475.249	-2.3683	0.029267	0.617623	gb:NM_014244.1 /DB_XREF=gi:7656866 /GEN=ADAMTS2 /FEA=FLmRNA /CNT=16 /TID=Hs.120330.0 /TIER=FL /STK=0 /UG=Hs.120330 /LL=9509 /DEF=Homo sapiens a disintegrin-like and metalloprotease (reprolysin type) with thrombospondin type 1 motif, 2 (ADAMTS2), transcript variant 1, mRNA. /PROD=a disintegrin and metalloprotease withthrombospondin motifs-2, isoform 1 /FL=gb:NM_014244.1	0.462956	0.976512	0.366542	1.04123	0.571372	0.941076	0.345643	1.05092	0.511122	0.983213	0.542272	0.947339	0.444509	1.02101	0	0	0	0	0	-4.34209
220821_at	28.205	47.5625	-1.09851	0.286461	0.630095	gb:NM_001480.2 /DB_XREF=gi:6031165 /GEN=GALR1 /FEA=FLmRNA /CNT=5 /TID=Hs.272191.0 /TIER=FL /STK=1 /UG=Hs.272191 /LL=2587 /DEF=Homo sapiens galanin receptor 1 (GALR1), mRNA. /PROD=galanin receptor 1 /FL=gb:NM_001480.2 gb:U23854.1 gb:L34339.1 gb:U53511.1	0.039779	1.35594	0.063567	1.2785	0.076706	1.34311	0.077898	1.23773	0.03244	1.3417	0.074412	1.27045	0.04565	1.32091	0.256671	1.1153	0.21803	1.15935	0.117875	-4.3369
207422_at	59.965	115.194	-2.3981	0.027534	0.341439	gb:NM_003814.2 /DB_XREF=gi:11497037 /GEN=ADAM20 /FEA=FLmRNA /CNT=5 /TID=Hs.177984.0 /TIER=FL /STK=0 /UG=Hs.177984 /LL=8748 /DEF=Homo sapiens a disintegrin and metalloproteinase domain 20 (ADAM20), mRNA. /PROD=a disintegrin and metalloproteinase domain 20preproprotein /FL=gb:AF029899.1 gb:NM_003814.2	0.520465	0.950483	0.473706	0.992653	0.469858	1.00012	0.641733	0.931321	0.539812	0.972658	0.501601	0.968679	0.475935	1.00012	0.908257	0.784359	0.805225	0.819828	0.105671	-4.33481
206203_at	45.9475	91.85	-2.0305	0.057347	0.5898	gb:NM_002903.1 /DB_XREF=gi:4506458 /GEN=RCV1 /FEA=FLmRNA /CNT=65 /TID=Hs.80539.0 /TIER=FL+Stack /STK=22 /UG=Hs.80539 /LL=5957 /DEF=Homo sapiens recoverin (RCV1), mRNA. /PROD=recoverin /FL=gb:BC001720.1 gb:AB001838.1 gb:NM_002903.1	0.272493	1.07786	0.268355	1.09042	0.178369	1.19737	0.254312	1.09418	0.127917	1.18554	0.226479	1.10775	0.23002	1.10348	0.423232	1.02641	0.174851	1.19519	0.459793	-4.32822
1552457_a_at	22.965	31.405	-1.53674	0.141749	0.393402	gb:NM_052866.2 /DB_XREF=gi:21327690 /GEN=ADAMTSL1 /TID=Hs2.275184.1 /CNT=4 /FEA=FLmRNA /TIER=FL /STK=4 /LL=92949 /UG=Hs.275184 /DEF=Homo sapiens ADAMTS-like 1 (ADAMTSL1), transcript variant 2, mRNA. /PROD=ADAM-TS related protein 1 isoform 2 /FL=gb:NM_052866.2 gb:AF176313.1	0.093392	1.23799	0.161318	1.16222	0.073557	1.34404	0.160702	1.15314	0.117782	1.19537	0.400049	1.01407	0.093131	1.22913	0.000183	1.95292	4.1e-05	2.54757	0.202132	-4.32745
221207_s_at	154.836	212.595	-2.38497	0.028285	0.673195	gb:NM_015678.1 /DB_XREF=gi:7657362 /GEN=NBEA /FEA=FLmRNA /CNT=2 /TID=Hs.3821.0 /TIER=FL /STK=0 /UG=Hs.3821 /LL=26960 /DEF=Homo sapiens neurobeachin (NBEA), mRNA. /PROD=neurobeachin /FL=gb:NM_015678.1	0.384659	1.0169	0.747148	0.872823	0.4942	0.986695	0.579294	0.952142	0.489735	0.992052	0.67737	0.886871	0.469177	1.00563	0.426927	1.02739	0.388285	1.04342	0.651143	-4.3222
1552318_at	35.365	83.74	-1.70321	0.105733	0.485011	gb:AK091818.1 /DB_XREF=gi:21750278 /TID=Hs2.159955.1 /CNT=16 /FEA=FLmRNA /TIER=ConsEnd /STK=0 /LL=170575 /UG_GENE=IMAP1 /UG=Hs.159955 /UG_TITLE=immunity associated protein 1 /DEF=Homo sapiens cDNA FLJ34499 fis, clone HLUNG2005230, weakly similar to AIG1 PROTEIN. /FL=gb:NM_130759.2 gb:BC040736.1	0.183138	1.14295	0.103434	1.22036	0.149837	1.2294	0.106449	1.2025	0.1123	1.2034	0.1881	1.13993	0.126182	1.18989	0.390666	1.04732	0.389256	1.04342	0.31274	-4.31687
228550_at	288.754	459.561	-1.56887	0.134089	0.69815	Consensus includes gb:NM_023004.1 /DEF=Homo sapiens nogo receptor (NOGOR), mRNA. /FEA=CDS /GEN=NOGOR /PROD=nogo receptor /DB_XREF=gi:13194200 /UG=Hs.30868 nogo receptor /FL=gb:AF283463.1 gb:NM_023004.1	0.139295	1.18223	0.157408	1.16536	0.054313	1.39173	0.085534	1.2249	0.048654	1.29184	0.054992	1.29355	0.100087	1.21785	0.425387	1.02547	0.100544	1.28733	0.270267	-4.31096
206528_at	33.1912	68.1775	-1.29343	0.212217	0.512231	gb:NM_004621.2 /DB_XREF=gi:5730101 /GEN=TRPC6 /FEA=FLmRNA /CNT=18 /TID=Hs.159003.0 /TIER=FL /STK=0 /UG=Hs.159003 /LL=7225 /DEF=Homo sapiens transient receptor potential channel 6 (TRPC6), mRNA. /PROD=transient receptor potential channel 6 /FL=gb:AF080394.2 gb:NM_004621.2	0.089235	1.24893	0.075491	1.25827	0.067389	1.36095	0.0949	1.21477	0.193471	1.13634	0.212456	1.11969	0.063818	1.27838	0.437428	1.02062	0.217424	1.15935	0.108195	-4.30186
205856_at	74.6688	198.472	-2.17905	0.042858	0.538698	gb:NM_015865.1 /DB_XREF=gi:7706676 /GEN=SLC14A1 /FEA=FLmRNA /CNT=37 /TID=Hs.171731.0 /TIER=FL /STK=1 /UG=Hs.171731 /LL=6563 /DEF=Homo sapiens solute carrier family 14 (urea transporter), member 1 (Kidd blood group) (SLC14A1), mRNA. /PROD=RACH1 /FL=gb:NM_015865.1 gb:U35735.1	0.359572	1.02866	0.298119	1.07469	0.270816	1.12124	0.200589	1.12703	0.252745	1.10084	0.265155	1.0858	0.316698	1.04914	0.697692	0.902859	0.226791	1.15136	0.162771	-4.29967
209202_s_at	596.013	800.186	-2.3323	0.031495	0.667279	gb:AF001690.1 /DB_XREF=gi:2897904 /GEN=EXTL3 /FEA=FLmRNA /CNT=159 /TID=Hs.9018.0 /TIER=FL /STK=6 /UG=Hs.9018 /LL=2137 /DEF=Homo sapiens EXT like protein 3 (EXTL3) mRNA, complete cds. /PROD=EXT like protein 3 /FL=gb:AF001690.1 gb:AF029231.1 gb:AB007042.1 gb:NM_001440.1 gb:AF083551.1 gb:AB011091.1	0.477724	0.970417	0.371788	1.03769	0.485218	0.992018	0.435931	1.01141	0.469189	1.00056	0.544197	0.950664	0.431183	1.02573	0.676904	0.915982	0.663154	0.899625	0.771332	-4.29914
201809_s_at	111.926	205.407	-1.09283	0.288879	0.690606	gb:NM_000118.1 /DB_XREF=gi:4557554 /GEN=ENG /FEA=FLmRNA /CNT=239 /TID=Hs.76753.0 /TIER=FL+Stack /STK=81 /UG=Hs.76753 /LL=2022 /DEF=Homo sapiens endoglin (Osler-Rendu-Weber syndrome 1) (ENG), mRNA. /PROD=endoglin precursor /FL=gb:NM_000118.1	0.152545	1.17593	0.018628	1.43897	0.047773	1.43646	0.299509	1.07344	0.056111	1.29111	0.010626	1.59548	0.047095	1.31984	0	0	0	0	0	-4.29734
205892_s_at	17.5637	24.4788	-1.92633	0.070004	0.530748	gb:NM_001443.1 /DB_XREF=gi:4557576 /GEN=FABP1 /FEA=FLmRNA /CNT=35 /TID=Hs.5241.0 /TIER=FL+Stack /STK=16 /UG=Hs.5241 /LL=2168 /DEF=Homo sapiens fatty acid binding protein 1, liver (FABP1), mRNA. /PROD=fatty acid binding protein 1, liver /FL=gb:M10617.1 gb:M10050.1 gb:NM_001443.1	0.234918	1.10254	0.232038	1.11202	0.159615	1.21691	0.060085	1.26217	0.142134	1.17328	0.248861	1.09404	0.195884	1.1282	0.158864	1.18232	0.226449	1.14731	0.45431	-4.28944
222446_s_at	212.169	360.46	-2.33609	0.031253	0.569968	gb:AF178532.1 /DEF=Homo sapiens aspartyl protease (BACE2) mRNA, complete cds. /FEA=mRNA /GEN=BACE2 /PROD=aspartyl protease /DB_XREF=gi:6851265 /UG=Hs.271411 beta-site APP-cleaving enzyme 2 /FL=gb:AF117892.1 gb:AF050171.1 gb:AF200192.1 gb:AF200342.1 gb:AF204944.1 gb:AF178532.1 gb:NM_012105.1	0.291973	1.07388	0.467582	0.995018	0.428885	1.02359	0.286192	1.08077	0.480631	0.995374	0.387417	1.02293	0.440964	1.01117	0.22383	1.16082	0.440946	1.01361	0	-4.28442
214479_at	52.9525	42.3488	-0.951062	0.35417	0.556438	gb:NM_001496.1 /DB_XREF=gi:4557622 /GEN=GFRA3 /FEA=FLmRNA /CNT=9 /TID=Hs.211955.0 /TIER=FL /STK=1 /UG=Hs.211955 /LL=2676 /DEF=Homo sapiens GDNF family receptor alpha 3 (GFRA3), mRNA. /PROD=GDNF family receptor alpha 3 /FL=gb:AF051767.1 gb:NM_001496.1	0.069348	1.28315	0.038906	1.33477	0.045887	1.42306	0.052309	1.27916	0.022342	1.37609	0.152762	1.16639	0.039334	1.33578	0.776168	0.860866	0.386362	1.04342	0.491609	-4.27365
208566_at	11.8262	12.9375	-1.61691	0.123288	0.474365	gb:NM_002244.1 /DB_XREF=gi:4504844 /GEN=KCNJN1 /FEA=FLmRNA /CNT=2 /TID=Hs.248143.0 /TIER=FL /STK=0 /UG=Hs.248143 /LL=3774 /DEF=Homo sapiens potassium inwardly-rectifying channel, subfamily J, inhibitor 1 (KCNJN1), mRNA. /PROD=potassium inwardly-rectifying channel, subfamilyJ, inhibitor 1 /FL=gb:NM_002244.1	0.202256	1.12708	0.162246	1.16202	0.040374	1.44029	0.165708	1.14992	0.176186	1.14776	0.176845	1.14538	0.114397	1.19741	0.318453	1.08343	0.318276	1.08515	0.414665	-4.26131
205385_at	89.4525	203.368	-2.49632	0.022479	0.468991	gb:M92424.1 /DB_XREF=gi:338308 /GEN=p53 associated /FEA=FLmRNA /CNT=34 /TID=Hs.170027.5 /TIER=ConsEnd /STK=0 /UG=Hs.170027 /LL=4193 /UG_TITLE=mouse double minute 2, human homolog of; p53-binding protein /DEF=Human p53-associated mRNA, complete cds. /FL=gb:M92424.1 gb:NM_002392.1	0.67315	0.881106	0.511174	0.976962	0.645454	0.909685	0.631945	0.935265	0.653313	0.928247	0.546641	0.949642	0.631859	0.900557	0.81346	0.849265	0.907868	0.742252	0.540451	-4.25424
214572_s_at	93.055	273.38	-2.12478	0.047712	0.593928	gb:NM_005543.1 /DB_XREF=gi:5031802 /GEN=INSL3 /FEA=FLmRNA /CNT=2 /TID=Hs.37062.1 /TIER=FL /STK=0 /UG=Hs.37062 /LL=3640 /DEF=Homo sapiens insulin-like 3 (Leydig cell) (INSL3), mRNA. /PROD=insulin-like 3 (Leydig cell) /FL=gb:NM_005543.1	0.337358	1.04018	0.287415	1.07989	0.282473	1.11621	0.346665	1.04916	0.403448	1.02758	0.45443	0.98937	0.299172	1.06144	0.08671	1.26225	0.096389	1.2997	0.452959	-4.24931
205001_s_at	62.375	105.002	-2.01053	0.059601	0.555579	gb:AF000985.1 /DB_XREF=gi:2580555 /GEN=DBY /FEA=FLmRNA /CNT=47 /TID=Hs.99120.0 /TIER=FL /STK=0 /UG=Hs.99120 /LL=8653 /DEF=Homo sapiens dead box, Y isoform (DBY) mRNA, alternative transcript 1, complete cds. /PROD=dead box, Y isoform /FL=gb:NM_004660.2 gb:AF000985.1 gb:AF000984.1	0.338521	1.0395	0.191673	1.1388	0.162393	1.21335	0.291976	1.0747	0.137999	1.17626	0.146314	1.16967	0.239762	1.08572	0.456348	1.0112	0.262071	1.12034	0.330894	-4.2482
218197_s_at	2532.6	3612.27	-2.49428	0.022575	0.681594	gb:NM_018002.1 /DB_XREF=gi:8922240 /GEN=OXR1 /FEA=FLmRNA /CNT=91 /TID=Hs.169111.0 /TIER=FL+Stack /STK=11 /UG=Hs.169111 /LL=55074 /DEF=Homo sapiens oxidation resistance 1 (OXR1), mRNA. /PROD=oxidation resistance 1 /FL=gb:NM_018002.1	0.61811	0.902958	0.665686	0.907736	0.616904	0.921076	0.674079	0.914665	0.776787	0.863975	0.615927	0.91253	0.638866	0.910931	0.228465	1.14362	0.783487	0.826039	0.823008	-4.23897
203949_at	75.8363	113.912	-1.76322	0.094831	0.541049	gb:NM_000250.1 /DB_XREF=gi:4557758 /GEN=MPO /FEA=FLmRNA /CNT=233 /TID=Hs.1817.0 /TIER=FL /STK=4 /UG=Hs.1817 /LL=4353 /DEF=Homo sapiens myeloperoxidase (MPO), nuclear gene encoding mitochondrial protein, mRNA. /PROD=myeloperoxidase /FL=gb:M19507.1 gb:J02694.1 gb:NM_000250.1	0.263961	1.08394	0.124276	1.19748	0.110438	1.2813	0.116821	1.19173	0.185845	1.14145	0.183082	1.14194	0.153572	1.15608	0.701174	0.902859	0.385165	1.04342	4.4e-05	-4.22924
206831_s_at	75.6238	68.97	-1.34783	0.194435	0.564482	gb:NM_001669.1 /DB_XREF=gi:4502238 /GEN=ARSD /FEA=FLmRNA /CNT=11 /TID=Hs.326525.0 /TIER=FL /STK=0 /UG=Hs.326525 /LL=414 /DEF=Homo sapiens arylsulfatase D (ARSD), transcript variant 1, mRNA. /PROD=arylsulfatase D precursor, isoform a /FL=gb:X83572.1 gb:NM_001669.1	0.096707	1.23419	0.101649	1.221	0.068955	1.35498	0.102282	1.20566	0.064216	1.26314	0.118661	1.19829	0.075187	1.25591	0.283548	1.09848	0.163136	1.20684	0.214346	-4.22543
201131_s_at	18.5312	14.7375	-1.51676	0.146692	0.379709	gb:NM_004360.1 /DB_XREF=gi:4757959 /GEN=CDH1 /FEA=FLmRNA /CNT=304 /TID=Hs.194657.0 /TIER=FL+Stack /STK=88 /UG=Hs.194657 /LL=999 /DEF=Homo sapiens cadherin 1, type 1, E-cadherin (epithelial) (CDH1), mRNA. /PROD=cadherin 1, type 1, E-cadherin (epithelial) /FL=gb:NM_004360.1 gb:L08599.1	0.157239	1.16451	0.100803	1.22195	0.08867	1.31483	0.086082	1.22874	0.198248	1.13224	0.111701	1.20633	0.099731	1.21834	0.4581	1.01066	0.40385	1.03277	0.714969	-4.2247
222813_at	176.648	213.523	-1.94342	0.06777	0.621647	Consensus includes gb:N94321 /FEA=EST /DB_XREF=gi:1266630 /DB_XREF=est:zb75c05.s1 /CLONE=IMAGE:309416 /UG=Hs.102928 hypothetical protein FLJ13479 /FL=gb:NM_024706.1	0.294281	1.06543	0.244767	1.10499	0.126203	1.25915	0.426558	1.01531	0.113372	1.20306	0.276401	1.0814	0.215981	1.1093	0.793789	0.8527	0.453193	1.00615	0.035607	-4.2242
210690_at	31.1638	156.232	-2.12524	0.047669	0.485717	gb:U96845.1 /DB_XREF=gi:2673988 /GEN=NKG2-F /FEA=FLmRNA /CNT=8 /TID=Hs.268510.0 /TIER=FL /STK=1 /UG=Hs.268510 /LL=8302 /DEF=Homo sapiens natual killer cell group 2-F (NKG2-F) mRNA, complete cds. /PROD=natual killer cell group 2-F /FL=gb:NM_013431.1 gb:U96845.1	0.336805	1.04248	0.330277	1.05903	0.274564	1.12033	0.554584	0.9641	0.357531	1.04915	0.373833	1.02871	0.309141	1.05874	0.785315	0.84975	0.2494	1.13617	0.282857	-4.21743
204972_at	110.793	216.504	-1.3487	0.194159	0.651178	gb:NM_016817.1 /DB_XREF=gi:8051624 /GEN=OAS2 /FEA=FLmRNA /CNT=51 /TID=Hs.264981.0 /TIER=FL+Stack /STK=9 /UG=Hs.264981 /LL=4939 /DEF=Homo sapiens 2-5oligoadenylate synthetase 2 (OAS2), transcript variant 1, mRNA. /PROD=2-5oligoadenylate synthetase 2, isoform p71 /FL=gb:M87434.1 gb:NM_016817.1	0.134748	1.18897	0.078479	1.25307	0.061627	1.37311	0.201029	1.12556	0.072548	1.25071	0.245371	1.1049	0.07598	1.25336	0.359526	1.05764	0.131487	1.24216	0.29492	-4.21636
219748_at	116.254	165.123	-2.03711	0.056619	0.450054	gb:NM_024807.1 /DB_XREF=gi:13376188 /GEN=FLJ13693 /FEA=FLmRNA /CNT=23 /TID=Hs.164797.0 /TIER=FL /STK=3 /UG=Hs.164797 /LL=79865 /DEF=Homo sapiens hypothetical protein FLJ13693 (FLJ13693), mRNA. /PROD=hypothetical protein FLJ13693 /FL=gb:NM_024807.1	0.531284	0.945818	0.302646	1.07173	0.137175	1.24215	0.255663	1.09336	0.401786	1.02821	0.50281	0.968311	0.260857	1.11789	0.137898	1.20071	0.082739	1.31334	0.143463	-4.2152
207679_at	56.9425	171.843	-1.12742	0.274372	0.663216	gb:NM_000438.2 /DB_XREF=gi:6654637 /GEN=PAX3 /FEA=FLmRNA /CNT=4 /TID=Hs.198.0 /TIER=FL /STK=0 /UG=Hs.198 /LL=5077 /DEF=Homo sapiens paired box gene 3 (Waardenburg syndrome 1) (PAX3), transcript variant PAX3A, mRNA. /PROD=paired box gene 3, isoform PAX3A /FL=gb:NM_000438.2	0.036277	1.36012	0.088555	1.23692	0.090595	1.31023	0.149012	1.16192	0.045035	1.29897	0.225866	1.10805	0.054086	1.29644	0.000449	1.84791	3.7e-05	2.55346	0.102221	-4.21044
205990_s_at	101.972	117.986	-1.39068	0.181278	0.62326	gb:NM_003392.1 /DB_XREF=gi:4507928 /GEN=WNT5A /FEA=FLmRNA /CNT=30 /TID=Hs.152213.0 /TIER=FL /STK=0 /UG=Hs.152213 /LL=7474 /DEF=Homo sapiens wingless-type MMTV integration site family, member 5A (WNT5A), mRNA. /PROD=wingless-type MMTV integration site family,member 5A /FL=gb:NM_003392.1 gb:L20861.1	0.151006	1.17795	0.167582	1.16056	0.015517	1.6058	0.04444	1.29903	0.076732	1.26022	0.111452	1.22466	0.082279	1.24665	0.95442	0.712784	0.279526	1.12689	0.267689	-4.20536
205404_at	175.739	287.071	-2.5028	0.022178	0.632392	gb:NM_005525.1 /DB_XREF=gi:5031764 /GEN=HSD11B1 /FEA=FLmRNA /CNT=54 /TID=Hs.275215.0 /TIER=FL /STK=4 /UG=Hs.275215 /LL=3290 /DEF=Homo sapiens hydroxysteroid (11-beta) dehydrogenase 1 (HSD11B1), mRNA. /PROD=hydroxysteroid (11-beta) dehydrogenase 1 /FL=gb:NM_005525.1	0.800207	0.814936	0.59911	0.940334	0.524474	0.971387	0.513261	0.980892	0.672096	0.920201	0.770755	0.847255	0.672801	0.885672	0.001288	1.73715	1e-05	2.85441	0.10993	-4.20495
207846_at	16.7225	69.6363	-2.36389	0.029531	0.328222	gb:NM_000306.1 /DB_XREF=gi:4505954 /GEN=POU1F1 /FEA=FLmRNA /CNT=7 /TID=Hs.89394.0 /TIER=FL /STK=0 /UG=Hs.89394 /LL=5449 /DEF=Homo sapiens POU domain, class 1, transcription factor 1 (Pit1, growth hormone factor 1) (POU1F1), mRNA. /PROD=POU domain, class 1, transcription factor 1(Pit1, growth hormone factor 1) /FL=gb:D10216.1 gb:L18781.1 gb:NM_000306.1	0.611409	0.90911	0.641468	0.922739	0.470572	0.999738	0.580147	0.955201	0.3927	1.03224	0.534378	0.953821	0.514602	0.999707	0.190726	1.15706	0.240799	1.13658	0.008553	-4.18666
211174_s_at	319.464	482.135	-1.83905	0.082463	0.617326	gb:L13605.1 /DB_XREF=gi:306490 /FEA=FLmRNA /CNT=4 /TID=Hs.129.0 /TIER=FL /STK=0 /UG=Hs.129 /LL=886 /UG_GENE=CCKAR /DEF=Human cholecystokinin A receptor mRNA, complete cds. /PROD=cholecystokinin A receptor /FL=gb:L13605.1 gb:L19315.1 gb:NM_000730.1	0.189539	1.13859	0.253605	1.09956	0.161823	1.21712	0.172129	1.14706	0.217631	1.12369	0.179648	1.14421	0.186717	1.1384	0.048027	1.34468	0.161525	1.20976	0.091239	-4.17356
206179_s_at	231.431	363.95	-2.1674	0.043861	0.646642	gb:NM_007030.1 /DB_XREF=gi:5902017 /GEN=p25 /FEA=FLmRNA /CNT=25 /TID=Hs.29353.0 /TIER=FL+Stack /STK=8 /UG=Hs.29353 /LL=11076 /DEF=Homo sapiens brain-specific protein p25 alpha (p25), mRNA. /PROD=brain-specific protein p25 alpha /FL=gb:NM_007030.1 gb:AB017016.1	0.492105	0.962624	0.331192	1.0582	0.339759	1.07542	0.35465	1.04618	0.373065	1.04153	0.365547	1.03173	0.35158	1.06391	0	0	0.645744	0.894358	0.199262	-4.17206
219666_at	73.07	106.32	-1.04898	0.308067	0.676107	gb:NM_022349.1 /DB_XREF=gi:11641258 /GEN=LOC64166 /FEA=FLmRNA /CNT=21 /TID=Hs.17914.0 /TIER=FL+Stack /STK=12 /UG=Hs.17914 /LL=64231 /DEF=Homo sapiens CD20-like precusor (LOC64166), mRNA. /PROD=CD20-like precusor /FL=gb:NM_022349.1 gb:AF142409.1	0.039188	1.35581	0.074416	1.25815	0.083748	1.32343	0.137454	1.18768	0.022934	1.41331	0.223947	1.10966	0.050089	1.30732	0.381272	1.0465	0.402197	1.03367	0.34979	-4.17139
221033_s_at	31.4425	96.975	-0.92303	0.3682	0.682803	gb:NM_031277.1 /DB_XREF=gi:13775185 /GEN=RNF17 /FEA=FLmRNA /CNT=1 /TID=HsAffx.900210.95 /TIER=FL /STK=0 /DEF=Homo sapiens ring finger protein 17 (RNF17), mRNA. /PROD=ring finger protein 17 /FL=gb:NM_031277.1	0.041259	1.36044	0.063458	1.27976	0.057575	1.39138	0.104532	1.20585	0.032975	1.33965	0.174323	1.15311	0.042114	1.3339	0.074072	1.30759	0.540196	0.959944	0.738896	-4.16651
204898_at	153.566	245.512	-1.65845	0.114551	0.681208	gb:AF055993.1 /DB_XREF=gi:3493210 /FEA=FLmRNA /CNT=56 /TID=Hs.20985.0 /TIER=ConsEnd /STK=0 /UG=Hs.20985 /LL=8819 /UG_GENE=SAP30 /DEF=Homo sapiens mSin3A associated polypeptide p30 mRNA, complete cds. /PROD=mSin3A associated polypeptide p30 /FL=gb:AF055993.1 gb:NM_003864.1	0.167621	1.15659	0.188291	1.14236	0.09797	1.30035	0.1412	1.16978	0.232714	1.11295	0.069464	1.27639	0.135987	1.18047	0.522693	0.980247	0.388567	1.04342	0.001018	-4.16193
218796_at	91.0925	133.45	-1.4782	0.15664	0.578904	gb:NM_017671.1 /DB_XREF=gi:8923115 /GEN=FLJ20116 /FEA=FLmRNA /CNT=65 /TID=Hs.180479.0 /TIER=FL+Stack /STK=10 /UG=Hs.180479 /LL=55612 /DEF=Homo sapiens hypothetical protein FLJ20116 (FLJ20116), mRNA. /PROD=hypothetical protein FLJ20116 /FL=gb:NM_017671.1	0.13604	1.21244	0.130959	1.20055	0.078636	1.35487	0.531877	0.971813	0.317675	1.07908	0.450848	0.989065	0.099537	1.23963	0.355417	1.08343	0.176558	1.22488	0.57994	-4.16104
204964_s_at	89.1262	121.032	-1.59813	0.127421	0.662122	gb:NM_005086.2 /DB_XREF=gi:7669543 /GEN=SSPN /FEA=FLmRNA /CNT=59 /TID=Hs.183428.0 /TIER=FL /STK=0 /UG=Hs.183428 /LL=8082 /DEF=Homo sapiens sarcospan (Kras oncogene-associated gene) (SSPN), mRNA. /PROD=sarcospan (Kras oncogene-associated gene) /FL=gb:AF016028.2 gb:AL136756.1 gb:NM_005086.2	0.108679	1.21735	0.134054	1.18623	0.195324	1.18114	0.18983	1.13268	0.130442	1.18328	0.142968	1.1727	0.122508	1.19621	0.83054	0.837788	0.699073	0.879744	0.582829	-4.15984
205557_at	74.3375	93.0962	-1.45896	0.161806	0.555407	gb:NM_001725.1 /DB_XREF=gi:4502446 /GEN=BPI /FEA=FLmRNA /CNT=47 /TID=Hs.89535.0 /TIER=FL+Stack /STK=10 /UG=Hs.89535 /LL=671 /DEF=Homo sapiens bactericidalpermeability-increasing protein (BPI), mRNA. /PROD=bactericidalpermeability-increasing proteinprecursor /FL=gb:J04739.1 gb:AF322588.1 gb:NM_001725.1	0.125051	1.1989	0.077055	1.25472	0.155178	1.22311	0.10849	1.19985	0.115191	1.19997	0.505338	0.966516	0.096892	1.22548	0.022277	1.43395	0.011456	1.61562	0.098382	-4.15551
209097_s_at	63.4475	88.6887	-2.00581	0.060145	0.467249	gb:BF056748 /DB_XREF=gi:10810644 /DB_XREF=7k20h10.x1 /CLONE=IMAGE:3476203 /FEA=FLmRNA /CNT=199 /TID=Hs.91143.0 /TIER=Stack /STK=8 /UG=Hs.91143 /LL=182 /UG_GENE=JAG1 /UG_TITLE=jagged 1 (Alagille syndrome) /FL=gb:AF003837.1 gb:U61276.1 gb:NM_000214.1 gb:U73936.1 gb:AF028593.1	0.195854	1.13833	0.343058	1.05253	0.316577	1.09071	0.452107	1.00502	0.587165	0.951629	0.278935	1.07931	0.267379	1.08789	0.088901	1.26785	0.221755	1.15683	0.060065	-4.13008
204638_at	2713.43	3790.23	-2.28346	0.034772	0.649134	gb:NM_001611.2 /DB_XREF=gi:6138970 /GEN=ACP5 /FEA=FLmRNA /CNT=61 /TID=Hs.1211.0 /TIER=FL+Stack /STK=26 /UG=Hs.1211 /LL=54 /DEF=Homo sapiens acid phosphatase 5, tartrate resistant (ACP5), mRNA. /PROD=tartrate resistant acid phosphatase 5 precursor /FL=gb:J04430.1 gb:NM_001611.2	0.600562	0.914517	0.430659	1.01117	0.500477	0.983454	0.462753	1.00069	0.530806	0.976273	0.510181	0.965182	0.463222	1.00794	0.945687	0.747242	0.788132	0.831114	0.36887	-4.1285
204302_s_at	339.88	543.117	-2.10575	0.049529	0.6633	gb:U55962 /DB_XREF=gi:1354518 /DB_XREF=HSU55962 /CLONE=41430 /FEA=FLmRNA /CNT=62 /TID=Hs.64096.0 /TIER=Stack /STK=8 /UG=Hs.64096 /LL=9811 /UG_GENE=KIAA0427 /UG_TITLE=KIAA0427 gene product /FL=gb:NM_014772.1 gb:AB007887.1	0.372025	1.02179	0.26901	1.09	0.280698	1.11295	0.223731	1.11301	0.247729	1.10211	0.226773	1.10764	0.32557	1.04115	0.211585	1.14093	0.340347	1.06908	0.190817	-4.12738
204714_s_at	162.865	239.916	-1.72898	0.100926	0.625309	gb:NM_000130.2 /DB_XREF=gi:10518500 /GEN=F5 /FEA=FLmRNA /CNT=87 /TID=Hs.30054.0 /TIER=FL+Stack /STK=26 /UG=Hs.30054 /LL=2153 /DEF=Homo sapiens coagulation factor V (proaccelerin, labile factor) (F5), mRNA. /PROD=coagulation factor V precursor /FL=gb:NM_000130.2 gb:M14335.1 gb:M16967.1	0.229785	1.10618	0.187685	1.14183	0.101994	1.29361	0.216857	1.1155	0.180743	1.14333	0.212081	1.11761	0.159893	1.15432	0.091824	1.25497	0.002286	1.84249	0.610876	-4.12662
204777_s_at	207.002	332.842	-2.3854	0.02826	0.625089	gb:NM_002371.2 /DB_XREF=gi:12408666 /GEN=MAL /FEA=FLmRNA /CNT=96 /TID=Hs.80395.3 /TIER=FL+Stack /STK=38 /UG=Hs.80395 /LL=4118 /DEF=Homo sapiens mal, T-cell differentiation protein (MAL), transcript variant a, mRNA. /PROD=T-cell differentiation protein MAL, isoform a /FL=gb:NM_002371.2 gb:BC000458.1 gb:BC003006.1 gb:M15800.1	0.602285	0.913653	0.557233	0.957881	0.571086	0.947742	0.414109	1.02029	0.545747	0.970428	0.624551	0.9162	0.574994	0.942091	0.655772	0.925015	0.764433	0.844345	0.468317	-4.1197
218353_at	30.5263	108.125	-1.96209	0.065403	0.408738	gb:NM_025226.1 /DB_XREF=gi:13376831 /GEN=MSTP032 /FEA=FLmRNA /CNT=182 /TID=Hs.274368.0 /TIER=FL+Stack /STK=52 /UG=Hs.274368 /LL=80340 /DEF=Homo sapiens MSTP032 protein (MSTP032), mRNA. /PROD=MSTP032 protein /FL=gb:NM_025226.1 gb:AF113212.1	0.257381	1.08738	0.245079	1.104	0.302214	1.09822	0.319345	1.06166	0.214224	1.12148	0.528095	0.957244	0.248467	1.09551	0.069345	1.29143	0.048182	1.39798	0.159498	-4.11963
207930_at	51.3612	158.475	-2.09329	0.050753	0.402946	gb:NM_002297.1 /DB_XREF=gi:4504962 /GEN=LCN1 /FEA=FLmRNA /CNT=5 /TID=Hs.2099.0 /TIER=FL /STK=0 /UG=Hs.2099 /LL=3933 /DEF=Homo sapiens lipocalin 1 (protein migrating faster than albumin, tear prealbumin) (LCN1), mRNA. /PROD=lipocalin 1 (protein migrating faster thanalbumin, tear prealbumin) /FL=gb:NM_002297.1 gb:M90424.1	0.583241	0.921429	0.363732	1.04183	0.16431	1.21324	0.443502	1.00839	0.359752	1.04683	0.215765	1.11744	0.323283	1.07301	0.497196	0.993145	0.385366	1.04342	0.183773	-4.11001
1552616_a_at	70.145	235.123	-2.45826	0.024325	0.452339	gb:NM_001093.1 /DB_XREF=gi:4501854 /GEN=ACACB /TID=Hs2.183857.1 /CNT=45 /FEA=FLmRNA /TIER=FL /STK=2 /LL=32 /UG=Hs.183857 /DEF=Homo sapiens acetyl-Coenzyme A carboxylase beta (ACACB), mRNA. /PROD=acetyl-Coenzyme A carboxylase beta /FL=gb:NM_001093.1 gb:U89344.1	0.681655	0.877037	0.686043	0.903868	0.639655	0.912647	0.609658	0.943901	0.656983	0.926749	0.609918	0.922669	0.674673	0.899599	0.162135	1.18066	0.462996	1.00083	0.438616	-4.10978
1552568_at	45.6713	112.709	-2.00001	0.06082	0.394514	gb:NM_031440.1 /DB_XREF=gi:13899262 /GEN=TMEM7 /TID=Hs2.196584.1 /CNT=5 /FEA=FLmRNA /TIER=FL /STK=3 /LL=83597 /UG=Hs.196584 /DEF=Homo sapiens transmembrane protein 7 (TMEM7), mRNA. /PROD=transmembrane protein 7 /FL=gb:NM_031440.1	0.238288	1.1004	0.341459	1.0523	0.274171	1.11798	0.398608	1.02676	0.387529	1.0345	0.363509	1.03171	0.270436	1.08268	0.70395	0.902859	0.069818	1.34154	0.087845	-4.10755
221576_at	51.9175	97.455	-1.22028	0.238106	0.623993	gb:BC000529.1 /DB_XREF=gi:12653514 /FEA=FLmRNA /CNT=137 /TID=Hs.296638.0 /TIER=ConsEnd /STK=0 /UG=Hs.296638 /LL=9518 /UG_GENE=PLAB /DEF=Homo sapiens, prostate differentiation factor, clone MGC:8645, mRNA, complete cds. /PROD=prostate differentiation factor /FL=gb:U88323.1 gb:BC000529.1 gb:AF003934.1 gb:NM_004864.1 gb:AF019770.1 gb:AB000584.1	0.113655	1.21038	0.049749	1.30332	0.10173	1.29149	0.061562	1.2593	0.045745	1.29701	0.2167	1.11406	0.069116	1.26379	0.792776	0.858719	0.170671	1.20014	0.364423	-4.107
207709_at	166.719	253.245	-2.06325	0.053816	0.57963	gb:NM_006252.1 /DB_XREF=gi:5453965 /GEN=PRKAA2 /FEA=FLmRNA /CNT=4 /TID=Hs.2329.0 /TIER=FL /STK=0 /UG=Hs.2329 /LL=5563 /DEF=Homo sapiens protein kinase, AMP-activated, alpha 2 catalytic subunit (PRKAA2), mRNA. /PROD=protein kinase, AMP-activated, alpha 2 catalyticsubunit /FL=gb:U06454.1 gb:NM_006252.1	0.262186	1.08833	0.225291	1.11954	0.482291	0.993358	0.372008	1.03883	0.436406	1.01416	0.415692	1.00713	0.307976	1.06766	0	0	0.777797	0.811547	0.714814	-4.09991
1553191_at	26.505	52.0425	-1.02821	0.317471	0.61416	gb:NM_020388.2 /DB_XREF=gi:20357503 /GEN=BPAG1 /TID=Hs2.198689.2 /CNT=18 /FEA=FLmRNA /TIER=FL /STK=1 /LL=667 /UG=Hs.198689 /DEF=Homo sapiens bullous pemphigoid antigen 1, 230240kDa (BPAG1), transcript variant 1eB, mRNA. /PROD=bullous pemphigoid antigen 1 isoform 1eBprecursor /FL=gb:NM_020388.2	0.15378	1.16924	0.02553	1.3796	0.050388	1.40549	0.18223	1.13861	0.01731	1.3995	0.0218	1.40391	0.052415	1.29347	0.081357	1.27763	0.010646	1.62475	0.343691	-4.09592
219691_at	27.1175	63.9075	-1.97632	0.063648	0.459867	gb:NM_017654.1 /DB_XREF=gi:8923080 /GEN=FLJ20073 /FEA=FLmRNA /CNT=28 /TID=Hs.65641.0 /TIER=FL /STK=0 /UG=Hs.65641 /LL=54809 /DEF=Homo sapiens hypothetical protein FLJ20073 (FLJ20073), mRNA. /PROD=hypothetical protein FLJ20073 /FL=gb:NM_017654.1	0.083948	1.27943	0.476627	0.991167	0.298578	1.10597	0.458024	1.00266	0.619114	0.93761	0.521827	0.952545	0.264416	1.10358	0.799433	0.840593	0.191709	1.18123	0.812545	-4.08462
208208_at	125.392	193.08	-1.53745	0.141576	0.619108	gb:NM_003802.1 /DB_XREF=gi:11321578 /GEN=MYH13 /FEA=FLmRNA /CNT=2 /TID=Hs.278488.0 /TIER=FL /STK=0 /UG=Hs.278488 /LL=8735 /DEF=Homo sapiens myosin, heavy polypeptide 13, skeletal muscle (MYH13), mRNA. /PROD=myosin, heavy polypeptide 13, skeletal muscle /FL=gb:AF111782.2 gb:NM_003802.1	0.082319	1.25851	0.158261	1.16562	0.191657	1.18629	0.097467	1.2121	0.166277	1.15588	0.177172	1.14614	0.118984	1.20226	0.66835	0.917422	0.558672	0.951689	0.432292	-4.08368
204541_at	84.1887	197.635	-2.31869	0.032378	0.482661	gb:NM_012429.1 /DB_XREF=gi:7110714 /GEN=SEC14L2 /FEA=FLmRNA /CNT=80 /TID=Hs.277728.0 /TIER=FL+Stack /STK=26 /UG=Hs.277728 /LL=23541 /DEF=Homo sapiens SEC14 (S. cerevisiae)-like 2 (SEC14L2), mRNA. /PROD=SEC14 (S. cerevisiae)-like 2 /FL=gb:NM_012429.1	0.53303	0.944055	0.538947	0.965121	0.510489	0.978502	0.728025	0.895447	0.384008	1.03622	0.450358	0.990704	0.525285	0.962903	0.463055	1.00839	0.146799	1.22755	0.041068	-4.07409
208008_at	218.873	351.757	-2.45873	0.024301	0.633699	gb:NM_015594.1 /DB_XREF=gi:7661585 /GEN=DKFZP434O047 /FEA=FLmRNA /CNT=2 /TID=Hs.241421.0 /TIER=FL /STK=0 /UG=Hs.241421 /LL=26083 /DEF=Homo sapiens DKFZP434O047 protein (DKFZP434O047), mRNA. /PROD=DKFZP434O047 protein /FL=gb:NM_015594.1	0.694471	0.870038	0.755794	0.871576	0.608935	0.928145	0.760696	0.881319	0.569113	0.961051	0.715318	0.87327	0.701369	0.885655	0.152284	1.1941	0.330514	1.07708	0.265503	-4.07195
207230_at	30.4925	185.438	-2.39143	0.027913	0.371066	gb:NM_016952.1 /DB_XREF=gi:8393083 /GEN=CDO /FEA=FLmRNA /CNT=5 /TID=Hs.159565.0 /TIER=FL /STK=0 /UG=Hs.159565 /LL=50937 /DEF=Homo sapiens surface glycoprotein, Ig superfamily member (CDO), mRNA. /PROD=surface glycoprotein, Ig superfamily member /FL=gb:NM_016952.1 gb:AF004841.1	0.6031	0.913012	0.651663	0.918505	0.613474	0.925951	0.518451	0.978943	0.642473	0.932354	0.683179	0.890006	0.627328	0.919862	0	0	0.490094	0.811547	0.596858	-4.04493
219948_x_at	95.5162	168.425	-1.63662	0.119074	0.63019	gb:NM_024743.1 /DB_XREF=gi:13376065 /GEN=FLJ21934 /FEA=FLmRNA /CNT=20 /TID=Hs.122583.0 /TIER=FL+Stack /STK=15 /UG=Hs.122583 /LL=79799 /DEF=Homo sapiens hypothetical protein FLJ21934 (FLJ21934), mRNA. /PROD=hypothetical protein FLJ21934 /FL=gb:NM_024743.1	0.201403	1.1304	0.120582	1.20227	0.179875	1.19877	0.088828	1.22314	0.13845	1.17867	0.19383	1.13433	0.14717	1.17122	9.4e-05	2.04253	9e-06	2.86352	0.478828	-4.04417
206635_at	787.933	1138.45	-2.19005	0.041931	0.658774	gb:NM_000748.1 /DB_XREF=gi:4502832 /GEN=CHRNB2 /FEA=FLmRNA /CNT=14 /TID=Hs.2306.0 /TIER=FL /STK=0 /UG=Hs.2306 /LL=1141 /DEF=Homo sapiens cholinergic receptor, nicotinic, beta polypeptide 2 (neuronal) (CHRNB2), mRNA. /PROD=cholinergic receptor, nicotinic, betapolypeptide 2 (neuronal) /FL=gb:NM_000748.1 gb:U62437.1	0.699517	0.834339	0.267706	1.11404	0.523412	0.961066	0.775101	0.851527	0.476423	0.996645	0	0	0.42165	1.04612	0	0	0	0	0	-4.0353
204259_at	229.222	280.75	-1.79779	0.089006	0.652623	gb:NM_002423.2 /DB_XREF=gi:13027804 /GEN=MMP7 /FEA=FLmRNA /CNT=76 /TID=Hs.2256.0 /TIER=FL+Stack /STK=26 /UG=Hs.2256 /LL=4316 /DEF=Homo sapiens matrix metalloproteinase 7 (matrilysin, uterine) (MMP7), mRNA. /PROD=matrix metalloproteinase 7 preproprotein /FL=gb:BC003635.1 gb:NM_002423.2	0.26385	1.08363	0.201532	1.13259	0.165881	1.21039	0.151358	1.16044	0.114732	1.19873	0.352372	1.03706	0.199115	1.12395	0.035427	1.37235	0.034969	1.44547	0.179401	-4.03292
206202_at	64.5138	102.611	-1.62199	0.12219	0.578302	gb:NM_005924.1 /DB_XREF=gi:5174548 /GEN=MEOX2 /FEA=FLmRNA /CNT=21 /TID=Hs.77858.0 /TIER=FL+Stack /STK=10 /UG=Hs.77858 /LL=4223 /DEF=Homo sapiens mesenchyme homeo box 2 (growth arrest-specific homeo box) (MEOX2), mRNA. /PROD=mesenchyme homeo box 2 /FL=gb:L36328.1 gb:NM_005924.1	0.172543	1.15133	0.13649	1.18433	0.186621	1.18987	0.157527	1.15601	0.082118	1.23782	0.209726	1.12115	0.145119	1.17239	0.461592	1.00908	0.271831	1.11588	0.409789	-4.03237
203332_s_at	72.3275	79.42	-0.890946	0.384713	0.669928	gb:NM_005541.1 /DB_XREF=gi:5031798 /GEN=INPP5D /FEA=FLmRNA /CNT=256 /TID=Hs.155939.0 /TIER=FL+Stack /STK=54 /UG=Hs.155939 /LL=3635 /DEF=Homo sapiens inositol polyphosphate-5-phosphatase, 145kD (INPP5D), mRNA. /PROD=inositol polyphosphate-5-phosphatase, 145kD /FL=gb:U50040.1 gb:U57650.1 gb:NM_005541.1 gb:U53470.1 gb:U84400.1	0.078719	1.26244	0.05845	1.28616	0.037762	1.44763	0.035809	1.31507	0.028883	1.34608	0.143394	1.17317	0.046158	1.31308	0.641927	0.930498	0.255867	1.12525	0.340539	-4.03094
222923_s_at	372.925	631.406	-2.01613	0.058961	0.670498	gb:AF302494.1 /DEF=Homo sapiens voltage-gated K+ channel subunit MIRP2 (KCNE3) mRNA, complete cds. /FEA=mRNA /GEN=KCNE3 /PROD=voltage-gated K+ channel subunit MIRP2 /DB_XREF=gi:10304441 /UG=Hs.30715 potassium voltage-gated channel, Isk-related family, member 3 /FL=gb:AF302494.1 gb:AF076531.1 gb:NM_005472.1	0.349967	1.03336	0.279899	1.08392	0.262562	1.12586	0.32672	1.05818	0.292684	1.07805	0.351405	1.0374	0.301262	1.05705	0.466153	1.00687	0.356947	1.05917	0.249348	-4.03065
206642_at	154.537	248.562	-2.20016	0.041095	0.571621	gb:NM_001942.1 /DB_XREF=gi:4503400 /GEN=DSG1 /FEA=FLmRNA /CNT=19 /TID=Hs.2633.0 /TIER=FL /STK=0 /UG=Hs.2633 /LL=1828 /DEF=Homo sapiens desmoglein 1 (DSG1), mRNA. /PROD=desmoglein 1 preproprotein /FL=gb:AF097935.1 gb:NM_001942.1	0.500567	0.958379	0.417516	1.01729	0.434253	1.19132	0.435955	1.01151	0.260171	1.09757	0.500631	0.968413	0.440259	1.01826	0.270409	1.10728	0.558546	0.950255	0.003412	-4.01225
208861_s_at	1096.72	1854.14	-2.00121	0.06068	0.661418	gb:U72937.2 /DB_XREF=gi:6960325 /GEN=ATRX /FEA=FLmRNA /CNT=226 /TID=Hs.96264.0 /TIER=FL+Stack /STK=24 /UG=Hs.96264 /LL=546 /DEF=Homo sapiens putative DNA dependent ATPase and helicase (ATRX) mRNA, alternatively spliced product 2, complete cds. /PROD=putative DNA dependent ATPase and helicase /FL=gb:NM_000489.1 gb:U09820.1 gb:U72937.2	0.231127	1.10481	0.413789	1.0186	0.196623	1.17961	0.362711	1.04204	0.166116	1.15376	0.393247	1.01718	0.298251	1.05782	0.248512	1.11721	0.070238	1.33942	0.373221	-4.01197
221389_at	55.3413	75.0425	-1.82644	0.084418	0.456599	gb:NM_014589.1 /DB_XREF=gi:7657460 /GEN=PLA2G2E /FEA=FLmRNA /CNT=2 /TID=Hs.272372.0 /TIER=FL /STK=0 /UG=Hs.272372 /LL=30814 /DEF=Homo sapiens phospholipase A2, group IIE (PLA2G2E), mRNA. /PROD=phospholipase A2, group IIE /FL=gb:AF189279.1 gb:NM_014589.1	0.251741	1.09297	0.232598	1.11888	0.209462	1.1692	0.243005	1.10087	0.155008	1.16361	0.403879	1.01254	0.216928	1.11754	0.221073	1.14045	0.136321	1.23906	0.543741	-4.00016
206325_at	101.931	214.571	-1.81103	0.086859	0.610657	gb:NM_001756.2 /DB_XREF=gi:4580418 /GEN=SERPINA6 /FEA=FLmRNA /CNT=59 /TID=Hs.1305.0 /TIER=FL+Stack /STK=11 /UG=Hs.1305 /LL=866 /DEF=Homo sapiens serine (or cysteine) proteinase inhibitor, clade A (alpha-1 antiproteinase, antitrypsin), member 6 (SERPINA6), mRNA. /PROD=corticosteroid binding globulin precursor /FL=gb:NM_001756.2 gb:J02943.1	0.270076	1.0801	0.15116	1.17132	0.261467	1.19268	0.443448	1.01072	0.226907	1.11475	0.424797	1.00266	0.211457	1.12415	0.016042	1.46238	0.019265	1.53319	0.26227	-3.99721
205109_s_at	101.317	140.873	-1.26841	0.22081	0.67717	gb:NM_015320.1 /DB_XREF=gi:9558722 /GEN=ARHGEF4 /FEA=FLmRNA /CNT=48 /TID=Hs.6066.0 /TIER=FL+Stack /STK=20 /UG=Hs.6066 /LL=50649 /DEF=Homo sapiens Rho guanine nucleotide exchange factor (GEF) 4 (ARHGEF4), mRNA. /PROD=KIAA1112 protein /FL=gb:AF249745.1 gb:NM_015320.1	0.107696	1.24234	0.087492	1.25158	0.105639	1.30705	0.235113	1.11173	0.089664	1.24408	0.461296	0.984938	0.083858	1.2613	0	0	0.20174	1.18734	0.059778	-3.98908
214534_at	84.6375	178.036	-1.96652	0.064852	0.507653	gb:NM_005322.1 /DB_XREF=gi:4885380 /GEN=H1F5 /FEA=FLmRNA /CNT=4 /TID=Hs.131956.0 /TIER=FL /STK=0 /UG=Hs.131956 /LL=3009 /DEF=Homo sapiens H1 histone family, member 5 (H1F5), mRNA. /PROD=H1 histone family, member 5 /FL=gb:NM_005322.1	0.340065	1.03982	0.250624	1.10192	0.272508	1.12033	0.294934	1.07415	0.197867	1.13411	0.196499	1.13559	0.286043	1.0673	0.175962	1.17372	0.155747	1.21732	0.191101	-3.98726
211173_at	123.522	246.718	-1.7365	0.099559	0.660663	gb:D85606 /DB_XREF=gi:7008026 /FEA=FLmRNA /CNT=4 /TID=Hs.129.0 /TIER=ConsEnd /STK=0 /UG=Hs.129 /LL=886 /UG_GENE=CCKAR /UG_TITLE=cholecystokinin A receptor /DEF=Homo sapiens gene for cholecystokinin type-A receptor, complete cds /FL=gb:L13605.1 gb:L19315.1 gb:NM_000730.1	0.189539	1.13859	0.253605	1.09956	0.161823	1.21712	0.172129	1.14706	0.217631	1.12369	0.179648	1.14421	0.186717	1.1384	0.048027	1.34468	0.161525	1.20976	0.091239	-3.98517
203591_s_at	41.8387	60.7825	-1.40992	0.175609	0.515478	gb:NM_000760.1 /DB_XREF=gi:4503080 /GEN=CSF3R /FEA=FLmRNA /CNT=95 /TID=Hs.2175.0 /TIER=FL /STK=6 /UG=Hs.2175 /LL=1441 /DEF=Homo sapiens colony stimulating factor 3 receptor (granulocyte) (CSF3R), mRNA. /PROD=colony stimulating factor 3 receptor(granulocyte) /FL=gb:NM_000760.1 gb:M59818.1	0.193015	1.13416	0.129029	1.19201	0.050212	1.40473	0.059395	1.26439	0.096678	1.21975	0.070487	1.26568	0.105999	1.20782	0.494064	0.994675	0.667461	0.896822	0.514208	-3.98382
204454_at	133.153	297.001	-2.13883	0.04641	0.566512	gb:NM_012317.1 /DB_XREF=gi:6912479 /GEN=LDOC1 /FEA=FLmRNA /CNT=63 /TID=Hs.45231.0 /TIER=FL+Stack /STK=22 /UG=Hs.45231 /LL=23641 /DEF=Homo sapiens leucine zipper, down-regulated in cancer 1 (LDOC1), mRNA. /PROD=leucine zipper, down-regulated in cancer 1 /FL=gb:NM_012317.1 gb:AB019527.1 gb:BC003104.1	0.469919	0.973972	0.419195	1.01623	0.29107	1.10597	0.3671	1.04024	0.346664	1.05249	0.37559	1.02567	0.401451	1.02745	0.381013	1.04732	0.112288	1.26902	0.647102	-3.98292
1552686_at	29.53	169.403	-2.20016	0.041096	0.442683	gb:NM_080834.1 /DB_XREF=gi:18201889 /TID=Hs2.147150.1 /CNT=16 /FEA=FLmRNA /TIER=FL /STK=2 /LL=140894 /UG_GENE=C20orf152 /UG=Hs.147150 /UG_TITLE=chromosome 20 open reading frame 152 /DEF=Homo sapiens chromosome 20 open reading frame 152 (C20orf152), mRNA. /FL=gb:NM_080834.1	0.634802	0.898648	0.39201	1.0284	0.460234	1.00524	0.423041	1.01663	0.356703	1.04788	0.512125	0.964204	0.454933	1.00742	0.593554	0.951662	0.670025	0.895919	0.413168	-3.97945
206437_at	181.361	290.841	-1.51263	0.147733	0.654218	gb:NM_003775.1 /DB_XREF=gi:4503458 /GEN=EDG6 /FEA=FLmRNA /CNT=16 /TID=Hs.159543.0 /TIER=FL /STK=3 /UG=Hs.159543 /LL=8698 /DEF=Homo sapiens endothelial differentiation, G-protein-coupled receptor 6 (EDG6), mRNA. /PROD=endothelial differentiation, G protein coupledreceptor 6 precursor /FL=gb:NM_003775.1	0.431882	0.973396	0.05965	1.30109	0.01705	1.57458	0.011314	1.43084	0.057291	1.2814	0.120259	1.20239	0.12697	1.20341	0.230631	1.133	0.098723	1.29185	0.145066	-3.97615
207151_at	205.435	292.89	-1.95677	0.066069	0.648913	gb:NM_001118.1 /DB_XREF=gi:4501922 /GEN=ADCYAP1R1 /FEA=FLmRNA /CNT=8 /TID=Hs.4748.0 /TIER=FL /STK=0 /UG=Hs.4748 /LL=117 /DEF=Homo sapiens adenylate cyclase activating polypeptide 1 (pituitary) receptor type I (ADCYAP1R1), mRNA. /PROD=type I adenylate cyclase activating polypeptidereceptor precursor /FL=gb:D17516.1 gb:NM_001118.1	0.487055	0.965878	0.332731	1.05666	0.157187	1.21946	0.228762	1.10851	0.369461	1.04244	0.160665	1.15786	0.284218	1.10079	0.533814	0.977067	0.410693	1.02932	0.002007	-3.97506
208486_at	299.815	415.906	-1.88752	0.075322	0.687362	gb:NM_000798.1 /DB_XREF=gi:4503390 /GEN=DRD5 /FEA=FLmRNA /CNT=4 /TID=Hs.143526.0 /TIER=FL /STK=0 /UG=Hs.143526 /LL=1816 /DEF=Homo sapiens dopamine receptor D5 (DRD5), mRNA. /PROD=dopamine receptor D5 /FL=gb:NM_000798.1	0.353933	1.03264	0.264666	1.09445	0.078751	1.34876	0.165775	1.15438	0.404187	1.02849	0.507043	0.963822	0.249535	1.07741	0	0	0.765635	0.828596	0.001887	-3.97414
208304_at	19.8325	26.6675	-1.65275	0.115716	0.577753	gb:NM_001837.1 /DB_XREF=gi:4502636 /GEN=CCR3 /FEA=FLmRNA /CNT=6 /TID=Hs.158324.0 /TIER=FL /STK=0 /UG=Hs.158324 /LL=1232 /DEF=Homo sapiens chemokine (C-C motif) receptor 3 (CCR3), mRNA. /PROD=chemokine (C-C motif) receptor 3 /FL=gb:AF026535.1 gb:NM_001837.1 gb:U28694.1	0.173637	1.15084	0.164787	1.15974	0.212387	1.16613	0.264804	1.08883	0.162563	1.15804	0.050973	1.30615	0.162743	1.15776	0.67964	0.913358	0.825232	0.806277	0.066327	-3.9722
221409_at	325.897	396.8	-2.23972	0.03797	0.69677	gb:NM_019897.1 /DB_XREF=gi:10092668 /GEN=OR2S2 /FEA=FLmRNA /CNT=2 /TID=Hs.283806.0 /TIER=FL /STK=0 /UG=Hs.283806 /LL=56656 /DEF=Homo sapiens olfactory receptor, family 2, subfamily S, member 2 (OR2S2), mRNA. /PROD=olfactory receptor, family 2, subfamily S,member 2 /FL=gb:NM_019897.1	0.426072	0.99478	0.432249	1.01056	0.257355	1.1307	0.537984	0.971164	0.551977	0.967483	0.357754	1.03505	0.496845	0.999736	0.17871	1.16841	0.289406	1.1027	0.340694	-3.97043
204713_s_at	42.3175	45.5625	-1.64038	0.118284	0.518813	gb:AA910306 /DB_XREF=gi:3049596 /DB_XREF=ok83a04.s1 /CLONE=IMAGE:1520526 /FEA=FLmRNA /CNT=87 /TID=Hs.30054.0 /TIER=Stack /STK=10 /UG=Hs.30054 /LL=2153 /UG_GENE=F5 /UG_TITLE=coagulation factor V (proaccelerin, labile factor) /FL=gb:NM_000130.2 gb:M14335.1 gb:M16967.1	0.229785	1.10618	0.187685	1.14183	0.101994	1.29361	0.216857	1.1155	0.180743	1.14333	0.212081	1.11761	0.159893	1.15432	0.091824	1.25497	0.002286	1.84249	0.610876	-3.96792
205969_at	61.6437	64.2575	-1.01093	0.325445	0.621	gb:NM_001086.1 /DB_XREF=gi:4557226 /GEN=AADAC /FEA=FLmRNA /CNT=41 /TID=Hs.587.0 /TIER=FL /STK=6 /UG=Hs.587 /LL=13 /DEF=Homo sapiens arylacetamide deacetylase (esterase) (AADAC), mRNA. /PROD=arylacetamide deacetylase /FL=gb:NM_001086.1 gb:L32179.1	0.078173	1.26639	0.167715	1.1579	0.006567	1.88796	0.068526	1.25013	0.111634	1.20374	0.189149	1.13659	0.058163	1.29646	0.521461	0.982523	0.147568	1.22293	0.405501	-3.96707
203987_at	73.9575	154.651	-2.40144	0.027346	0.541125	gb:NM_003506.1 /DB_XREF=gi:4503830 /GEN=FZD6 /FEA=FLmRNA /CNT=80 /TID=Hs.114218.0 /TIER=FL /STK=0 /UG=Hs.114218 /LL=8323 /DEF=Homo sapiens frizzled (Drosophila) homolog 6 (FZD6), mRNA. /PROD=frizzled 6 /FL=gb:AB012911.1 gb:NM_003506.1 gb:AF072873.1	0.598978	0.913012	0.610932	0.935007	0.822184	0.796982	0.44688	1.00716	0.6595	0.922609	0.389218	1.02293	0.699633	0.873767	0	0	0	0	0	-3.95638
206939_at	28.0325	69.4463	-1.33521	0.19845	0.480419	gb:NM_005215.1 /DB_XREF=gi:4885174 /GEN=DCC /FEA=FLmRNA /CNT=11 /TID=Hs.211567.0 /TIER=FL /STK=0 /UG=Hs.211567 /LL=1630 /DEF=Homo sapiens deleted in colorectal carcinoma (DCC), mRNA. /PROD=deleted in colorectal carcinoma /FL=gb:NM_005215.1	0.101464	1.22606	0.145779	1.17511	0.089128	1.31275	0.144732	1.16545	0.064945	1.26046	0.251679	1.09166	0.096561	1.22443	0.041701	1.34726	0.014199	1.57262	0.25887	-3.9548
207468_s_at	52.985	87.0613	-1.76538	0.094457	0.450491	gb:NM_003015.2 /DB_XREF=gi:8400734 /GEN=SFRP5 /FEA=FLmRNA /CNT=5 /TID=Hs.279565.0 /TIER=FL /STK=1 /UG=Hs.279565 /LL=6425 /DEF=Homo sapiens secreted frizzled-related protein 5 (SFRP5), mRNA. /PROD=secreted frizzled-related protein 5 /FL=gb:NM_003015.2 gb:AF017988.1	0.246496	1.0944	0.220782	1.119	0.181048	1.19437	0.142968	1.16685	0.163876	1.1555	0.314876	1.05605	0.202949	1.1227	0.138351	1.20132	0.011094	1.61021	0.503302	-3.95441
1553935_at	46.7238	79.2775	-1.32539	0.201621	0.655494	gb:NM_032917.1 /DB_XREF=gi:14249701 /TID=Hs2.195370.1 /CNT=3 /FEA=FLmRNA /TIER=FL /STK=0 /LL=85003 /UG_GENE=MGC2848 /UG=Hs.195370 /UG_TITLE=hypothetical protein MGC2848 /DEF=Homo sapiens hypothetical protein MGC2848 (MGC2848), mRNA. /FL=gb:NM_032917.1 gb:BC007984.1	0.159681	1.16255	0.098064	1.22501	0.077076	1.33817	0.125252	1.18257	0.135505	1.18155	0.138508	1.17681	0.09575	1.22305	0.920044	0.772848	0.959655	0.675407	0.024342	-3.94738
203421_at	110.91	238.054	-1.99513	0.061394	0.489186	gb:NM_006034.1 /DB_XREF=gi:5174630 /GEN=PIG11 /FEA=FLmRNA /CNT=108 /TID=Hs.96908.0 /TIER=FL+Stack /STK=60 /UG=Hs.96908 /LL=9537 /DEF=Homo sapiens p53-induced protein (PIG11), mRNA. /PROD=p53-induced protein /FL=gb:AF010315.1 gb:BC000443.1 gb:BC003010.1 gb:NM_006034.1	0.533353	0.943979	0.287619	1.08046	0.29179	1.10646	0.355901	1.04524	0.315888	1.06722	0.297059	1.06796	0.31584	1.0858	0.151558	1.19013	0.491941	0.98545	0.155611	-3.94297
231773_at	18.9975	34.1925	-1.25894	0.224134	0.536566	Consensus includes gb:BF002046 /FEA=EST /DB_XREF=gi:10702321 /DB_XREF=est:7g98c06.x1 /CLONE=IMAGE:3314506 /UG=Hs.241519 angiopoietin-like 1 /FL=gb:AF107253.1 gb:NM_004673.1	0.091702	1.24096	0.082646	1.2458	0.149459	1.22802	0.265951	1.08816	0.086237	1.23082	0.057931	1.28975	0.086683	1.23961	0.551516	0.969738	0.310759	1.08782	0.220901	-3.94101
203812_at	346.076	488.765	-1.79089	0.090144	0.697669	gb:AB011538.1 /DB_XREF=gi:3449301 /GEN=MEGF5 /FEA=FLmRNA /CNT=109 /TID=Hs.57929.0 /TIER=Stack /STK=21 /UG=Hs.57929 /LL=6586 /DEF=Homo sapiens mRNA for MEGF5, partial cds. /PROD=MEGF5 /FL=gb:AB017169.1 gb:NM_003062.1	0.286765	1.07045	0.216883	1.12351	0.173509	1.2052	0.218744	1.1159	0.516398	0.981366	0.505654	0.965557	0.217371	1.11124	0.371376	1.05334	0.263987	1.12579	0.324435	-3.9325
1552508_at	44.4487	59.475	-1.90119	0.073409	0.359021	gb:NM_080671.1 /DB_XREF=gi:18087850 /GEN=KCNE4 /TID=Hs2.348522.1 /CNT=13 /FEA=FLmRNA /TIER=ConsEnd /STK=0 /LL=23704 /UG=Hs.348522 /DEF=Homo sapiens potassium voltage-gated channel, Isk-related family, member 4 (KCNE4), mRNA. /PROD=potassium voltage-gated channel, Isk-relatedfamily, member 4 /FL=gb:BC014429.1 gb:AY065987.1 gb:NM_080671.1	0.373384	1.02142	0.111707	1.21101	0.197933	1.18035	0.30271	1.07022	0.174946	1.15028	0.17158	1.15076	0.26722	1.05858	0.036599	1.38732	0.05303	1.39122	0.505308	-3.93139
207681_at	53.815	153.31	-1.77941	0.092063	0.517574	gb:NM_001504.1 /DB_XREF=gi:4504098 /GEN=GPR9 /FEA=FLmRNA /CNT=6 /TID=Hs.198252.0 /TIER=FL /STK=0 /UG=Hs.198252 /LL=2833 /DEF=Homo sapiens G protein-coupled receptor 9 (GPR9), mRNA. /PROD=G protein-coupled receptor 9 /FL=gb:NM_001504.1	0.275709	1.0767	0.236001	1.10991	0.155842	1.22204	0.294482	1.07389	0.153861	1.16491	0.14208	1.17734	0.213349	1.11375	0.136419	1.20919	0.20174	1.18734	0.487576	-3.93011
220552_at	66.535	130.756	-1.68573	0.109104	0.549312	gb:NM_012471.1 /DB_XREF=gi:6912735 /GEN=TRPC5 /FEA=FLmRNA /CNT=8 /TID=Hs.247868.0 /TIER=FL /STK=0 /UG=Hs.247868 /LL=7224 /DEF=Homo sapiens transient receptor potential channel 5 (TRPC5), mRNA. /PROD=transient receptor potential channel 5 /FL=gb:NM_012471.1 gb:AF054568.1	0.315973	1.05326	0.122151	1.20097	0.109714	1.28371	0.152102	1.16218	0.029629	1.35215	0.426414	1.00199	0.180236	1.12665	0.210118	1.15365	0.02827	1.4906	0.15241	-3.92894
206806_at	57.9775	204.333	-2.0629	0.053854	0.467842	gb:NM_004717.1 /DB_XREF=gi:4758155 /GEN=DGKI /FEA=FLmRNA /CNT=10 /TID=Hs.242947.0 /TIER=FL /STK=0 /UG=Hs.242947 /LL=9162 /DEF=Homo sapiens diacylglycerol kinase, iota (DGKI), mRNA. /PROD=diacylglycerol kinase, iota /FL=gb:AF061936.1 gb:NM_004717.1	0.454453	0.980853	0.312337	1.06736	0.310495	1.09394	0.324755	1.05951	0.474307	0.998494	0.528161	0.956797	0.369185	1.04811	0.630917	0.933992	0.691408	0.882892	0.44377	-3.91793
222920_s_at	33.1575	41.785	-1.8213	0.085225	0.602955	Consensus includes gb:BG231515 /FEA=EST /DB_XREF=gi:12726617 /DB_XREF=est:naf29d03.x1 /CLONE=IMAGE:4142261 /UG=Hs.33187 KIAA0748 gene product /FL=gb:AB018291.1 gb:NM_014796.1	0.229657	1.1075	0.242194	1.1063	0.292033	1.10597	0.185008	1.13667	0.200558	1.13216	0.255128	1.09242	0.233528	1.10671	0.231627	1.13436	0.280348	1.10946	0	-3.91692
203535_at	89.9213	209.713	-2.08381	0.051703	0.560698	gb:NM_002965.2 /DB_XREF=gi:9845520 /GEN=S100A9 /FEA=FLmRNA /CNT=127 /TID=Hs.112405.0 /TIER=FL+Stack /STK=60 /UG=Hs.112405 /LL=6280 /DEF=Homo sapiens S100 calcium-binding protein A9 (calgranulin B) (S100A9), mRNA. /PROD=S100 calcium-binding protein A9 /FL=gb:NM_002965.2 gb:M26311.1	0.400798	1.0073	0.301613	1.07241	0.353904	1.06546	0.416283	1.01943	0.289295	1.07991	0.456805	0.988268	0.394184	1.01157	0.177064	1.16841	0.002159	1.85631	0.297189	-3.89318
208594_x_at	185.746	359.226	-1.56065	0.136017	0.636832	gb:NM_024318.1 /DB_XREF=gi:13324689 /GEN=ILT8 /FEA=FLmRNA /CNT=2 /TID=Hs.306230.0 /TIER=FL /STK=0 /UG=Hs.306230 /LL=79168 /DEF=Homo sapiens immunoglobulin-like transcript 8 (ILT8), mRNA. /PROD=immunoglobulin-like transcript 8 /FL=gb:AF041262.1 gb:NM_024318.1	0.231808	1.10988	0.160815	1.16881	0.103223	1.30705	0.232933	1.10871	0.099372	1.22402	0.23242	1.11889	0.151797	1.16809	0.645159	0.92488	0.300719	1.10139	0.069377	-3.88019
1553398_at	23.3125	44.3075	-1.20348	0.244382	0.567932	gb:NM_053012.2 /DB_XREF=gi:24475739 /TID=Hs2.312487.1 /CNT=3 /FEA=FLmRNA /TIER=FL /STK=1 /LL=114137 /UG_GENE=LOC114137 /UG=Hs.312487 /UG_TITLE=hypothetical protein LOC114137 /DEF=Homo sapiens hypothetical protein LOC114137 (LOC114137), mRNA. /FL=gb:NM_053012.2	0.16358	1.15833	0.083578	1.24411	0.059642	1.37647	0.056046	1.26919	0.037426	1.31801	0.133668	1.18157	0.085355	1.23527	0.004151	1.60258	0.001294	2.33527	0.020319	-3.86996
206024_at	35.4763	48.965	-2.17505	0.0432	0.364791	gb:NM_002150.1 /DB_XREF=gi:4504476 /GEN=HPD /FEA=FLmRNA /CNT=30 /TID=Hs.2899.0 /TIER=FL /STK=0 /UG=Hs.2899 /LL=3242 /DEF=Homo sapiens 4-hydroxyphenylpyruvate dioxygenase (HPD), mRNA. /PROD=4-hydroxyphenylpyruvate dioxygenase /FL=gb:NM_002150.1	0.659408	0.887413	0.494821	0.983781	0.397536	1.03973	0.399194	1.02646	0.49708	0.989484	0.52228	0.959955	0.484233	1.00543	0.77966	0.866925	0.547576	0.957788	0.410346	-3.86711
207560_at	309.12	398.751	-1.98766	0.062281	0.653183	gb:U62966.1 /DB_XREF=gi:2072781 /GEN=hCNT1a /FEA=FLmRNA /CNT=6 /TID=Hs.97207.0 /TIER=FL /STK=0 /UG=Hs.97207 /LL=9154 /DEF=Human Na+nucleoside cotransporter (hCNT1a) mRNA, complete cds. /PROD=Na+nucleoside cotransporter /FL=gb:U62967.1 gb:U62968.1 gb:U62966.1 gb:NM_004213.1	0.570101	0.928138	0.256414	1.09731	0.360316	1.0616	0.215682	1.11619	0.342589	1.05424	0.508008	0.965951	0.335907	1.07202	0.664715	0.920562	0.63408	0.914068	0.450267	-3.86703
205179_s_at	205.549	299.445	-2.0485	0.055382	0.662952	gb:AI814527 /DB_XREF=gi:5425742 /DB_XREF=wj74c02.x1 /CLONE=IMAGE:2408546 /FEA=FLmRNA /CNT=47 /TID=Hs.86947.0 /TIER=Stack /STK=10 /UG=Hs.86947 /LL=101 /UG_GENE=ADAM8 /UG_TITLE=a disintegrin and metalloproteinase domain 8 /FL=gb:D26579.1 gb:NM_001109.1	0.488088	0.965546	0.403525	1.02323	0.28337	1.11112	0.256382	1.09307	0.429446	1.0167	0.594088	0.929121	0.379331	1.04046	0.428612	1.02398	0.190722	1.18006	0.077045	-3.86285
207380_x_at	148.532	253.643	-1.93227	0.06922	0.607951	gb:NM_013954.1 /DB_XREF=gi:7669507 /GEN=NOX1 /FEA=FLmRNA /CNT=5 /TID=Hs.132370.2 /TIER=FL /STK=3 /UG=Hs.132370 /LL=27035 /DEF=Homo sapiens NADPH oxidase 1 (NOX1), transcript variant NOH-1S, mRNA. /PROD=NADPH oxidase 1 isoform short /FL=gb:AF166326.1 gb:NM_013954.1	0.365196	1.03365	0.627985	0.907736	0.043781	1.54782	0.114334	1.25333	0.408142	1.03733	0.303217	1.10219	0.308245	1.07022	0	0	0.471045	0.99599	0.527378	-3.84733
207333_at	24.2888	43.2938	-1.67362	0.111494	0.521438	gb:NM_002511.1 /DB_XREF=gi:4505406 /GEN=NMBR /FEA=FLmRNA /CNT=7 /TID=Hs.79042.0 /TIER=FL /STK=0 /UG=Hs.79042 /LL=4829 /DEF=Homo sapiens neuromedin B receptor (NMBR), mRNA. /PROD=neuromedin B receptor /FL=gb:NM_002511.1 gb:M73482.1	0.287704	1.07113	0.144806	1.17713	0.184205	1.19268	0.324501	1.05975	0.156951	1.16394	0.416077	1.00682	0.193109	1.12644	0.381662	1.04732	0.015193	1.57315	0.105154	-3.83828
206849_at	208.136	415.761	-1.41922	0.17292	0.690058	gb:NM_000816.1 /DB_XREF=gi:4557610 /GEN=GABRG2 /FEA=FLmRNA /CNT=11 /TID=Hs.7195.0 /TIER=FL /STK=0 /UG=Hs.7195 /LL=2566 /DEF=Homo sapiens gamma-aminobutyric acid (GABA) A receptor, gamma 2 (GABRG2), mRNA. /PROD=gamma-aminobutyric acid A receptor, gamma 2precursor /FL=gb:NM_000816.1	0.215822	1.11762	0.111523	1.21183	0.095456	1.30705	0.234958	1.10605	0.076283	1.24968	0.097895	1.23102	0.124961	1.18824	0.496548	0.993145	0.206154	1.168	0.600203	-3.83468
218623_at	48.395	46.0337	-1.53528	0.142105	0.543109	gb:NM_015980.1 /DB_XREF=gi:7706283 /GEN=LOC51617 /FEA=FLmRNA /CNT=170 /TID=Hs.70669.0 /TIER=FL+Stack /STK=63 /UG=Hs.70669 /LL=51617 /DEF=Homo sapiens HMP19 protein (LOC51617), mRNA. /PROD=HMP19 protein /FL=gb:AF133422.1 gb:NM_015980.1 gb:BC002619.1 gb:AF113537.1	0.171661	1.15205	0.126108	1.19453	0.234359	1.14821	0.389776	1.03052	0.156672	1.1618	0.286861	1.07201	0.15217	1.16642	0.790863	0.859348	0.769291	0.841466	0.510258	-3.83394
208359_s_at	137.189	237.636	-2.15772	0.044709	0.549791	gb:NM_004981.1 /DB_XREF=gi:4826797 /GEN=KCNJ4 /FEA=FLmRNA /CNT=2 /TID=Hs.32505.0 /TIER=FL /STK=0 /UG=Hs.32505 /LL=3761 /DEF=Homo sapiens potassium inwardly-rectifying channel, subfamily J, member 4 (KCNJ4), mRNA. /PROD=potassium inwardly-rectifying channel, subfamilyJ, member 4 /FL=gb:U07364.1 gb:NM_004981.1	0.432371	0.991791	0.372945	1.03726	0.433974	1.0195	0.430424	1.01368	0.484202	0.994555	0.512537	0.963619	0.48629	1.00135	0.478867	1.00135	0.408765	1.03021	0.37134	-3.82852
205400_at	162.116	257.308	-2.09531	0.050553	0.667085	gb:NM_000377.1 /DB_XREF=gi:4507908 /GEN=WAS /FEA=FLmRNA /CNT=46 /TID=Hs.2157.0 /TIER=FL+Stack /STK=14 /UG=Hs.2157 /LL=7454 /DEF=Homo sapiens Wiskott-Aldrich syndrome (eczema-thrombocytopenia) (WAS), mRNA. /PROD=Wiskott-Aldrich syndrome protein /FL=gb:NM_000377.1 gb:U19927.1 gb:U12707.1	0.385839	1.01507	0.466421	0.99571	0.263704	1.12765	0.257685	1.09339	0.399632	1.02947	0.502975	0.966959	0.43064	1.00931	0.740368	0.877063	0.307816	1.09432	0	-3.82722
220766_at	30.1475	49.0012	-2.08559	0.051523	0.555004	gb:NM_017589.1 /DB_XREF=gi:8923957 /GEN=BTG4 /FEA=FLmRNA /CNT=5 /TID=Hs.128180.0 /TIER=FL /STK=3 /UG=Hs.128180 /LL=54766 /DEF=Homo sapiens B-cell translocation gene 4 (BTG4), mRNA. /PROD=B-cell translocation gene 4 /FL=gb:NM_017589.1	0.310684	1.05731	0.487521	0.986551	0.643046	0.908145	0.622271	0.937149	0.622682	0.93761	0.269553	1.09054	0.422573	1.03003	0.087751	1.26747	0.468137	0.998052	0.284125	-3.82713
219995_s_at	38.8462	63.3075	-1.86282	0.078891	0.472669	gb:NM_024702.1 /DB_XREF=gi:13375990 /GEN=FLJ13841 /FEA=FLmRNA /CNT=16 /TID=Hs.99607.0 /TIER=FL /STK=2 /UG=Hs.99607 /LL=79755 /DEF=Homo sapiens hypothetical protein FLJ13841 (FLJ13841), mRNA. /PROD=hypothetical protein FLJ13841 /FL=gb:NM_024702.1	0.361964	1.02763	0.196753	1.13694	0.205825	1.17353	0.223854	1.11271	0.171942	1.15562	0.137188	1.19126	0.276932	1.06253	0.032352	1.41878	0.113838	1.26949	0.044643	-3.82368
204840_s_at	355.26	515.661	-1.40021	0.178452	0.654509	gb:AI916242 /DB_XREF=gi:5636097 /DB_XREF=wg99b05.x1 /CLONE=IMAGE:2379345 /FEA=FLmRNA /CNT=48 /TID=Hs.2864.0 /TIER=Stack /STK=9 /UG=Hs.2864 /LL=8411 /UG_GENE=EEA1 /UG_TITLE=early endosome antigen 1, 162kD /FL=gb:L40157.1 gb:NM_003566.1	0.123027	1.2089	0.070149	1.2715	0.437313	1.10401	0.167813	1.16473	0.091268	1.2814	0.18431	1.14458	0.122562	1.23522	0.581495	0.712784	0.210955	1.1857	0.27699	-3.82257
207225_at	50.61	79.9013	-1.94566	0.067482	0.507987	gb:NM_001088.1 /DB_XREF=gi:4501844 /GEN=AANAT /FEA=FLmRNA /CNT=11 /TID=Hs.152972.0 /TIER=FL /STK=2 /UG=Hs.152972 /LL=15 /DEF=Homo sapiens arylalkylamine N-acetyltransferase (AANAT), mRNA. /PROD=arylalkylamine N-acetyltransferase /FL=gb:U40347.1 gb:NM_001088.1	0.340082	1.04002	0.376145	1.03633	0.263832	1.12929	0.095058	1.21852	0.261453	1.09971	0.328123	1.05209	0.325873	1.04944	0.909872	0.722287	0.794747	0.807807	0.754487	-3.81714
210221_at	164.485	288.3	-1.9134	0.071738	0.666093	gb:BC000513.1 /DB_XREF=gi:12653482 /FEA=FLmRNA /CNT=37 /TID=Hs.89605.1 /TIER=FL+Stack /STK=11 /UG=Hs.89605 /LL=1136 /UG_GENE=CHRNA3 /DEF=Homo sapiens, cholinergic receptor, nicotinic, alpha polypeptide 3, clone MGC:8545, mRNA, complete cds. /PROD=cholinergic receptor, nicotinic, alphapolypeptide 3 /FL=gb:BC000513.1 gb:BC001642.1 gb:BC002996.1 gb:NM_000743.1 gb:M86383.1 gb:U62432.1	0.307409	1.05684	0.367474	1.03971	0.280853	1.11272	0.26251	1.08972	0.27636	1.08631	0.347777	1.0391	0.310425	1.05845	0.636544	0.933639	0.485087	0.989406	0.38792	-3.80455
218469_at	94.81	202.061	-1.73866	0.09917	0.601115	gb:NM_013372.1 /DB_XREF=gi:7019348 /GEN=CKTSF1B1 /FEA=FLmRNA /CNT=228 /TID=Hs.40098.0 /TIER=FL+Stack /STK=70 /UG=Hs.40098 /LL=26585 /DEF=Homo sapiens cysteine knot superfamily 1, BMP antagonist 1 (CKTSF1B1), mRNA. /PROD=cysteine knot superfamily 1, BMP antagonist 1 /FL=gb:NM_013372.1 gb:AF110137.2 gb:AF045800.1 gb:AF154054.1	0.321143	1.04917	0.172154	1.15351	0.194113	1.18217	0.219063	1.1142	0.121434	1.19189	0.225809	1.10832	0.227679	1.09711	0.506587	0.988846	0.126756	1.2521	0.526712	-3.79074
206598_at	30.3912	40.6625	-1.43932	0.167224	0.474471	gb:NM_000207.1 /DB_XREF=gi:4557670 /GEN=INS /FEA=FLmRNA /CNT=121 /TID=Hs.89832.0 /TIER=FL+Stack /STK=37 /UG=Hs.89832 /LL=3630 /DEF=Homo sapiens insulin (INS), mRNA. /PROD=proinsulin precursor /FL=gb:BC005255.1 gb:NM_000207.1	0.257503	1.08777	0.110552	1.21136	0.080944	1.33082	0.082481	1.22976	0.144083	1.17323	0.102573	1.21901	0.135109	1.17126	0.40803	1.03418	0.206193	1.16935	0.131004	-3.7901
219601_s_at	175.148	321.502	-1.82198	0.085118	0.620458	gb:NM_015652.1 /DB_XREF=gi:13435130 /GEN=DKFZP564P1916 /FEA=FLmRNA /CNT=26 /TID=Hs.285391.0 /TIER=FL /STK=2 /UG=Hs.285391 /LL=26148 /DEF=Homo sapiens DKFZP564P1916 protein (DKFZP564P1916), mRNA. /PROD=DKFZP564P1916 protein /FL=gb:NM_015652.1	0.069839	1.30073	0.415129	1.0186	0.299029	1.10349	0.369674	1.0398	0.135979	1.1853	0.279147	1.08094	0.269329	1.07212	0.873652	0.800262	0.915003	0.727231	0.110442	-3.77554
206633_at	77.9387	186.447	-2.12618	0.047581	0.563972	gb:NM_000079.1 /DB_XREF=gi:4557456 /GEN=CHRNA1 /FEA=FLmRNA /CNT=17 /TID=Hs.2266.0 /TIER=FL /STK=0 /UG=Hs.2266 /LL=1134 /DEF=Homo sapiens cholinergic receptor, nicotinic, alpha polypeptide 1 (muscle) (CHRNA1), mRNA. /PROD=cholinergic receptor, nicotinic, alphapolypeptide 1 (muscle) precursor /FL=gb:NM_000079.1	0.394168	1.0106	0.460558	0.998259	0.41151	1.03188	0.25731	1.09253	0.33901	1.05586	0.497578	0.970459	0.483289	1.00071	0.463412	1.0081	0.261776	1.12071	0.722402	-3.77247
220449_at	301.822	490.533	-2.1597	0.044534	0.627475	gb:NM_024049.1 /DB_XREF=gi:13129013 /GEN=MGC5566 /FEA=FLmRNA /CNT=6 /TID=Hs.255479.0 /TIER=FL /STK=1 /UG=Hs.255479 /LL=79015 /DEF=Homo sapiens hypothetical protein MGC5566 (MGC5566), mRNA. /PROD=hypothetical protein MGC5566 /FL=gb:BC000849.1 gb:NM_024049.1	0.478068	0.970148	0.460672	0.99821	0.495534	0.986596	0.501937	0.985344	0.520024	0.980438	0.458239	0.987679	0.51904	0.998177	0.718953	0.895967	0.80134	0.821807	0.490021	-3.76727
[truncated: 1,875 more rows]
