# Supplementary material for: Expression profile of CREB knockdown in myeloid leukemia cells
Source: BMC Cancer. 2008 Sep 18;8:264. doi: 10.1186/1471-2407-8-264 (PMC2647550; doi:10.1186/1471-2407-8-264)
Supplement: Additional File 2 — Supplementary table 2 [file 1471-2407-8-264-S2.txt]

Affy ID	Experiment	Control	T score	P value	standard deviations	fold change	annotation
205352_at	4765.57	15179.9925	-24.314535	0	934.217221	0.31594	"gb:NM_005025.1 /DB_XREF=gi:4826903 /GEN=SERPINI1 /FEA=FLmRNA /CNT=41 /TID=Hs.78589.0 /TIER=FL+Stack /STK=21 /UG=Hs.78589 /LL=5274 /DEF=Homo sapiens protease inhibitor 12 (neuroserpin) (SERPINI1), mRNA. /PROD=protease inhibitor 12 (neuroserpin) /FL=gb:NM_005025.1"
226751_at	3504.325	7163.62	-18.759655	0	430.653339	0.4879	Consensus includes gb:AW193693 /FEA=EST /DB_XREF=gi:6472392 /DB_XREF=est:xm29d12.x1 /CLONE=IMAGE:2685623 /UG=Hs.26358 DKFZP566K1924 protein
220520_s_at	9851.9925	15186.8025	-15.569383	0	781.615734	0.640787	"gb:NM_017681.1 /DB_XREF=gi:8923134 /GEN=FLJ20130 /FEA=FLmRNA /CNT=5 /TID=Hs.163629.0 /TIER=FL /STK=0 /UG=Hs.163629 /LL=54830 /DEF=Homo sapiens hypothetical protein FLJ20130 (FLJ20130), mRNA. /PROD=hypothetical protein FLJ20130 /FL=gb:NM_017681.1"
214513_s_at	981.17375	3015.9875	-14.500832	0	298.428403	0.353416	"gb:M34356.1 /DB_XREF=gi:181042 /FEA=FLmRNA /CNT=5 /TID=Hs.79194.1 /TIER=FL /STK=0 /UG=Hs.79194 /LL=1385 /UG_GENE=CREB1 /UG_TITLE=cAMP responsive element binding protein 1 /DEF=Human active transcription factor CREB mRNA, complete cds. /FL=gb:M34356.1"
203874_s_at	3493.6675	6733.1475	-13.883463	0	523.968318	0.519982	"gb:NM_003069.1 /DB_XREF=gi:4507066 /GEN=SMARCA1 /FEA=FLmRNA /CNT=98 /TID=Hs.152292.0 /TIER=FL+Stack /STK=28 /UG=Hs.152292 /LL=6594 /DEF=Homo sapiens SWISNF related, matrix associated, actin dependent regulator of chromatin, subfamily a, member 1 (SMARCA1), mRNA. /PROD=SWISNF related, matrix associated, actindependent regulator of chromatin, subfamily a, member 1 /FL=gb:NM_003069.1 gb:M88163.1"
203875_at	3641.035	7761.1075	-13.177233	0	685.456938	0.465331	"gb:NM_003069.1 /DB_XREF=gi:4507066 /GEN=SMARCA1 /FEA=FLmRNA /CNT=98 /TID=Hs.152292.0 /TIER=FL+Stack /STK=28 /UG=Hs.152292 /LL=6594 /DEF=Homo sapiens SWISNF related, matrix associated, actin dependent regulator of chromatin, subfamily a, member 1 (SMARCA1), mRNA. /PROD=SWISNF related, matrix associated, actindependent regulator of chromatin, subfamily a, member 1 /FL=gb:NM_003069.1 gb:M88163.1"
226091_s_at	59243.935	98962.2475	-12.897653	0	6284.768935	0.627812	Consensus includes gb:BG435643 /FEA=EST /DB_XREF=gi:13342149 /DB_XREF=est:602506925F1 /CLONE=IMAGE:4604047 /UG=Hs.152738 CGI-113 protein
209362_at	5597.395	11418.7925	-12.695665	0	1020.585959	0.498245	"gb:AI688580 /DB_XREF=gi:4899874 /DB_XREF=wd39h05.x1 /CLONE=IMAGE:2330553 /FEA=FLmRNA /CNT=120 /TID=Hs.286145.0 /TIER=Stack /STK=33 /UG=Hs.286145 /LL=9412 /UG_GENE=SURB7 /UG_TITLE=SRB7 (suppressor of RNA polymerase B, yeast) homolog /FL=gb:U46837.1 gb:NM_004264.1 gb:U52960.1"
201362_at	6120.7175	8721.61	-12.688612	0	460.260006	0.697056	"gb:AF205218.1 /DB_XREF=gi:12003206 /FEA=FLmRNA /CNT=243 /TID=Hs.197298.0 /TIER=FL+Stack /STK=38 /UG=Hs.197298 /LL=10625 /UG_GENE=NS1-BP /DEF=Homo sapiens NS1-binding protein-like protein mRNA, complete cds. /PROD=NS1-binding protein-like protein /FL=gb:AB020657.1 gb:AF161553.1 gb:AF205218.1 gb:NM_016389.1"
209363_s_at	4394.2925	10144.9175	-12.526614	0	944.913568	0.474142	"gb:U46837.1 /DB_XREF=gi:1197662 /GEN=SRB7 /FEA=FLmRNA /CNT=120 /TID=Hs.286145.0 /TIER=FL /STK=1 /UG=Hs.286145 /LL=9412 /DEF=Human RNA polymerase II holoenzyme component SRB7 (SRB7) mRNA, complete cds. /PROD=SRB7 /FL=gb:U46837.1 gb:NM_004264.1 gb:U52960.1"
208945_s_at	3430.05	5822.0025	-12.022372	0	423.949788	0.600243	"gb:NM_003766.1 /DB_XREF=gi:4502394 /GEN=BECN1 /FEA=FLmRNA /CNT=207 /TID=Hs.12272.0 /TIER=FL+Stack /STK=13 /UG=Hs.12272 /LL=8678 /DEF=Homo sapiens beclin 1 (coiled-coil, myosin-like BCL2-interacting protein) (BECN1), mRNA. /PROD=beclin 1 (coiled-coil, myosin-likeBCL2-interacting protein) /FL=gb:AF139131.1 gb:NM_003766.1 gb:AF077301.1"
200597_at	2017.59875	3741.245	-11.908797	0	305.711225	0.554849	"gb:AI123320 /DB_XREF=gi:3539086 /DB_XREF=qa48a10.x1 /CLONE=IMAGE:1689978 /FEA=FLmRNA /CNT=447 /TID=Hs.198899.0 /TIER=Stack /STK=42 /UG=Hs.198899 /LL=8661 /UG_GENE=EIF3S10 /UG_TITLE=eukaryotic translation initiation factor 3, subunit 10 (theta, 150170kD) /FL=gb:U78311.1 gb:NM_003750.1 gb:D50929.1 gb:U58046.1"
218055_s_at	4632.73	8556.3575	-11.701649	0	746.586025	0.54026	"gb:NM_018268.1 /DB_XREF=gi:8922759 /GEN=FLJ10904 /FEA=FLmRNA /CNT=151 /TID=Hs.16470.0 /TIER=FL+Stack /STK=34 /UG=Hs.16470 /LL=55255 /DEF=Homo sapiens hypothetical protein FLJ10904 (FLJ10904), mRNA. /PROD=hypothetical protein FLJ10904 /FL=gb:NM_018268.1"
215294_s_at	2401.1925	4722.735	-11.511608	0	511.588629	0.463282	"gb:AK026426.1 /DB_XREF=gi:10439287 /FEA=mRNA /CNT=4 /TID=Hs.152292.2 /TIER=ConsEnd /STK=0 /UG=Hs.152292 /LL=6594 /UG_GENE=SMARCA1 /UG_TITLE=SWISNF related, matrix associated, actin dependent regulator of chromatin, subfamily a, member 1 /DEF=Homo sapiens cDNA: FLJ22773 fis, clone KAIA1473, highly similar to HUMSNF2L Human global transcription activator homologous sequence mRNA."
210395_x_at	22161.435	34735.6175	-11.318611	0	2839.757281	0.595712	"gb:AF116676.1 /DB_XREF=gi:7959850 /FEA=FLmRNA /CNT=20 /TID=Hs.298161.0 /TIER=FL /STK=0 /UG=Hs.298161 /LL=4635 /UG_GENE=MYL4 /DEF=Homo sapiens PRO1957 mRNA, complete cds. /PROD=PRO1957 /FL=gb:AF116676.1"
201619_at	25971.46	43799.985	-11.229362	0	3309.47453	0.615229	"gb:NM_006793.1 /DB_XREF=gi:5802973 /GEN=PRDX3 /FEA=FLmRNA /CNT=464 /TID=Hs.75454.0 /TIER=FL+Stack /STK=108 /UG=Hs.75454 /LL=10935 /DEF=Homo sapiens peroxiredoxin 3 (PRDX3), nuclear gene encoding mitochondrial protein, mRNA. /PROD=peroxiredoxin 3 /FL=gb:BC002685.1 gb:D49396.1 gb:NM_006793.1"
205919_at	49334.315	79195.0575	-11.214097	0	5545.468611	0.639376	"gb:NM_005330.2 /DB_XREF=gi:6715605 /GEN=HBE1 /FEA=FLmRNA /CNT=48 /TID=Hs.117848.0 /TIER=FL+Stack /STK=10 /UG=Hs.117848 /LL=3046 /DEF=Homo sapiens hemoglobin, epsilon 1 (HBE1), mRNA. /PROD=hemoglobin, epsilon 1 /FL=gb:NM_005330.2"
225734_at	5490.6675	9920.465	-11.184482	0	873.379687	0.5587	Consensus includes gb:AW294765 /FEA=EST /DB_XREF=gi:6701401 /DB_XREF=est:UI-H-BW0-ail-e-09-0-UI.s2 /CLONE=IMAGE:2729585 /UG=Hs.289074 F-box only protein 22
221918_at	9540.9025	14994.6375	-11.045182	0	1044.292144	0.650914	gb:AI742210 /DB_XREF=gi:5110498 /DB_XREF=wg39c02.x1 /CLONE=IMAGE:2367458 /FEA=EST /CNT=34 /TID=Hs.183302.0 /TIER=Stack /STK=20 /UG=Hs.183302 /UG_TITLE=ESTs
218771_at	3620.9875	5154.0925	-10.928997	0	298.415215	0.713149	"gb:NM_018216.1 /DB_XREF=gi:8922664 /GEN=FLJ10782 /FEA=FLmRNA /CNT=60 /TID=Hs.26156.0 /TIER=FL+Stack /STK=26 /UG=Hs.26156 /LL=55229 /DEF=Homo sapiens hypothetical protein FLJ10782 (FLJ10782), mRNA. /PROD=hypothetical protein FLJ10782 /FL=gb:NM_018216.1"
204313_s_at	2210.1075	5176.2375	-10.85235	0	618.019243	0.42715	gb:AA161486 /DB_XREF=gi:1735796 /DB_XREF=zq42d09.s1 /CLONE=IMAGE:632369 /FEA=FLmRNA /CNT=72 /TID=Hs.79194.0 /TIER=Stack /STK=11 /UG=Hs.79194 /LL=1385 /UG_GENE=CREB1 /UG_TITLE=cAMP responsive element binding protein 1 /FL=gb:NM_004379.1 gb:M27691.1
222550_at	21141.3275	28424.99	-10.605117	0	1370.502479	0.766502	"Consensus includes gb:AK024053.1 /DEF=Homo sapiens cDNA FLJ13991 fis, clone Y79AA1002115. /FEA=mRNA /DB_XREF=gi:10436326 /UG=Hs.106768 hypothetical protein FLJ10511 /FL=gb:NM_018120.1"
219932_at	2087.2775	3963.9775	-10.57103	0	376.535521	0.547039	"gb:NM_014031.1 /DB_XREF=gi:13325054 /GEN=VLCS-H1 /FEA=FLmRNA /CNT=21 /TID=Hs.49765.0 /TIER=FL /STK=2 /UG=Hs.49765 /LL=28965 /DEF=Homo sapiens VLCS-H1 protein (VLCS-H1), mRNA. /PROD=very long-chain acyl-CoA synthetase homolog 1 /FL=gb:AF064254.1 gb:NM_014031.1"
216054_x_at	24427.8625	39558.19	-10.520967	0	3309.418285	0.60798	"gb:X58851 /DB_XREF=gi:34680 /FEA=DNA /CNT=2 /TID=Hs.298161.3 /TIER=ConsEnd /STK=0 /UG=Hs.298161 /LL=4635 /UG_GENE=MYL4 /UG_TITLE=myosin, light polypeptide 4, alkali; atrial, embryonic /DEF=Human MLC1emb gene for embryonic myosin alkaline light chain, promoter and exon 1"
204127_at	8534.8475	15498.01	-10.500978	0	1393.651326	0.577787	"gb:BC000149.2 /DB_XREF=gi:12803002 /FEA=FLmRNA /CNT=89 /TID=Hs.115474.0 /TIER=FL /STK=0 /UG=Hs.115474 /LL=5983 /UG_GENE=RFC3 /DEF=Homo sapiens, replication factor C (activator 1) 3 (38kD), clone MGC:5276, mRNA, complete cds. /PROD=replication factor C (activator 1) 3 (38kD) /FL=gb:BC000149.2 gb:L07541.1 gb:NM_002915.1"
225974_at	6266.23375	9003.095	-10.47029	0	588.920492	0.694924	Consensus includes gb:BF732480 /FEA=EST /DB_XREF=gi:12057483 /DB_XREF=est:nae10f02.x1 /CLONE=IMAGE:3435003 /UG=Hs.88594 ESTs
206613_s_at	3415.53875	5887.1025	-10.380587	0	528.872657	0.589389	"gb:NM_005681.1 /DB_XREF=gi:5032142 /GEN=TAF1A /FEA=FLmRNA /CNT=14 /TID=Hs.153088.0 /TIER=FL /STK=0 /UG=Hs.153088 /LL=9015 /DEF=Homo sapiens TATA box binding protein (TBP)-associated factor, RNA polymerase I, A, 48kD (TAF1A), mRNA. /PROD=TATA box binding protein (TBP)-associatedfactor, RNA polymerase I, A, 48kD /FL=gb:NM_005681.1 gb:L39060.1"
222824_at	7860.785	11949.51	-10.368978	0	837.167191	0.673003	Consensus includes gb:AW237290 /FEA=EST /DB_XREF=gi:6569679 /DB_XREF=est:xm69e05.x1 /CLONE=IMAGE:2689472 /UG=Hs.301957 nudix (nucleoside diphosphate linked moiety X)-type motif 5 /FL=gb:NM_014142.1
205063_at	5581.045	7639.305	-10.324081	0	478.857333	0.716067	"gb:NM_003616.1 /DB_XREF=gi:4506960 /GEN=SIP1 /FEA=FLmRNA /CNT=53 /TID=Hs.102456.0 /TIER=FL+Stack /STK=15 /UG=Hs.102456 /LL=8487 /DEF=Homo sapiens survival of motor neuron protein interacting protein 1 (SIP1), mRNA. /PROD=survival of motor neuron protein interactingprotein 1 /FL=gb:AF027150.1 gb:NM_003616.1"
208527_x_at	14076.62	25453.3775	-10.282395	0	2454.840457	0.546621	"gb:NM_003523.1 /DB_XREF=gi:4504266 /GEN=H2BFH /FEA=FLmRNA /CNT=4 /TID=Hs.182138.0 /TIER=FL /STK=0 /UG=Hs.182138 /LL=8344 /DEF=Homo sapiens H2B histone family, member H (H2BFH), mRNA. /PROD=H2B histone family, member H /FL=gb:NM_003523.1"
208490_x_at	14984.175	27348.415	-10.238187	0	2657.02095	0.543665	"gb:NM_003522.1 /DB_XREF=gi:4504264 /GEN=H2BFG /FEA=FLmRNA /CNT=4 /TID=Hs.182137.0 /TIER=FL /STK=0 /UG=Hs.182137 /LL=8343 /DEF=Homo sapiens H2B histone family, member G (H2BFG), mRNA. /PROD=H2B histone family, member G /FL=gb:NM_003522.1"
228479_at	4711.935	6349.045	-10.093632	0	344.150865	0.75285	Consensus includes gb:AI094180 /FEA=EST /DB_XREF=gi:3433156 /DB_XREF=est:qa29b09.s1 /CLONE=IMAGE:1688153 /UG=Hs.15702 ESTs
227132_at	2091.9175	3729.31	-10.059873	0	344.724082	0.573795	Consensus includes gb:N38730 /FEA=EST /DB_XREF=gi:1161937 /DB_XREF=est:yy42a02.s1 /CLONE=IMAGE:273866 /UG=Hs.24880 ESTs
213220_at	6386.49875	10019.9825	-9.930061	0	796.21516	0.642055	"gb:AV706096 /DB_XREF=gi:10723384 /DB_XREF=AV706096 /CLONE=ADBAWH11 /FEA=mRNA /CNT=80 /TID=Hs.326248.2 /TIER=Stack /STK=21 /UG=Hs.326248 /UG_TITLE=Homo sapiens cDNA: FLJ22071 fis, clone HEP11691"
229551_x_at	7182.68	8932.3	-9.884126	0	391.932431	0.805474	Consensus includes gb:N62196 /FEA=EST /DB_XREF=gi:1210025 /DB_XREF=est:yz88c09.s1 /CLONE=IMAGE:290128 /UG=Hs.48480 ESTs
204128_s_at	5563.99375	10893.75	-9.883791	0	1114.901872	0.544567	"gb:NM_002915.1 /DB_XREF=gi:4506488 /GEN=RFC3 /FEA=FLmRNA /CNT=89 /TID=Hs.115474.0 /TIER=FL /STK=0 /UG=Hs.115474 /LL=5983 /DEF=Homo sapiens replication factor C (activator 1) 3 (38kD) (RFC3), mRNA. /PROD=replication factor C (activator 1) 3 (38kD) /FL=gb:BC000149.2 gb:L07541.1 gb:NM_002915.1"
204312_x_at	1463.69125	3712.625	-9.833257	0	551.981869	0.382751	gb:AI655737 /DB_XREF=gi:4739716 /DB_XREF=tt14h05.x1 /CLONE=IMAGE:2240793 /FEA=FLmRNA /CNT=72 /TID=Hs.79194.0 /TIER=Stack /STK=10 /UG=Hs.79194 /LL=1385 /UG_GENE=CREB1 /UG_TITLE=cAMP responsive element binding protein 1 /FL=gb:NM_004379.1 gb:M27691.1
217764_s_at	17363.5275	24278.5725	-9.670733	0	1710.430872	0.698664	"gb:AF183421.1 /DB_XREF=gi:9963780 /FEA=FLmRNA /CNT=424 /TID=Hs.223025.0 /TIER=FL+Stack /STK=87 /UG=Hs.223025 /LL=11031 /UG_GENE=RAB31 /DEF=Homo sapiens small GTP-binding protein rab22b mRNA, complete cds. /PROD=small GTP-binding protein rab22b /FL=gb:NM_006868.1 gb:U59877.1 gb:U57091.1 gb:BC001148.1 gb:AF183421.1 gb:AF234995.1"
203658_at	5442.965	7991.2425	-9.57728	0	554.944301	0.700818	"gb:BC001689.1 /DB_XREF=gi:12804552 /FEA=FLmRNA /CNT=97 /TID=Hs.13845.0 /TIER=FL+Stack /STK=49 /UG=Hs.13845 /LL=788 /UG_GENE=SLC25A20 /DEF=Homo sapiens, carnitineacylcarnitine translocase, clone MGC:1207, mRNA, complete cds. /PROD=carnitineacylcarnitine translocase /FL=gb:NM_000387.2 gb:BC001689.1"
208946_s_at	4765.51125	7404.8125	-9.535825	0	652.927894	0.631266	"gb:AF139131.1 /DB_XREF=gi:4680380 /GEN=BECN1 /FEA=FLmRNA /CNT=207 /TID=Hs.12272.0 /TIER=FL+Stack /STK=64 /UG=Hs.12272 /LL=8678 /DEF=Homo sapiens beclin 1 (BECN1) mRNA, complete cds. /PROD=beclin 1 /FL=gb:AF139131.1 gb:NM_003766.1 gb:AF077301.1"
212533_at	11267.4575	16392.66	-9.467653	0	1107.835684	0.706451	gb:X62048.1 /DB_XREF=gi:499071 /GEN=Wee1 Hu /FEA=FLmRNA /CNT=120 /TID=Hs.75188.1 /TIER=Stack /STK=41 /UG=Hs.75188 /LL=7465 /UG_TITLE=wee1+ (S. pombe) homolog /DEF=H.sapiens Wee1 hu gene. /FL=gb:NM_003390.1 gb:U10564.1
209481_at	2981.955	4179.7825	-9.393762	0	269.222604	0.727782	"gb:AF226044.1 /DB_XREF=gi:9295326 /GEN=HSNFRK /FEA=FLmRNA /CNT=125 /TID=Hs.79025.0 /TIER=FL+Stack /STK=67 /UG=Hs.79025 /LL=23182 /DEF=Homo sapiens HSNFRK (HSNFRK) mRNA, complete cds. /PROD=HSNFRK /FL=gb:AF226044.1"
214502_at	2051.3525	3792.04	-9.35244	0	483.810605	0.493823	"gb:NM_021058.1 /DB_XREF=gi:10800145 /GEN=H2BFR /FEA=FLmRNA /CNT=6 /TID=Hs.285735.0 /TIER=FL /STK=0 /UG=Hs.285735 /LL=8970 /DEF=Homo sapiens H2B histone family, member R (H2BFR), mRNA. /PROD=H2B histone family, member R /FL=gb:NM_021058.1"
216308_x_at	14804.9525	21986.245	-9.282843	0	1834.690871	0.662861	"gb:AK026752.1 /DB_XREF=gi:10439675 /FEA=mRNA /CNT=2 /TID=Hs.155742.1 /TIER=ConsEnd /STK=0 /UG=Hs.155742 /LL=9380 /UG_GENE=GRHPR /UG_TITLE=glyoxylate reductasehydroxypyruvate reductase /DEF=Homo sapiens cDNA: FLJ23099 fis, clone LNG07460, highly similar to AF113251 Homo sapiens putative 2-hydroxyacid dehydrogenase mRNA."
209761_s_at	1868.16625	2848.41	-9.255463	0	242.950696	0.655724	"gb:AA969194 /DB_XREF=gi:3144374 /DB_XREF=op51c02.s1 /CLONE=IMAGE:1580354 /FEA=FLmRNA /CNT=73 /TID=Hs.38125.2 /TIER=Stack /STK=22 /UG=Hs.38125 /LL=3436 /UG_GENE=IFI75 /UG_TITLE=interferon-induced protein 75, 52kD /FL=gb:AF280094.1"
226733_at	2519.3175	3893.63125	-9.052963	0	342.783412	0.644708	Consensus includes gb:AA587884 /FEA=EST /DB_XREF=gi:2402059 /DB_XREF=est:nm71a06.s1 /CLONE=IMAGE:1073650 /UG=Hs.184389 ESTs
201765_s_at	4973.2675	8635.6925	-9.023385	0	1001.456447	0.54467	gb:AL523158 /DB_XREF=gi:12786651 /DB_XREF=AL523158 /CLONE=CS0DC001YM06 (3 prime) /FEA=FLmRNA /CNT=192 /TID=Hs.119403.0 /TIER=Stack /STK=50 /UG=Hs.119403 /LL=3073 /UG_GENE=HEXA /UG_TITLE=hexosaminidase A (alpha polypeptide) /FL=gb:NM_000520.2
217780_at	22864.4975	29133.9325	-8.957844	0	1615.91706	0.779457	"gb:NM_016145.1 /DB_XREF=gi:7706664 /GEN=PTD008 /FEA=FLmRNA /CNT=343 /TID=Hs.108969.0 /TIER=FL+Stack /STK=179 /UG=Hs.108969 /LL=51398 /DEF=Homo sapiens PTD008 protein (PTD008), mRNA. /PROD=PTD008 protein /FL=gb:NM_016145.1 gb:AF078861.1 gb:AF151898.1 gb:AF059620.1"
210088_x_at	17206.5525	24878.815	-8.948309	0	1880.575523	0.69963	"gb:M36172.1 /DB_XREF=gi:188580 /FEA=FLmRNA /CNT=63 /TID=Hs.298161.1 /TIER=FL+Stack /STK=33 /UG=Hs.298161 /LL=4635 /UG_GENE=MYL4 /UG_TITLE=myosin, light polypeptide 4, alkali; atrial, embryonic /DEF=Human embryonic myosin alkali light chain (MLC1) mRNA, complete cds. /FL=gb:M36172.1 gb:M24121.1 gb:NM_002476.1"
223378_at	1022.0025	1898.95	-8.930298	0	219.790571	0.535682	"Consensus includes gb:AA705182 /FEA=EST /DB_XREF=gi:2715100 /DB_XREF=est:zj96c12.s1 /CLONE=IMAGE:462742 /UG=Hs.16313 Homo sapiens Kruppel-like zinc finger protein GLIS2 mRNA, complete cds /FL=gb:AF325914.1"
208703_s_at	10692.485	18979.715	-8.870978	0	2054.435725	0.574358	gb:BG427393 /DB_XREF=gi:13333995 /DB_XREF=602499110F1 /CLONE=IMAGE:4612562 /FEA=FLmRNA /CNT=419 /TID=Hs.279518.1 /TIER=Stack /STK=76 /UG=Hs.279518 /LL=334 /UG_GENE=APLP2 /UG_TITLE=amyloid beta (A4) precursor-like protein 2 /FL=gb:BC000373.1
1555187_at	2852.735	4484.7	-8.804108	0	459.522092	0.600236	"gb:BC032019.1 /DB_XREF=gi:21619634 /TID=Hs2.375095.1 /CNT=2 /FEA=FLmRNA /TIER=FL /STK=1 /UG=Hs.375095 /DEF=Homo sapiens, similar to Alu subfamily SQ sequence contamination warning entry, clone MGC:42422 IMAGE:4822046, mRNA, complete cds. /PROD=similar to Alu subfamily SQ sequencecontamination warning entry /FL=gb:BC032019.1"
226749_at	10194.575	12962.5025	-8.756576	0	688.752442	0.79244	Consensus includes gb:AL582429 /FEA=EST /DB_XREF=gi:12950402 /DB_XREF=est:AL582429 /CLONE=CS0DL001YO17 (3 prime) /UG=Hs.265561 CD2-associated protein
201486_at	14032.5375	19629.83	-8.732461	0	1298.440792	0.738737	"gb:NM_002902.1 /DB_XREF=gi:4506456 /GEN=RCN2 /FEA=FLmRNA /CNT=257 /TID=Hs.79088.0 /TIER=FL+Stack /STK=102 /UG=Hs.79088 /LL=5955 /DEF=Homo sapiens reticulocalbin 2, EF-hand calcium binding domain (RCN2), mRNA. /PROD=reticulocalbin 2, EF-hand calcium bindingdomain /FL=gb:BC004892.1 gb:NM_002902.1"
214875_x_at	6615.9325	10113.1	-8.72025	0	965.721934	0.63594	gb:AW001847 /DB_XREF=gi:5848763 /DB_XREF=wt81a04.x1 /CLONE=IMAGE:2513838 /FEA=mRNA /CNT=10 /TID=Hs.279518.4 /TIER=ConsEnd /STK=1 /UG=Hs.279518 /LL=334 /UG_GENE=APLP2 /UG_TITLE=amyloid beta (A4) precursor-like protein 2
209232_s_at	5169.0675	8072.25	-8.675023	0	688.964582	0.668173	"gb:BC004191.1 /DB_XREF=gi:13278857 /FEA=FLmRNA /CNT=148 /TID=Hs.111429.0 /TIER=FL /STK=0 /UG=Hs.111429 /DEF=Homo sapiens, dynactin 4, clone MGC:3248, mRNA, complete cds. /PROD=dynactin 4 /FL=gb:BC004191.1"
213248_at	5409.54375	7560.19	-8.593514	0	537.755647	0.723905	gb:AL577024 /DB_XREF=gi:12939748 /DB_XREF=AL577024 /CLONE=CS0DI082YN19 (3 prime) /FEA=mRNA /CNT=51 /TID=Hs.7921.0 /TIER=Stack /STK=18 /UG=Hs.7921 /UG_TITLE=Homo sapiens mRNA; cDNA DKFZp566E183 (from clone DKFZp566E183)
211423_s_at	5229.01	8246.815	-8.589801	0	842.353732	0.621842	"gb:D85181.1 /DB_XREF=gi:1906795 /FEA=FLmRNA /CNT=1 /TID=Hs.288031.1 /TIER=FL /STK=0 /UG=Hs.288031 /LL=6309 /UG_GENE=SC5DL /DEF=Homo sapiens mRNA for fungal sterol-C5-desaturase homolog, complete cds. /PROD=fungal sterol-C5-desaturase homolog /FL=gb:D85181.1"
202664_at	2061.7375	3526.94125	-8.583406	0	406.901877	0.572355	gb:AW058622 /DB_XREF=gi:5934261 /DB_XREF=wy59c01.x1 /CLONE=IMAGE:2552832 /FEA=FLmRNA /CNT=163 /TID=Hs.24143.0 /TIER=Stack /STK=62 /UG=Hs.24143 /LL=7456 /UG_GENE=WASPIP /UG_TITLE=Wiskott-Aldrich syndrome protein interacting protein /FL=gb:NM_003387.2
1554553_s_at	15013.6825	25784.39	-8.562856	0	2685.873262	0.582302	"gb:BC014974.1 /DB_XREF=gi:15929031 /TID=Hs2.334725.2 /CNT=11 /FEA=FLmRNA /TIER=FL /STK=1 /LL=90522 /UG_GENE=LOC90522 /UG=Hs.334725 /DEF=Homo sapiens, Similar to RIKEN cDNA 9430029K10 gene, clone MGC:23132 IMAGE:4865479, mRNA, complete cds. /PROD=Similar to RIKEN cDNA 9430029K10 gene /FL=gb:BC014974.1"
225556_at	16396.6	23971.62	-8.549614	0	1861.699728	0.699433	"Consensus includes gb:BG290058 /FEA=EST /DB_XREF=gi:13046471 /DB_XREF=est:602384825F1 /CLONE=IMAGE:4513806 /UG=Hs.58633 Homo sapiens cDNA: FLJ22145 fis, clone HEP22070"
205452_at	4265.92	5750.66	-8.544216	0	432.486701	0.712244	"gb:NM_004855.1 /DB_XREF=gi:4758917 /GEN=PIGB /FEA=FLmRNA /CNT=40 /TID=Hs.247118.0 /TIER=FL+Stack /STK=19 /UG=Hs.247118 /LL=9488 /DEF=Homo sapiens phosphatidylinositol glycan, class B (PIGB), mRNA. /PROD=phosphatidylinositol glycan, class B /FL=gb:D42138.1 gb:NM_004855.1"
218059_at	36861.6025	51815.395	-8.533605	0	3698.766621	0.72599	"gb:NM_016096.1 /DB_XREF=gi:7705816 /GEN=LOC51123 /FEA=FLmRNA /CNT=189 /TID=Hs.23528.0 /TIER=FL+Stack /STK=99 /UG=Hs.23528 /LL=51123 /DEF=Homo sapiens HSPC038 protein (LOC51123), mRNA. /PROD=HSPC038 protein /FL=gb:NM_016096.1 gb:AF125099.1 gb:AF275802.1 gb:AF275809.1"
201347_x_at	15775.9225	23527.7775	-8.509603	0	1959.12337	0.68706	"gb:NM_012203.1 /DB_XREF=gi:6912395 /GEN=GRHPR /FEA=FLmRNA /CNT=320 /TID=Hs.155742.0 /TIER=FL+Stack /STK=168 /UG=Hs.155742 /LL=9380 /DEF=Homo sapiens glyoxylate reductasehydroxypyruvate reductase (GRHPR), mRNA. /PROD=glyoxylate reductasehydroxypyruvate reductase /FL=gb:NM_012203.1 gb:BC000605.1 gb:AF146018.1 gb:AF113215.1 gb:AF113251.1 gb:AF134895.1 gb:BC003131.1"
202184_s_at	27099.89	29941.725	-8.504514	0	784.894739	0.900414	"gb:NM_018230.1 /DB_XREF=gi:8922689 /GEN=FLJ10814 /FEA=FLmRNA /CNT=195 /TID=Hs.12457.0 /TIER=FL+Stack /STK=58 /UG=Hs.12457 /LL=55746 /DEF=Homo sapiens hypothetical protein FLJ10814 (FLJ10814), mRNA. /PROD=hypothetical protein FLJ10814 /FL=gb:NM_018230.1"
202142_at	7440.5625	9828.82	-8.490519	0	595.531249	0.771268	"gb:BC003090.1 /DB_XREF=gi:13111846 /FEA=FLmRNA /CNT=219 /TID=Hs.75193.0 /TIER=FL+Stack /STK=101 /UG=Hs.75193 /LL=10920 /UG_GENE=COP9 /DEF=Homo sapiens, COP9 homolog, clone MGC:1297, mRNA, complete cds. /PROD=COP9 homolog /FL=gb:U51205.1 gb:BC003090.1 gb:NM_006710.1"
228566_at	9082.9425	12483.2875	-8.462209	0	962.330704	0.715662	Consensus includes gb:AA778694 /FEA=EST /DB_XREF=gi:2838025 /DB_XREF=est:af87h06.s1 /CLONE=1049051 /UG=Hs.47044 ESTs
214542_x_at	2170.77125	4034.3725	-8.443992	0	490.747567	0.542518	"gb:NM_003509.1 /DB_XREF=gi:4504238 /GEN=H2AFC /FEA=FLmRNA /CNT=4 /TID=Hs.137592.0 /TIER=FL /STK=0 /UG=Hs.137592 /LL=8329 /DEF=Homo sapiens H2A histone family, member C (H2AFC), mRNA. /PROD=H2A histone family, member C /FL=gb:NM_003509.1"
208702_x_at	14879.2575	25156.3375	-8.442321	0	2464.699762	0.625642	gb:AI525212 /DB_XREF=gi:4439347 /DB_XREF=pt1.1-2.A08.r /FEA=FLmRNA /CNT=419 /TID=Hs.279518.1 /TIER=Stack /STK=31 /UG=Hs.279518 /LL=334 /UG_GENE=APLP2 /UG_TITLE=amyloid beta (A4) precursor-like protein 2 /FL=gb:BC000373.1
224518_s_at	1451.87375	2195.21125	-8.435824	0	198.107526	0.655413	"gb:BC006436.1 /DEF=Homo sapiens, clone MGC:13105, mRNA, complete cds. /FEA=mRNA /PROD=Unknown (protein for MGC:13105) /DB_XREF=gi:13623632 /FL=gb:BC006436.1"
203680_at	53689.35	69127.5775	-8.417288	0	3657.64235	0.79844	"gb:NM_002736.1 /DB_XREF=gi:4506064 /GEN=PRKAR2B /FEA=FLmRNA /CNT=96 /TID=Hs.77439.0 /TIER=FL+Stack /STK=8 /UG=Hs.77439 /LL=5577 /DEF=Homo sapiens protein kinase, cAMP-dependent, regulatory, type II, beta (PRKAR2B), mRNA. /PROD=protein kinase, cAMP-dependent, regulatory, typeII, beta /FL=gb:M31158.1 gb:NM_002736.1"
214455_at	4592.76125	11136.165	-8.410201	0	1564.989767	0.446445	"gb:NM_003526.1 /DB_XREF=gi:4504272 /GEN=H2BFL /FEA=FLmRNA /CNT=22 /TID=Hs.239884.0 /TIER=FL /STK=0 /UG=Hs.239884 /LL=8347 /DEF=Homo sapiens H2B histone family, member L (H2BFL), mRNA. /PROD=H2B histone family, member L /FL=gb:NM_003526.1"
218723_s_at	2079.69125	3024.88375	-8.406823	0	288.462642	0.652345	"gb:NM_014059.1 /DB_XREF=gi:7662650 /GEN=RGC32 /FEA=FLmRNA /CNT=118 /TID=Hs.76640.0 /TIER=FL+Stack /STK=20 /UG=Hs.76640 /LL=28984 /DEF=Homo sapiens RGC32 protein (RGC32), mRNA. /PROD=RGC32 protein /FL=gb:AF036549.1 gb:NM_014059.1"
224707_at	24672.1875	35894.96	-8.388233	0	3137.106947	0.675694	Consensus includes gb:AL522667 /FEA=EST /DB_XREF=gi:12786160 /DB_XREF=est:AL522667 /CLONE=CS0DB009YK05 (5 prime) /UG=Hs.323512 Homo sapiens mRNA for putative nuclear protein (ORF1-FL49)
203259_s_at	47749.9625	59782.2825	-8.378705	0	2916.757932	0.816189	"gb:BC001671.1 /DB_XREF=gi:12804520 /FEA=FLmRNA /CNT=98 /TID=Hs.32826.0 /TIER=FL+Stack /STK=55 /UG=Hs.32826 /LL=51020 /UG_GENE=LOC51020 /DEF=Homo sapiens, Similar to CGI-130 protein, clone MGC:2442, mRNA, complete cds. /PROD=Similar to CGI-130 protein /FL=gb:NM_016063.1 gb:BC001671.1 gb:AF151888.1"
229665_at	7242.455	11829.345	-8.378173	0	1205.169003	0.617225	"Consensus includes gb:AI653037 /FEA=EST /DB_XREF=gi:4737016 /DB_XREF=est:wb42f11.x1 /CLONE=IMAGE:2308365 /UG=Hs.180034 cleavage stimulation factor, 3 pre-RNA, subunit 3, 77kD"
206103_at	2519.82	4258.80375	-8.3572	0	466.953517	0.584794	"gb:NM_005052.1 /DB_XREF=gi:4826961 /GEN=RAC3 /FEA=FLmRNA /CNT=19 /TID=Hs.45002.0 /TIER=FL /STK=0 /UG=Hs.45002 /LL=5881 /DEF=Homo sapiens ras-related C3 botulinum toxin substrate 3 (rho family, small GTP binding protein Rac3) (RAC3), mRNA. /PROD=ras-related C3 botulinum toxin substrate 3 (rhofamily, small GTP binding protein Rac3) /FL=gb:AF008591.1 gb:NM_005052.1"
203116_s_at	9939.58	20251.1775	-8.349422	0	2481.778258	0.516446	"gb:NM_000140.1 /DB_XREF=gi:4557592 /GEN=FECH /FEA=FLmRNA /CNT=181 /TID=Hs.26.0 /TIER=FL+Stack /STK=35 /UG=Hs.26 /LL=2235 /DEF=Homo sapiens ferrochelatase (protoporphyria) (FECH), nuclear gene encoding mitochondrial protein, mRNA. /PROD=ferrochelatase precursor /FL=gb:NM_000140.1"
1553956_at	3957.1125	5595.04	-8.343381	0	415.07511	0.721599	gb:BG194770 /DB_XREF=gi:13716585 /DB_XREF=RST14069 /TID=Hs2.346509.1 /CNT=95 /FEA=FLmRNA /TIER=Stack /STK=13 /LL=130543 /UG_GENE=FLJ33282 /UG=Hs.346509 /UG_TITLE=hypothetical protein FLJ33282 /FL=gb:AB053301.1 gb:BC029611.1 gb:NM_152388.1
218585_s_at	15650.3675	22402.445	-8.342996	0	1702.271257	0.711616	"gb:NM_016448.1 /DB_XREF=gi:7705575 /GEN=L2DTL /FEA=FLmRNA /CNT=88 /TID=Hs.126774.0 /TIER=FL+Stack /STK=15 /UG=Hs.126774 /LL=51514 /DEF=Homo sapiens L2DTL protein (L2DTL), mRNA. /PROD=L2DTL protein /FL=gb:NM_016448.1 gb:AF195765.1"
1555910_at	7646.575	9868.77	-8.317679	0	559.07295	0.786183	"gb:AK056761.1 /DB_XREF=gi:16552254 /TID=Hs2.126906.2 /CNT=22 /FEA=mRNA /TIER=Stack /STK=10 /LL=79810 /UG_GENE=FLJ12598 /UG=Hs.126906 /UG_TITLE=hypothetical protein FLJ12598 /DEF=Homo sapiens cDNA FLJ32199 fis, clone PLACE6002710."
217274_x_at	4423.695	6870.5625	-8.282161	0	634.192055	0.660686	gb:X52005.1 /DB_XREF=gi:34677 /GEN=MCL1 /FEA=mRNA /CNT=1 /TID=Hs.159218.0 /TIER=ConsEnd /STK=0 /UG=Hs.159218 /DEF=H.sapiens skeletal embryonic myosin light chain 1 (MLC1) mRNA. /PROD=myosin light chain 1
236193_at	2855.23625	5211.5825	-8.253815	0	693.241188	0.518082	Consensus includes gb:AA037483 /FEA=EST /DB_XREF=gi:1512582 /DB_XREF=est:zk34a02.s1 /CLONE=IMAGE:484682 /UG=Hs.146228 ESTs
214864_s_at	15615.115	21942.7425	-8.228527	0	1766.014684	0.706125	"gb:AK024386.1 /DB_XREF=gi:10436760 /FEA=mRNA /CNT=11 /TID=Hs.155742.2 /TIER=ConsEnd /STK=0 /UG=Hs.155742 /LL=9380 /UG_GENE=GRHPR /UG_TITLE=glyoxylate reductasehydroxypyruvate reductase /DEF=Homo sapiens cDNA FLJ14324 fis, clone PLACE4000100, highly similar to Homo sapiens hydroxypyruvate reductase (GRHPR) gene."
227653_at	4737.1375	6698.0775	-8.223843	0	576.99801	0.692038	Consensus includes gb:AI168767 /FEA=EST /DB_XREF=gi:3701937 /DB_XREF=est:ox71a10.s1 /CLONE=IMAGE:1661754 /UG=Hs.33317 KIAA1393 protein
223461_at	9355.2075	13087.74	-8.223711	0	1087.07769	0.692755	"gb:AF151073.1 /DEF=Homo sapiens HSPC239 mRNA, complete cds. /FEA=mRNA /PROD=HSPC239 /DB_XREF=gi:7106867 /UG=Hs.8645 hypothetical protein /FL=gb:AF151073.1 gb:NM_016495.1"
210305_at	6339.74875	8287.095	-8.190555	0	557.044886	0.753555	"gb:AB042557.1 /DB_XREF=gi:11138039 /FEA=FLmRNA /CNT=12 /TID=Hs.265848.2 /TIER=FL /STK=0 /UG=Hs.265848 /LL=64182 /UG_GENE=LOC64182 /UG_TITLE=similar to rat myomegalin /DEF=Homo sapiens mRNA, similar to rat myomegalin, complete cds. /FL=gb:AB042557.1"
229114_at	890.47	1616.64125	-8.185797	0	191.752295	0.56268	Consensus includes gb:AW237741 /FEA=EST /DB_XREF=gi:6570130 /DB_XREF=est:xm81a05.x1 /CLONE=IMAGE:2690576 /UG=Hs.27519 ESTs
201363_s_at	5663.525	8103.845	-8.146722	0	679.390002	0.698611	"gb:AB020657.1 /DB_XREF=gi:4240188 /GEN=KIAA0850 /FEA=FLmRNA /CNT=243 /TID=Hs.197298.0 /TIER=FL+Stack /STK=14 /UG=Hs.197298 /LL=10625 /DEF=Homo sapiens mRNA for KIAA0850 protein, complete cds. /PROD=KIAA0850 protein /FL=gb:AB020657.1 gb:AF161553.1 gb:AF205218.1 gb:NM_016389.1"
201141_at	349.37875	795.755	-8.137206	0	128.29538	0.410992	"gb:NM_002510.1 /DB_XREF=gi:4505404 /GEN=GPNMB /FEA=FLmRNA /CNT=341 /TID=Hs.82226.0 /TIER=FL+Stack /STK=111 /UG=Hs.82226 /LL=10457 /DEF=Homo sapiens glycoprotein (transmembrane) nmb (GPNMB), mRNA. /PROD=glycoprotein (transmembrane) nmb /FL=gb:NM_002510.1 gb:AF322909.1"
222388_s_at	17011.2175	20300.46	-8.133135	0	921.894204	0.83402	"gb:AF186382.1 /DEF=Homo sapiens vacuolar protein sorting 35 mRNA, complete cds. /FEA=mRNA /PROD=vacuolar protein sorting 35 /DB_XREF=gi:11875332 /UG=Hs.264190 vacuolar protein sorting 35 (yeast homolog) /FL=gb:AF186382.1 gb:AL136888.1 gb:BC002414.1 gb:AF191298.2 gb:NM_018206.1 gb:AF175265.1 gb:AF183418.1"
211737_x_at	1698.115	2508.065	-8.085052	0	242.883339	0.656471	"gb:BC005916.1 /DB_XREF=gi:13543514 /FEA=FLmRNA /CNT=1 /TID=HsAffx.900760.965 /TIER=FL /STK=0 /DEF=Homo sapiens, pleiotrophin (heparin binding growth factor 8, neurite growth-promoting factor 1), clone MGC:14512, mRNA, complete cds. /PROD=pleiotrophin (heparin binding growth factor 8,neurite growth-promoting factor 1) /FL=gb:BC005916.1"
208248_x_at	18586.505	29876.745	-8.063941	0	3035.064083	0.636685	"gb:NM_001642.1 /DB_XREF=gi:4502146 /GEN=APLP2 /FEA=FLmRNA /CNT=6 /TID=Hs.279518.0 /TIER=FL /STK=0 /UG=Hs.279518 /LL=334 /DEF=Homo sapiens amyloid beta (A4) precursor-like protein 2 (APLP2), mRNA. /PROD=amyloid beta (A4) precursor-like protein 2 /FL=gb:L27631.1 gb:L09209.1 gb:NM_001642.1 gb:AF168956.1"
208704_x_at	17640.485	31234.7975	-8.044762	0	3573.316331	0.579362	"gb:BC000373.1 /DB_XREF=gi:12653210 /FEA=FLmRNA /CNT=419 /TID=Hs.279518.1 /TIER=FL /STK=0 /UG=Hs.279518 /LL=334 /UG_GENE=APLP2 /DEF=Homo sapiens, Similar to amyloid beta (A4) precursor-like protein 2, clone MGC:8371, mRNA, complete cds. /PROD=Similar to amyloid beta (A4) precursor-likeprotein 2 /FL=gb:BC000373.1"
209699_x_at	41192.9575	51646.7375	-8.029321	0	2916.550178	0.797477	"gb:U05598.1 /DB_XREF=gi:531159 /FEA=FLmRNA /CNT=124 /TID=Hs.201967.0 /TIER=FL+Stack /STK=29 /UG=Hs.201967 /LL=1646 /UG_GENE=AKR1C2 /DEF=Human dihydrodiol dehydrogenase mRNA, complete cds. /PROD=dihydrodiol dehydrogenase /FL=gb:U05598.1 gb:AB031083.1 gb:AB031084.1 gb:NM_001354.1 gb:AB021654.1"
209231_s_at	4443.93875	7263.8125	-8.00636	0	723.22032	0.644826	"gb:AI038068 /DB_XREF=gi:3277262 /DB_XREF=ox21b12.x1 /CLONE=IMAGE:1656959 /FEA=FLmRNA /CNT=148 /TID=Hs.111429.0 /TIER=Stack /STK=9 /UG=Hs.111429 /UG_TITLE=Homo sapiens, dynactin 4, clone MGC:3248, mRNA, complete cds /FL=gb:BC004191.1"
225594_at	7834.0375	10571.115	-7.980803	0	714.190698	0.753126	Consensus includes gb:AL038866 /FEA=EST /DB_XREF=gi:5407985 /DB_XREF=est:DKFZp566A0847_s1 /CLONE=DKFZp566A0847 /UG=Hs.321022 Homo sapiens mRNA; cDNA DKFZp566P1124 (from clone DKFZp566P1124)
212731_at	3735.3625	6564.4475	-7.968349	0	811.155379	0.55948	gb:U79297.1 /DB_XREF=gi:1710280 /FEA=mRNA /CNT=117 /TID=Hs.11506.0 /TIER=Stack /STK=49 /UG=Hs.11506 /UG_TITLE=Human clone 23589 mRNA sequence /DEF=Human clone 23589 mRNA sequence.
225736_at	6115.21	10455.63	-7.889077	0	1130.666334	0.607165	Consensus includes gb:BE966247 /FEA=EST /DB_XREF=gi:11771459 /DB_XREF=est:601660183R1 /CLONE=IMAGE:3905684 /UG=Hs.289074 F-box only protein 22
221823_at	4717.2075	6998.84	-7.875951	0	626.321553	0.686732	gb:AL565741 /DB_XREF=gi:12917418 /DB_XREF=AL565741 /CLONE=CS0DF007YN17 (3 prime) /FEA=mRNA /CNT=88 /TID=Hs.25925.0 /TIER=Stack /STK=21 /UG=Hs.25925 /UG_TITLE=Homo sapiens clone 23860 mRNA sequence
202334_s_at	3404.7975	5336.0225	-7.872491	0	520.635493	0.663194	gb:AI768723 /DB_XREF=gi:5235232 /DB_XREF=wh25c12.x1 /CLONE=IMAGE:2381782 /FEA=FLmRNA /CNT=187 /TID=Hs.811.0 /TIER=Stack /STK=29 /UG=Hs.811 /LL=7320 /UG_GENE=UBE2B /UG_TITLE=ubiquitin-conjugating enzyme E2B (RAD6 homolog) /FL=gb:NM_003337.1 gb:M74525.1
219094_at	725.1225	1747.995	-7.855829	0	275.251281	0.44548	"gb:NM_014154.1 /DB_XREF=gi:7661763 /GEN=HSPC056 /FEA=FLmRNA /CNT=39 /TID=Hs.175038.0 /TIER=FL /STK=0 /UG=Hs.175038 /LL=29067 /DEF=Homo sapiens HSPC056 protein (HSPC056), mRNA. /PROD=HSPC056 protein /FL=gb:NM_014154.1 gb:AF161541.1"
229672_at	2769.5225	5324.44	-7.843169	0	645.459305	0.570361	Consensus includes gb:AA707125 /FEA=EST /DB_XREF=gi:2717043 /DB_XREF=est:zj33c03.s1 /CLONE=IMAGE:452068 /UG=Hs.18128 ESTs
218187_s_at	7336.6175	11071.93	-7.842388	0	960.687079	0.688419	"gb:NM_023080.1 /DB_XREF=gi:12751496 /GEN=FLJ20989 /FEA=FLmRNA /CNT=101 /TID=Hs.169615.0 /TIER=FL /STK=0 /UG=Hs.169615 /LL=65265 /DEF=Homo sapiens hypothetical protein FLJ20989 (FLJ20989), mRNA. /PROD=hypothetical protein FLJ20989 /FL=gb:NM_023080.1"
228266_s_at	720.01	1111.79625	-7.84056	0	123.771219	0.618207	Consensus includes gb:BE703418 /FEA=EST /DB_XREF=gi:10091160 /DB_XREF=est:MR2-NN1111-070800-008-a03 /UG=Hs.127842 CGI-142
210779_x_at	4377.9475	6085.84	-7.830626	0	500.083067	0.716846	"gb:AB037701.1 /DB_XREF=gi:9650992 /GEN=SIP1-beta /FEA=FLmRNA /CNT=2 /TID=Hs.102456.1 /TIER=FL /STK=0 /UG=Hs.102456 /LL=8487 /DEF=Homo sapiens SIP1-beta mRNA for SMN interacting protein1-beta, complete cds. /PROD=SMN interacting protein1-beta /FL=gb:AB037701.1"
208714_at	39243.52	49971.47	-7.820192	0	3144.677991	0.780886	"gb:AF092131.1 /DB_XREF=gi:5138911 /FEA=FLmRNA /CNT=432 /TID=Hs.7744.0 /TIER=FL+Stack /STK=120 /UG=Hs.7744 /LL=4723 /UG_GENE=NDUFV1 /DEF=Homo sapiens 51kDa subunit of NADH dehydrogenase mRNA, complete cds. /PROD=51kDa subunit of NADH dehydrogenase /FL=gb:AF092131.1 gb:AF053070.1 gb:NM_007103.1"
1555996_s_at	6800.47	9506.0675	-7.812679	0	836.697022	0.693456	gb:AI332397 /DB_XREF=gi:4068956 /DB_XREF=qq15g02.x1 /CLONE=IMAGE:1932626 /TID=Hs2.410186.1 /CNT=295 /FEA=mRNA /TIER=Stack /STK=8 /UG=Hs.410186 /UG_TITLE=Homo sapiens full length insert cDNA clone ZB55E11
209806_at	103281.7825	129415.86	-7.80634	0	7960.304819	0.784891	"gb:BC000893.1 /DB_XREF=gi:12654150 /FEA=FLmRNA /CNT=48 /TID=Hs.247817.0 /TIER=FL /STK=0 /UG=Hs.247817 /LL=8339 /UG_GENE=H2BFA /DEF=Homo sapiens, H2B histone family, member A, clone MGC:5132, mRNA, complete cds. /PROD=H2B histone family, member A /FL=gb:BC000893.1"
209078_s_at	10855.29	15249.05	-7.752568	0	1396.514223	0.689274	"gb:AF276920.1 /DB_XREF=gi:9280552 /GEN=TRX2 /FEA=FLmRNA /CNT=177 /TID=Hs.211929.0 /TIER=FL /STK=0 /UG=Hs.211929 /LL=25828 /DEF=Homo sapiens thioredoxin 2 (TRX2) mRNA, complete cds. /PROD=thioredoxin 2 /FL=gb:NM_012473.1 gb:AF276920.1 gb:U78678.1"
226666_at	1413.96	2124.09875	-7.709284	0	195.534452	0.686679	Consensus includes gb:BG434703 /FEA=EST /DB_XREF=gi:13341209 /DB_XREF=est:602507901F1 /CLONE=IMAGE:4604832 /UG=Hs.197751 KIAA0666 protein
209421_at	13647.84	24966.8875	-7.708726	0	2819.83882	0.592302	"gb:U04045.1 /DB_XREF=gi:432997 /GEN=hMSH2 /FEA=FLmRNA /CNT=125 /TID=Hs.78934.0 /TIER=FL /STK=0 /UG=Hs.78934 /LL=4436 /UG_TITLE=mutS (E. coli) homolog 2 (colon cancer, nonpolyposis type 1) /DEF=Human (hMSH2) mRNA, complete cds. /FL=gb:L47582.1 gb:L47581.1 gb:L47583.1 gb:U03911.1 gb:U04045.1 gb:NM_000251.1"
217840_at	11796.295	14985.695	-7.701952	0	1073.009956	0.758363	"gb:NM_016222.1 /DB_XREF=gi:7705259 /GEN=ABS /FEA=FLmRNA /CNT=240 /TID=Hs.274317.0 /TIER=FL+Stack /STK=84 /UG=Hs.274317 /LL=51428 /DEF=Homo sapiens DEAD-box protein abstrakt (ABS), mRNA. /PROD=DEAD-box protein abstrakt /FL=gb:NM_016222.1 gb:AF195417.1"
208579_x_at	52728.14	87528.87	-7.700514	0	10153.22597	0.591569	"gb:NM_017445.1 /DB_XREF=gi:11036645 /GEN=H2BFS /FEA=FLmRNA /CNT=3 /TID=Hs.306200.0 /TIER=FL /STK=0 /UG=Hs.306200 /LL=54145 /DEF=Homo sapiens H2B histone family, member S (H2BFS), mRNA. /PROD=H2B histone family, member S /FL=gb:NM_017445.1"
203960_s_at	8588.46	17719.97	-7.69431	0	2604.562018	0.500097	"gb:NM_016126.1 /DB_XREF=gi:7706382 /GEN=LOC51668 /FEA=FLmRNA /CNT=74 /TID=Hs.46967.0 /TIER=FL+Stack /STK=30 /UG=Hs.46967 /LL=51668 /DEF=Homo sapiens HSPCO34 protein (LOC51668), mRNA. /PROD=HSPCO34 protein /FL=gb:NM_016126.1 gb:BC005245.1 gb:AF100747.1"
223983_s_at	3099.41	5300.11375	-7.693266	0	724.568429	0.554032	"gb:BC004957.1 /DEF=Homo sapiens, Similar to RIKEN cDNA 1600014C10 gene, clone MGC:10922, mRNA, complete cds.  /FEA=mRNA /PROD=Similar to RIKEN cDNA 1600014C10 gene /DB_XREF=gi:13436340 /UG=Hs.54320 Homo sapiens, Similar to RIKEN cDNA 1600014C10 gene, clone MGC:10922, mRNA, complete cds /FL=gb:BC004957.1"
205164_at	6099.6125	9199.8825	-7.680068	0	915.4022	0.656744	"gb:NM_014291.1 /DB_XREF=gi:7657117 /GEN=GCAT /FEA=FLmRNA /CNT=53 /TID=Hs.54609.0 /TIER=FL+Stack /STK=30 /UG=Hs.54609 /LL=23464 /DEF=Homo sapiens glycine C-acetyltransferase (2-amino-3-ketobutyrate coenzyme A ligase) (GCAT), mRNA. /PROD=glycine C-acetyltransferase(2-amino-3-ketobutyrate coenzyme A ligase) /FL=gb:NM_014291.1 gb:AF077740.1"
209301_at	2105.3975	3586.385	-7.677778	0	423.387872	0.592202	"gb:M36532.1 /DB_XREF=gi:179794 /GEN=CA2 /FEA=FLmRNA /CNT=185 /TID=Hs.155097.0 /TIER=FL /STK=0 /UG=Hs.155097 /LL=760 /UG_TITLE=carbonic anhydrase II /DEF=Human carbonic anhydrase II mRNA, complete cds. /FL=gb:M36532.1 gb:J03037.1 gb:NM_000067.1"
225737_s_at	3130.4125	5437.73	-7.633991	0	628.494221	0.603292	Consensus includes gb:BE966247 /FEA=EST /DB_XREF=gi:11771459 /DB_XREF=est:601660183R1 /CLONE=IMAGE:3905684 /UG=Hs.289074 F-box only protein 22
222640_at	3568.7675	5398.02	-7.606861	0	511.665045	0.679821	Consensus includes gb:N26002 /FEA=EST /DB_XREF=gi:1140350 /DB_XREF=est:yx88e08.s1 /CLONE=IMAGE:268838 /UG=Hs.241565 DNA (cytosine-5-)-methyltransferase 3 alpha /FL=gb:AF067972.2 gb:NM_022552.2
225862_at	1984.1825	3077.8475	-7.588001	0.000001	340.859327	0.630295	Consensus includes gb:AA928255 /FEA=EST /DB_XREF=gi:3077411 /DB_XREF=est:on79a11.s1 /CLONE=IMAGE:1562876 /UG=Hs.4193 DKFZP586O1624 protein
212799_at	4393.1075	6476.4375	-7.585793	0.000001	616.776999	0.682741	gb:BE217875 /DB_XREF=gi:8905193 /DB_XREF=hv31a03.x1 /CLONE=IMAGE:3174988 /FEA=mRNA /CNT=107 /TID=Hs.12311.0 /TIER=Stack /STK=41 /UG=Hs.12311 /UG_TITLE=Homo sapiens clone 23570 mRNA sequence
213459_at	2990.66	3942.7525	-7.579672	0.000001	312.086072	0.73716	"gb:AU155515 /DB_XREF=gi:11017036 /DB_XREF=AU155515 /CLONE=PLACE1000061 /FEA=mRNA /CNT=38 /TID=Hs.296290.0 /TIER=Stack /STK=14 /UG=Hs.296290 /UG_TITLE=Homo sapiens cDNA FLJ13357 fis, clone PLACE1000061, weakly similar to Human ribosomal protein L37a mRNA sequence"
225574_at	4973.6775	5907.945	-7.575612	0.000001	249.5178	0.857484	"Consensus includes gb:BE613081 /FEA=EST /DB_XREF=gi:9894678 /DB_XREF=est:601451983T1 /CLONE=IMAGE:3855741 /UG=Hs.24654 Homo sapiens cDNA FLJ11640 fis, clone HEMBA1004330"
201709_s_at	7582.6075	10695.62	-7.564852	0.000001	1017.218721	0.679129	"gb:NM_003634.1 /DB_XREF=gi:4505398 /GEN=NIPSNAP1 /FEA=FLmRNA /CNT=244 /TID=Hs.173878.0 /TIER=FL+Stack /STK=82 /UG=Hs.173878 /LL=8508 /DEF=Homo sapiens NIPSNAP, C. elegans, homolog 1 (NIPSNAP1), mRNA. /PROD=NIPSNAP, C. elegans, homolog 1 /FL=gb:BC002371.1 gb:NM_003634.1"
217878_s_at	4740.055	6649.7975	-7.531233	0.000001	568.227862	0.708396	gb:AI203880 /DB_XREF=gi:3756486 /DB_XREF=qf77g07.x1 /CLONE=IMAGE:1756092 /FEA=FLmRNA /CNT=189 /TID=Hs.172405.0 /TIER=Stack /STK=8 /UG=Hs.172405 /LL=996 /UG_GENE=CDC27 /UG_TITLE=cell division cycle 27 /FL=gb:NM_001256.1
218100_s_at	4365.7575	6540.7	-7.522395	0.000001	622.512313	0.67914	"gb:NM_018010.1 /DB_XREF=gi:8922255 /GEN=FLJ10147 /FEA=FLmRNA /CNT=170 /TID=Hs.170318.0 /TIER=FL+Stack /STK=48 /UG=Hs.170318 /LL=55081 /DEF=Homo sapiens hypothetical protein FLJ10147 (FLJ10147), mRNA. /PROD=hypothetical protein FLJ10147 /FL=gb:AF245220.1 gb:NM_018010.1 gb:AF139576.1"
209524_at	1864.1	2931.8975	-7.492568	0.000001	301.483624	0.65013	"gb:AK001280.1 /DB_XREF=gi:7022435 /FEA=FLmRNA /CNT=92 /TID=Hs.127842.0 /TIER=Stack /STK=16 /UG=Hs.127842 /LL=50810 /UG_GENE=CGI-142 /UG_TITLE=CGI-142 /DEF=Homo sapiens cDNA FLJ10418 fis, clone NT2RP1000130, moderately similar to HEPATOMA-DERIVED GROWTH FACTOR. /FL=gb:NM_016073.1 gb:AF151900.1 gb:AB029156.1"
219008_at	6060.6875	7536.1825	-7.468437	0.000001	476.775052	0.790266	"gb:NM_021925.1 /DB_XREF=gi:11345457 /GEN=FLJ21820 /FEA=FLmRNA /CNT=62 /TID=Hs.63300.0 /TIER=FL+Stack /STK=20 /UG=Hs.63300 /LL=60526 /DEF=Homo sapiens hypothetical protein FLJ21820 (FLJ21820), mRNA. /PROD=hypothetical protein FLJ21820 /FL=gb:NM_021925.1"
203460_s_at	5497.0525	6723.495	-7.446464	0.000001	403.002712	0.801283	"gb:NM_007318.1 /DB_XREF=gi:7549812 /GEN=PSEN1 /FEA=FLmRNA /CNT=187 /TID=Hs.3260.0 /TIER=FL+Stack /STK=38 /UG=Hs.3260 /LL=5663 /DEF=Homo sapiens presenilin 1 (Alzheimer disease 3) (PSEN1), transcript variant I-463, mRNA. /PROD=presenilin 1 isoform I-463 /FL=gb:NM_007318.1 gb:U40379.1 gb:L76517.1"
225392_at	16232.4075	19021.97	-7.439766	0.000001	926.708557	0.839005	Consensus includes gb:BF967912 /FEA=EST /DB_XREF=gi:12335127 /DB_XREF=est:602287767T1 /CLONE=IMAGE:4374929 /UG=Hs.51043 hexosaminidase B (beta polypeptide)
230006_s_at	2709.955	4061.1675	-7.428882	0.000001	407.908613	0.674592	Consensus includes gb:AI742358 /FEA=EST /DB_XREF=gi:5110646 /DB_XREF=est:wg40a06.x1 /CLONE=IMAGE:2367538 /UG=Hs.24908 ESTs
235165_at	1388.79	2499.3175	-7.42796	0.000001	392.732761	0.51593	"Consensus includes gb:AW151704 /FEA=EST /DB_XREF=gi:6199602 /DB_XREF=est:xf68b01.x1 /CLONE=IMAGE:2623177 /UG=Hs.265398 ESTs, Weakly similar to transformation-related protein H.sapiens"
225297_at	13388.795	18042.595	-7.424964	0.000001	1234.772363	0.768272	Consensus includes gb:AV715391 /FEA=EST /DB_XREF=gi:10796908 /DB_XREF=est:AV715391 /CLONE=DCBBRE03 /UG=Hs.184164 ESTs
209268_at	6157.9375	8393.395	-7.423325	0.000001	767.721018	0.704322	"gb:AF165513.1 /DB_XREF=gi:9294732 /GEN=VPS45 /FEA=FLmRNA /CNT=127 /TID=Hs.6650.0 /TIER=FL+Stack /STK=59 /UG=Hs.6650 /LL=11312 /DEF=Homo sapiens vacuolar protein sorting 45 isoform (VPS45) mRNA, complete cds. /PROD=vacuolar protein sorting 45 isoform /FL=gb:AF165513.1 gb:NM_007259.1"
221919_at	3655.3175	5535.5025	-7.404484	0.000001	623.013179	0.629932	gb:AW450929 /DB_XREF=gi:6991705 /DB_XREF=UI-H-BI3-all-f-08-0-UI.s1 /CLONE=IMAGE:2737287 /FEA=EST /CNT=43 /TID=Hs.249495.3 /TIER=Stack /STK=38 /UG=Hs.249495 /LL=3178 /UG_GENE=HNRPA1 /UG_TITLE=heterogeneous nuclear ribonucleoprotein A1
201839_s_at	23334.1525	31851.245	-7.392941	0.000001	2626.199938	0.72356	"gb:NM_002354.1 /DB_XREF=gi:4505058 /GEN=TACSTD1 /FEA=FLmRNA /CNT=278 /TID=Hs.692.0 /TIER=FL+Stack /STK=90 /UG=Hs.692 /LL=4072 /DEF=Homo sapiens tumor-associated calcium signal transducer 1 (TACSTD1), mRNA. /PROD=tumor-associated calcium signal transducer 1precursor /FL=gb:NM_002354.1 gb:M33011.1 gb:M32306.1"
208309_s_at	2397.78625	3596.94	-7.391252	0.000001	319.737909	0.698468	"gb:NM_006785.1 /DB_XREF=gi:5803077 /GEN=MALT1 /FEA=FLmRNA /CNT=3 /TID=Hs.180566.0 /TIER=FL /STK=0 /UG=Hs.180566 /LL=10892 /DEF=Homo sapiens mucosa associated lymphoid tissue lymphoma translocation gene 1 (MALT1), mRNA. /PROD=mucosa associated lymphoid tissue lymphomatranslocation gene 1 /FL=gb:NM_006785.1 gb:AF316597.1 gb:AF130356.2"
226437_at	16120.995	25571.035	-7.38756	0.000001	2566.532597	0.651328	Consensus includes gb:AI079540 /FEA=EST /DB_XREF=gi:3415791 /DB_XREF=est:oz04e08.x1 /CLONE=IMAGE:1674374 /UG=Hs.297753 vimentin
218304_s_at	3246.6675	4620.63625	-7.38595	0.000001	406.374806	0.706027	"gb:NM_022776.1 /DB_XREF=gi:12232460 /GEN=FLJ13164 /FEA=FLmRNA /CNT=98 /TID=Hs.61260.0 /TIER=FL+Stack /STK=17 /UG=Hs.61260 /LL=64791 /DEF=Homo sapiens hypothetical protein FLJ13164 (FLJ13164), mRNA. /PROD=hypothetical protein FLJ13164 /FL=gb:NM_022776.1"
35846_at	776.8075	1239.60125	-7.368102	0.000001	130.347635	0.646453	"Cluster Incl. M24899:Human triiodothyronine (ear7) mRNA, complete cds /cds=(411,1883) /gb=M24899 /gi=537521 /ug=Hs.724 /len=2309"
208920_at	2459.0075	3864.1175	-7.36597	0.000001	374.192437	0.671893	gb:AV752215 /DB_XREF=gi:10910063 /DB_XREF=AV752215 /CLONE=NPDAYH02 /FEA=FLmRNA /CNT=206 /TID=Hs.300741.0 /TIER=Stack /STK=39 /UG=Hs.300741 /LL=6717 /UG_GENE=SRI /UG_TITLE=sorcin /FL=gb:NM_003130.1 gb:L12387.1 gb:M32886.1
209884_s_at	1161.04	2635.2925	-7.365602	0.000001	461.058514	0.434513	"gb:AF047033.1 /DB_XREF=gi:5051627 /GEN=SLC4A7 /FEA=FLmRNA /CNT=37 /TID=Hs.132904.1 /TIER=FL /STK=0 /UG=Hs.132904 /LL=9497 /DEF=Homo sapiens sodium bicarbonate cotransporter 3 (SLC4A7) mRNA, complete cds. /PROD=sodium bicarbonate cotransporter 3 /FL=gb:AF047033.1"
218774_at	3516.02	4768.945	-7.360022	0.000001	382.512922	0.740872	"gb:NM_014026.1 /DB_XREF=gi:7661733 /GEN=HSPC015 /FEA=FLmRNA /CNT=92 /TID=Hs.279900.0 /TIER=FL+Stack /STK=47 /UG=Hs.279900 /LL=28960 /DEF=Homo sapiens HSPC015 protein (HSPC015), mRNA. /PROD=HSPC015 protein /FL=gb:AF077201.1 gb:NM_014026.1"
217879_at	6523.1975	9106.8225	-7.341144	0.000001	788.249328	0.716672	gb:AL566824 /DB_XREF=gi:12919571 /DB_XREF=AL566824 /CLONE=CS0DF025YN03 (3 prime) /FEA=FLmRNA /CNT=189 /TID=Hs.172405.0 /TIER=Stack /STK=22 /UG=Hs.172405 /LL=996 /UG_GENE=CDC27 /UG_TITLE=cell division cycle 27 /FL=gb:NM_001256.1
216969_s_at	3305.74875	5218.0675	-7.331539	0.000001	599.95289	0.62277	gb:AC002301 /DB_XREF=gi:2979567 /FEA=DNA_3 /CNT=1 /TID=Hs.119324.1 /TIER=ConsEnd /STK=0 /UG=Hs.119324 /LL=3835 /UG_GENE=KNSL4 /UG_TITLE=kinesin-like 4 /DEF=Homo sapiens Chromosome 16 BAC clone CIT987SK-A-328A3
1570153_at	1656.735	3343.9875	-7.328867	0.000001	516.2811	0.49683	"gb:BC013944.1 /DB_XREF=gi:15530297 /TID=Hs2.207493.1 /CNT=2 /FEA=mRNA /TIER=ConsEnd /STK=0 /UG=Hs.207493 /UG_TITLE=Homo sapiens, Similar to myosin, heavy polypeptide 7, cardiac muscle, beta, clone IMAGE:4064393, mRNA /DEF=Homo sapiens, Similar to myosin, heavy polypeptide 7, cardiac muscle, beta, clone IMAGE:4064393, mRNA."
201244_s_at	7771.9725	10015.7975	-7.320117	0.000001	790.194849	0.748647	"gb:NM_002880.1 /DB_XREF=gi:4506400 /GEN=RAF1 /FEA=FLmRNA /CNT=277 /TID=Hs.85181.0 /TIER=FL+Stack /STK=122 /UG=Hs.85181 /LL=5894 /DEF=Homo sapiens v-raf-1 murine leukemia viral oncogene homolog 1 (RAF1), mRNA. /PROD=v-raf-1 murine leukemia viral oncogene homolog1 /FL=gb:NM_002880.1"
227539_at	2062.14	2928.68625	-7.30937	0.000001	258.002367	0.713561	Consensus includes gb:AW298099 /FEA=EST /DB_XREF=gi:6704735 /DB_XREF=est:UI-H-BW0-ajs-b-11-0-UI.s1 /CLONE=IMAGE:2732876 /UG=Hs.87518 ESTs
212871_at	3838.12	5582.27875	-7.305636	0.000001	505.588791	0.699356	"gb:NM_003668.1 /DB_XREF=gi:4506034 /GEN=MAPKAPK5 /FEA=FLmRNA /CNT=97 /TID=Hs.30327.0 /TIER=FL+Stack /STK=13 /UG=Hs.30327 /LL=8550 /DEF=Homo sapiens mitogen-activated protein kinase-activated protein kinase 5 (MAPKAPK5), mRNA. /PROD=mitogen-activated protein kinase-activatedprotein kinase 5 /FL=gb:NM_003668.1"
205052_at	6353.1125	8205.6825	-7.296741	0.000001	528.589254	0.790104	"gb:NM_001698.1 /DB_XREF=gi:4502326 /GEN=AUH /FEA=FLmRNA /CNT=44 /TID=Hs.81886.0 /TIER=FL+Stack /STK=9 /UG=Hs.81886 /LL=549 /DEF=Homo sapiens AU RNA-binding proteinenoyl-Coenzyme A hydratase (AUH), nuclear gene encoding mitochondrial protein, mRNA. /PROD=AU RNA-binding proteinenoyl-Coenzyme Ahydratase precursor /FL=gb:NM_001698.1"
208523_x_at	5583.96	9392.7875	-7.28516	0.000001	1195.81953	0.585897	"gb:NM_003525.1 /DB_XREF=gi:4504270 /GEN=H2BFK /FEA=FLmRNA /CNT=3 /TID=Hs.182140.0 /TIER=FL /STK=0 /UG=Hs.182140 /LL=8346 /DEF=Homo sapiens H2B histone family, member K (H2BFK), mRNA. /PROD=H2B histone family, member K /FL=gb:NM_003525.1"
203284_s_at	15279.0125	23090.305	-7.273093	0.000001	2171.455309	0.694429	gb:AW151887 /DB_XREF=gi:6199872 /DB_XREF=xf72c12.x1 /CLONE=IMAGE:2623606 /FEA=FLmRNA /CNT=210 /TID=Hs.169939.0 /TIER=Stack /STK=10 /UG=Hs.169939 /LL=9653 /UG_GENE=HS2ST1 /UG_TITLE=heparan sulfate 2-O-sulfotransferase /FL=gb:NM_012262.2 gb:AB024568.1 gb:AB007917.1
233864_s_at	23066.175	26369.225	-7.268859	0.000001	1125.96109	0.861461	Consensus includes gb:BG537579 /FEA=EST /DB_XREF=gi:13529811 /DB_XREF=est:602565911F1 /CLONE=IMAGE:4690539 /UG=Hs.264190 vacuolar protein sorting 35 (yeast homolog)
210695_s_at	1665.595	2138.765	-7.265665	0.000001	147.031105	0.779094	"gb:U13395.1 /DB_XREF=gi:538131 /GEN=HHCMA56 /FEA=FLmRNA /CNT=3 /TID=Hs.279790.0 /TIER=FL /STK=0 /UG=Hs.279790 /LL=9621 /DEF=Human oxidoreductase (HHCMA56) mRNA, complete cds. /PROD=oxidoreductase /FL=gb:U13395.1"
208546_x_at	14681.57	22838.5825	-7.243735	0.000001	2655.171954	0.617917	"gb:NM_003524.1 /DB_XREF=gi:4504268 /GEN=H2BFJ /FEA=FLmRNA /CNT=3 /TID=Hs.249216.0 /TIER=FL /STK=0 /UG=Hs.249216 /LL=8345 /DEF=Homo sapiens H2B histone family, member J (H2BFJ), mRNA. /PROD=H2B histone family, member J /FL=gb:NM_003524.1"
210567_s_at	10045.87	15437.73	-7.198968	0.000001	1558.531451	0.66651	"gb:BC001441.1 /DB_XREF=gi:12655170 /FEA=FLmRNA /CNT=4 /TID=Hs.23348.1 /TIER=FL /STK=0 /UG=Hs.23348 /LL=6502 /UG_GENE=SKP2 /DEF=Homo sapiens, Similar to S-phase kinase-associated protein 2 (p45), clone MGC:1366, mRNA, complete cds. /PROD=Similar to S-phase kinase-associated protein 2(p45) /FL=gb:BC001441.1"
214446_at	1741.03125	2362.1575	-7.190567	0.000001	199.22013	0.729054	"gb:NM_012081.1 /DB_XREF=gi:6912353 /GEN=ELL2 /FEA=FLmRNA /CNT=24 /TID=Hs.173334.2 /TIER=FL /STK=5 /UG=Hs.173334 /LL=22936 /DEF=Homo sapiens ELL-RELATED RNA POLYMERASE II, ELONGATION FACTOR (ELL2), mRNA. /PROD=ELL-RELATED RNA POLYMERASE II, ELONGATIONFACTOR /FL=gb:NM_012081.1"
221750_at	36823.165	54713.3275	-7.117782	0.000001	5742.114483	0.665141	gb:BG035985 /DB_XREF=gi:12430666 /DB_XREF=602326096F1 /CLONE=IMAGE:4414319 /FEA=mRNA /CNT=133 /TID=Hs.77910.1 /TIER=Stack /STK=60 /UG=Hs.77910 /LL=3157 /UG_GENE=HMGCS1 /UG_TITLE=3-hydroxy-3-methylglutaryl-Coenzyme A synthase 1 (soluble)
214093_s_at	9013.6725	13058.3	-7.113131	0.000001	1324.852663	0.675985	gb:AA156865 /DB_XREF=gi:1728480 /DB_XREF=zl20f08.s1 /CLONE=IMAGE:502503 /FEA=EST /CNT=13 /TID=Hs.22370.0 /TIER=Stack /STK=10 /UG=Hs.22370 /UG_TITLE=Homo sapiens mRNA; cDNA DKFZp564O0122 (from clone DKFZp564O0122)
216504_s_at	1622.2675	3023.435	-7.111927	0.000001	378.612697	0.586134	gb:AL049963.1 /DB_XREF=gi:4884213 /FEA=mRNA /CNT=1 /TID=Hs.284205.3 /TIER=ConsEnd /STK=0 /UG=Hs.284205 /LL=64116 /UG_GENE=LOC64116 /UG_TITLE=up-regulated by BCG-CWS /DEF=Homo sapiens mRNA; cDNA DKFZp564A132 (from clone DKFZp564A132).
208501_at	3848.785	6033.145	-7.064513	0.000001	618.506286	0.671179	"gb:NM_004188.1 /DB_XREF=gi:4758427 /GEN=GFI1B /FEA=FLmRNA /CNT=3 /TID=Hs.249229.0 /TIER=FL /STK=0 /UG=Hs.249229 /LL=8328 /DEF=Homo sapiens growth factor independent 1B (potential regulator of CDKN1A, translocated in CML) (GFI1B), mRNA. /PROD=growth factor independent 1B (potentialregulator of CDKN1A, translocated in CML) /FL=gb:AF081946.1 gb:NM_004188.1"
201778_s_at	9790.9475	14464.3925	-7.063735	0.000001	1511.016857	0.67838	"gb:NM_014774.1 /DB_XREF=gi:7662159 /GEN=KIAA0494 /FEA=FLmRNA /CNT=279 /TID=Hs.62515.0 /TIER=FL+Stack /STK=76 /UG=Hs.62515 /LL=9813 /DEF=Homo sapiens KIAA0494 gene product (KIAA0494), mRNA. /PROD=KIAA0494 gene product /FL=gb:AB007963.1 gb:BC002525.1 gb:NM_014774.1"
211404_s_at	10226.81375	16140.2575	-7.058621	0.000001	1781.275685	0.654193	"gb:BC004371.1 /DB_XREF=gi:13325115 /FEA=FLmRNA /CNT=1 /TID=Hs.279518.2 /TIER=FL /STK=0 /UG=Hs.279518 /LL=334 /UG_GENE=APLP2 /DEF=Homo sapiens, clone MGC:10449, mRNA, complete cds. /PROD=Unknown (protein for MGC:10449) /FL=gb:BC004371.1"
218375_at	5143.4125	6831.66875	-7.033685	0.000001	454.64439	0.785234	"gb:NM_024047.1 /DB_XREF=gi:13129009 /GEN=MGC3037 /FEA=FLmRNA /CNT=102 /TID=Hs.301789.0 /TIER=FL+Stack /STK=56 /UG=Hs.301789 /LL=79013 /DEF=Homo sapiens hypothetical protein MGC3037 (MGC3037), mRNA. /PROD=hypothetical protein MGC3037 /FL=gb:BC000542.1 gb:NM_024047.1"
218343_s_at	7104.33	10234.245	-7.033394	0.000001	1048.633484	0.68221	"gb:NM_012086.1 /DB_XREF=gi:6912397 /GEN=GTF3C3 /FEA=FLmRNA /CNT=108 /TID=Hs.90847.0 /TIER=FL+Stack /STK=9 /UG=Hs.90847 /LL=9330 /DEF=Homo sapiens general transcription factor IIIC, polypeptide 3 (102kD) (GTF3C3), mRNA. /PROD=general transcription factor IIIC, polypeptide 3(102kD) /FL=gb:AF133123.1 gb:NM_012086.1"
233665_x_at	11951.8575	14556.5475	-7.020011	0.000001	836.65097	0.819507	"Consensus includes gb:AK026073.1 /DEF=Homo sapiens cDNA: FLJ22420 fis, clone HRC08610, highly similar to AF132937 Homo sapiens CGI-02 protein mRNA.  /FEA=mRNA /DB_XREF=gi:10438805 /UG=Hs.33979 CGI-02 protein"
1554408_a_at	9618.375	13276.41	-7.015683	0.000002	1167.166664	0.722411	"gb:BC007986.1 /DB_XREF=gi:14124927 /TID=Hs2.105097.2 /CNT=49 /FEA=FLmRNA /TIER=FL /STK=1 /LL=7083 /UG_GENE=TK1 /UG=Hs.105097 /DEF=Homo sapiens, clone MGC:3644 IMAGE:2966331, mRNA, complete cds. /PROD=Unknown (protein for MGC:3644) /FL=gb:BC007986.1"
229167_at	2933.3225	5089.1675	-7.0027	0.000002	674.050556	0.594911	Consensus includes gb:AI129941 /FEA=EST /DB_XREF=gi:3598455 /DB_XREF=est:qc45f08.x1 /CLONE=IMAGE:1712583 /UG=Hs.115850 ESTs
37425_g_at	2154.115	2590.7	-7.000394	0.000002	149.961916	0.819338	"Cluster Incl. AB029343:Homo sapiens HCR (a-helix coiled-coil rod homologue) gene, complete cds /cds=(22,2292) /gb=AB029343 /gi=5360900 /ug=Hs.110746 /len=2445"
237289_at	971.57	1927.70375	-6.996445	0.000002	332.315595	0.491915	Consensus includes gb:AW593801 /FEA=EST /DB_XREF=gi:7281059 /DB_XREF=est:hg23c09.x1 /CLONE=IMAGE:2946448 /UG=Hs.193814 ESTs
209817_at	6109.79	7773.155	-6.981155	0.000002	612.081309	0.754398	"gb:M29550.1 /DB_XREF=gi:180706 /FEA=FLmRNA /CNT=57 /TID=Hs.272458.1 /TIER=FL+Stack /STK=34 /UG=Hs.272458 /LL=5530 /UG_GENE=PPP3CA /UG_TITLE=protein phosphatase 3 (formerly 2B), catalytic subunit, alpha isoform (calcineurin A alpha) /DEF=Human calcineurin A1 mRNA, complete cds. /FL=gb:M29550.1"
228195_at	3560.35875	6373.6425	-6.980369	0.000002	908.47004	0.544001	Consensus includes gb:BE645119 /FEA=EST /DB_XREF=gi:9969354 /DB_XREF=est:7e63e08.x1 /CLONE=IMAGE:3287174 /UG=Hs.82204 ESTs
225140_at	4279.5925	6031.5025	-6.976261	0.000002	640.107232	0.675635	Consensus includes gb:BF438116 /FEA=EST /DB_XREF=gi:11450633 /DB_XREF=est:7q67c03.x1 /CLONE=IMAGE:3703300 /UG=Hs.94881 ESTs
221858_at	2704.9775	3667.835	-6.923231	0.000002	315.115269	0.731817	gb:N34407 /DB_XREF=gi:1155549 /DB_XREF=yy53g10.s1 /CLONE=IMAGE:277314 /FEA=mRNA /CNT=67 /TID=Hs.100960.0 /TIER=Stack /STK=24 /UG=Hs.100960 /LL=23232 /UG_GENE=KIAA0608 /UG_TITLE=KIAA0608 protein
214290_s_at	32378.8575	57579.2925	-6.920891	0.000002	8586.667836	0.547666	"gb:AI313324 /DB_XREF=gi:4018929 /DB_XREF=ta77f02.x2 /CLONE=IMAGE:2050107 /FEA=EST /CNT=15 /TID=Hs.795.1 /TIER=Stack /STK=14 /UG=Hs.795 /LL=8337 /UG_GENE=H2AFO /UG_TITLE=H2A histone family, member O"
AFFX-HUMISGF3A/M97935_MB_at	2379.7525	2989.645	-6.916791	0.000002	209.309572	0.782177	"H. sapiens /GEN=ISGF-3 /DB_XREF=gb:M97935.1 /NOTE=SIF corresponding to nucleotides 2292-2880 of gb:M97935.1 /DEF=Homo sapiens transcription factor ISGF-3 mRNA, complete cds."
208838_at	8400.255	12651.3725	-6.902611	0.000002	1381.048948	0.669471	"gb:AB020636.1 /DB_XREF=gi:4240146 /GEN=KIAA0829 /FEA=FLmRNA /CNT=275 /TID=Hs.184786.0 /TIER=Stack /STK=17 /UG=Hs.184786 /LL=23009 /DEF=Homo sapiens mRNA for KIAA0829 protein, partial cds. /PROD=KIAA0829 protein /FL=gb:AL136810.1"
202536_at	6530.865	8569.0725	-6.897723	0.000002	769.635333	0.735126	"gb:AK002165.1 /DB_XREF=gi:7023876 /FEA=FLmRNA /CNT=160 /TID=Hs.11449.0 /TIER=Stack /STK=30 /UG=Hs.11449 /LL=25978 /UG_GENE=DKFZP564O123 /UG_TITLE=DKFZP564O123 protein /DEF=Homo sapiens cDNA FLJ11303 fis, clone PLACE1009995, highly similar to Homo sapiens mRNA; cDNA DKFZp564O123. /FL=gb:AL080122.1 gb:AF151842.1 gb:NM_014043.1"
203090_at	3603.49625	4503.4575	-6.89266	0.000002	267.853377	0.813982	"gb:NM_006923.1 /DB_XREF=gi:5902073 /GEN=SDF2 /FEA=FLmRNA /CNT=125 /TID=Hs.118684.0 /TIER=FL+Stack /STK=51 /UG=Hs.118684 /LL=6388 /DEF=Homo sapiens stromal cell-derived factor 2 (SDF2), mRNA. /PROD=stromal cell-derived factor 2 /FL=gb:NM_006923.1 gb:D50645.1 gb:BC001406.1 gb:BC000500.1"
209872_s_at	936.73875	1558.5625	-6.873462	0.000002	194.914574	0.615017	gb:BF001503 /DB_XREF=gi:10701778 /DB_XREF=7g89b02.x1 /CLONE=IMAGE:3313611 /FEA=FLmRNA /CNT=77 /TID=Hs.26557.0 /TIER=Stack /STK=46 /UG=Hs.26557 /LL=11187 /UG_GENE=PKP3 /UG_TITLE=plakophilin 3 /FL=gb:AF053719.1 gb:BC000081.1 gb:NM_007183.1
230840_at	2189.0125	3295.25	-6.84178	0.000002	382.091512	0.652877	"Consensus includes gb:BE504634 /FEA=EST /DB_XREF=gi:9707042 /DB_XREF=est:hz29e04.x1 /CLONE=IMAGE:3209406 /UG=Hs.22047 ESTs, Weakly similar to B48151 sperm tail protein Mst98Cb - fruit fly D.melanogaster"
1554155_at	2579.15	3891.705	-6.828744	0.000002	362.171763	0.711647	"gb:BC030702.1 /DB_XREF=gi:21265171 /TID=Hs2.23782.2 /CNT=39 /FEA=FLmRNA /TIER=FL /STK=3 /LL=79648 /UG_GENE=FLJ12847 /UG=Hs.23782 /DEF=Homo sapiens, Similar to hypothetical protein FLJ12847, clone MGC:26928 IMAGE:4838618, mRNA, complete cds. /PROD=Similar to hypothetical protein FLJ12847 /FL=gb:BC030702.1"
226633_at	5616.2725	9233.6675	-6.788318	0.000002	1415.767096	0.564589	Consensus includes gb:AI807023 /FEA=EST /DB_XREF=gi:5393589 /DB_XREF=est:wf37c01.x1 /CLONE=IMAGE:2357760 /UG=Hs.95388 ESTs
201708_s_at	3944.72	6574.0125	-6.779951	0.000002	907.599114	0.584213	"gb:AW083371 /DB_XREF=gi:6038609 /DB_XREF=xc09g02.x1 /CLONE=IMAGE:2583794 /FEA=FLmRNA /CNT=244 /TID=Hs.173878.0 /TIER=Stack /STK=21 /UG=Hs.173878 /LL=8508 /UG_GENE=NIPSNAP1 /UG_TITLE=NIPSNAP, C. elegans, homolog 1 /FL=gb:BC002371.1 gb:NM_003634.1"
211763_s_at	3927.785	5902.9575	-6.779593	0.000002	634.153031	0.67374	"gb:BC005979.1 /DB_XREF=gi:13543659 /FEA=FLmRNA /CNT=1 /TID=HsAffx.900810.682 /TIER=FL /STK=0 /DEF=Homo sapiens, ubiquitin-conjugating enzyme E2B (RAD6 homolog), clone MGC:14670, mRNA, complete cds. /PROD=ubiquitin-conjugating enzyme E2B (RAD6 homolog) /FL=gb:BC005979.1"
221264_s_at	4566.49	5668.5	-6.764046	0.000002	468.749762	0.759595	"gb:NM_031214.1 /DB_XREF=gi:13654285 /GEN=AF311304 /FEA=FLmRNA /CNT=1 /TID=HsAffx.900175.35 /TIER=FL /STK=0 /DEF=Homo sapiens hypothetical protein (AF311304), mRNA. /PROD=hypothetical protein /FL=gb:NM_031214.1"
201776_s_at	3855.265	5693.6025	-6.761225	0.000002	573.047198	0.697849	"gb:AK001487.1 /DB_XREF=gi:7022773 /FEA=FLmRNA /CNT=279 /TID=Hs.62515.0 /TIER=Stack /STK=14 /UG=Hs.62515 /LL=9813 /UG_GENE=KIAA0494 /UG_TITLE=KIAA0494 gene product /DEF=Homo sapiens cDNA FLJ10625 fis, clone NT2RP2005540, highly similar to Homo sapiens mRNA for KIAA0494 protein. /FL=gb:AB007963.1 gb:BC002525.1 gb:NM_014774.1"
204187_at	4675.7325	6981.6375	-6.760953	0.000002	724.641208	0.672975	"gb:NM_006877.1 /DB_XREF=gi:11321610 /GEN=GMPR /FEA=FLmRNA /CNT=77 /TID=Hs.1435.0 /TIER=FL+Stack /STK=31 /UG=Hs.1435 /LL=2766 /DEF=Homo sapiens guanosine monophosphate reductase (GMPR), mRNA. /PROD=guanosine monophosphate reductase /FL=gb:M24470.1 gb:NM_006877.1"
209517_s_at	30682.6325	43566.8775	-6.746645	0.000003	3996.728846	0.721676	"gb:AB020982.1 /DB_XREF=gi:4417209 /GEN=ASH2L /FEA=FLmRNA /CNT=67 /TID=Hs.6856.1 /TIER=FL /STK=0 /UG=Hs.6856 /LL=9070 /UG_TITLE=ash2 (absent, small, or homeotic, Drosophila, homolog)-like /DEF=Homo sapiens ASH2L mRNA, complete cds, similar to Drosophila ash2 sequence. /FL=gb:AF056718.1 gb:AB020982.1 gb:NM_004674.1"
218671_s_at	32720.6775	39584.1425	-6.744157	0.000003	2273.299663	0.827155	"gb:NM_016311.1 /DB_XREF=gi:7705926 /GEN=LOC51189 /FEA=FLmRNA /CNT=95 /TID=Hs.241336.0 /TIER=FL /STK=0 /UG=Hs.241336 /LL=51189 /DEF=Homo sapiens ATPase inhibitor precursor (LOC51189), mRNA. /PROD=ATPase inhibitor precursor /FL=gb:NM_016311.1 gb:BC004955.1 gb:AB029042.1"
209398_at	49022.7925	83803.895	-6.724046	0.000003	11428.18297	0.590374	"gb:BC002649.1 /DB_XREF=gi:12803628 /FEA=FLmRNA /CNT=154 /TID=Hs.7644.0 /TIER=FL+Stack /STK=86 /UG=Hs.7644 /LL=3006 /UG_GENE=H1F2 /DEF=Homo sapiens, H1 histone family, member 2, clone MGC:3992, mRNA, complete cds. /PROD=H1 histone family, member 2 /FL=gb:BC002649.1 gb:NM_005319.1"
219672_at	1249.31375	2494.8875	-6.719066	0.000003	408.670345	0.507496	"gb:NM_016633.1 /DB_XREF=gi:7706179 /GEN=LOC51327 /FEA=FLmRNA /CNT=67 /TID=Hs.274309.0 /TIER=FL+Stack /STK=25 /UG=Hs.274309 /LL=51327 /DEF=Homo sapiens EDRF protein (LOC51327), mRNA. /PROD=EDRF protein /FL=gb:NM_016633.1 gb:AF208865.1"
214976_at	798.6875	1399.4675	-6.710276	0.000003	216.711983	0.564681	"gb:AI554467 /DB_XREF=gi:4486830 /DB_XREF=tq11h03.x1 /CLONE=IMAGE:2208533 /FEA=mRNA /CNT=10 /TID=Hs.306856.0 /TIER=ConsEnd /STK=0 /UG=Hs.306856 /UG_TITLE=Homo sapiens cDNA: FLJ22848 fis, clone KAIA897"
218126_at	3502.69	4449.855	-6.696136	0.000003	290.189202	0.800681	"gb:NM_018145.1 /DB_XREF=gi:8922531 /GEN=FLJ10579 /FEA=FLmRNA /CNT=154 /TID=Hs.8055.0 /TIER=FL+Stack /STK=68 /UG=Hs.8055 /LL=55177 /DEF=Homo sapiens hypothetical protein FLJ10579 (FLJ10579), mRNA. /PROD=hypothetical protein FLJ10579 /FL=gb:NM_018145.1"
202338_at	5619.99625	7399.985	-6.691913	0.000003	704.611486	0.724456	"gb:NM_003258.1 /DB_XREF=gi:4507518 /GEN=TK1 /FEA=FLmRNA /CNT=243 /TID=Hs.105097.0 /TIER=FL+Stack /STK=45 /UG=Hs.105097 /LL=7083 /DEF=Homo sapiens thymidine kinase 1, soluble (TK1), mRNA. /PROD=thymidine kinase 1, soluble /FL=gb:NM_003258.1 gb:K02581.1"
218316_at	7568.005	9430.6525	-6.684902	0.000003	733.339191	0.773987	"gb:NM_012460.1 /DB_XREF=gi:6912713 /GEN=TIMM9 /FEA=FLmRNA /CNT=100 /TID=Hs.323914.0 /TIER=FL /STK=3 /UG=Hs.323914 /LL=26520 /DEF=Homo sapiens translocase of inner mitochondrial membrane 9 (yeast) homolog (TIMM9), mRNA. /PROD=translocase of inner mitochondrial membrane 9(yeast) homolog /FL=gb:NM_012460.1 gb:AF150100.1 gb:AF152353.1"
212847_at	4651.35	6998.7425	-6.681761	0.000003	744.780877	0.676297	gb:AL036840 /DB_XREF=gi:5406335 /DB_XREF=DKFZp564N1963_s1 /CLONE=DKFZp564N1963 /FEA=mRNA /CNT=95 /TID=Hs.22370.1 /TIER=Stack /STK=45 /UG=Hs.22370 /UG_TITLE=Homo sapiens mRNA; cDNA DKFZp564O0122 (from clone DKFZp564O0122)
230060_at	3707.59	5407.92	-6.656667	0.000003	641.927765	0.64674	"Consensus includes gb:AI277642 /FEA=EST /DB_XREF=gi:3899910 /DB_XREF=est:qm61c12.x1 /CLONE=IMAGE:1893238 /UG=Hs.166975 splicing factor, arginineserine-rich 5"
209980_s_at	1872.87625	3083.7075	-6.644031	0.000003	336.27779	0.658252	"gb:L23928.1 /DB_XREF=gi:438633 /GEN=SHMT /FEA=FLmRNA /CNT=34 /TID=Hs.8889.0 /TIER=FL /STK=0 /UG=Hs.8889 /LL=6470 /DEF=Homo sapiens serine hydroxymethyltransferase mRNA, complete cds. /PROD=serine hydroxymethyltransferase /FL=gb:L23928.1 gb:L11931.1 gb:NM_004169.1"
214614_at	2161.0675	3268.18	-6.631263	0.000003	381.623932	0.667926	gb:AI738662 /DB_XREF=gi:5100643 /DB_XREF=wi11f11.x1 /CLONE=IMAGE:2389965 /FEA=FLmRNA /CNT=11 /TID=Hs.37035.0 /TIER=ConsEnd /STK=7 /UG=Hs.37035 /LL=3110 /UG_GENE=HLXB9 /UG_TITLE=homeo box HB9 /FL=gb:NM_005515.1
225625_at	4196.88	5627.355	-6.623535	0.000003	493.287484	0.742565	Consensus includes gb:AI865555 /FEA=EST /DB_XREF=gi:5529662 /DB_XREF=est:wk48c08.x1 /CLONE=IMAGE:2418638 /UG=Hs.217493 annexin A2
217763_s_at	16991.685	20606.1775	-6.623326	0.000003	1359.160005	0.805069	"gb:NM_006868.1 /DB_XREF=gi:5803130 /GEN=RAB31 /FEA=FLmRNA /CNT=424 /TID=Hs.223025.0 /TIER=FL+Stack /STK=36 /UG=Hs.223025 /LL=11031 /DEF=Homo sapiens RAB31, member RAS oncogene family (RAB31), mRNA. /PROD=RAB31, member RAS oncogene family /FL=gb:NM_006868.1 gb:U59877.1 gb:U57091.1 gb:BC001148.1 gb:AF183421.1 gb:AF234995.1"
200941_at	12579.2725	17916.65	-6.619216	0.000003	1981.581359	0.671929	"gb:AK026575.1 /DB_XREF=gi:10439459 /FEA=FLmRNA /CNT=478 /TID=Hs.250899.0 /TIER=Stack /STK=81 /UG=Hs.250899 /LL=3281 /UG_GENE=HSBP1 /UG_TITLE=heat shock factor binding protein 1 /DEF=Homo sapiens cDNA: FLJ22922 fis, clone KAT06722. /FL=gb:AF068754.1 gb:NM_001537.1"
226689_at	7975.3875	12226.115	-6.61736	0.000003	1516.563712	0.645857	"Consensus includes gb:AI749451 /FEA=EST /DB_XREF=gi:5127715 /DB_XREF=est:at24c10.x1 /CLONE=IMAGE:2356050 /UG=Hs.295953 ESTs, Weakly similar to AF220049 1 uncharacterized hematopoietic stemprogenitor cells protein MDS029 H.sapiens"
226287_at	13310.2925	16273.2725	-6.607599	0.000003	1116.274391	0.796768	Consensus includes gb:AI458313 /FEA=EST /DB_XREF=gi:4310892 /DB_XREF=est:tk07d06.x1 /CLONE=IMAGE:2150315 /UG=Hs.256150 hypothetical protein AF301222
208012_x_at	2153.2225	2918.6325	-6.607133	0.000003	294.37188	0.711172	"gb:NM_004509.1 /DB_XREF=gi:4758585 /GEN=IFI41 /FEA=FLmRNA /CNT=2 /TID=Hs.241510.0 /TIER=FL /STK=0 /UG=Hs.241510 /LL=3431 /DEF=Homo sapiens interferon-induced protein 41, 30kD (IFI41), mRNA. /PROD=interferon-induced protein 41, 30kD /FL=gb:L22342.1 gb:NM_004509.1"
228520_s_at	2094.24625	4124.0175	-6.585141	0.000003	598.938861	0.542077	Consensus includes gb:AA022510 /FEA=EST /DB_XREF=gi:1486592 /DB_XREF=est:ze70f02.s1 /CLONE=IMAGE:364347 /UG=Hs.279518 amyloid beta (A4) precursor-like protein 2
203115_at	3065.2275	4873.9875	-6.583315	0.000003	567.826022	0.658471	gb:AU152635 /DB_XREF=gi:11014156 /DB_XREF=AU152635 /CLONE=NT2RP3001344 /FEA=FLmRNA /CNT=181 /TID=Hs.26.0 /TIER=Stack /STK=24 /UG=Hs.26 /LL=2235 /UG_GENE=FECH /UG_TITLE=ferrochelatase (protoporphyria) /FL=gb:NM_000140.1
1555279_at	834.14	1643.0175	-6.582914	0.000003	292.676865	0.501278	"gb:BC007934.1 /DB_XREF=gi:14044003 /TID=Hs2Affx.1.146 /CNT=1 /FEA=FLmRNA /TIER=FL /STK=1 /NOTE=sequence(s) not in UniGene /DEF=Homo sapiens, DKFZP434A043 protein, clone MGC:14234 IMAGE:4127359, mRNA, complete cds. /PROD=DKFZP434A043 protein /FL=gb:BC007934.1"
228624_at	1400.745	2186.4775	-6.581403	0.000004	258.414998	0.654071	Consensus includes gb:AI432488 /FEA=EST /DB_XREF=gi:4282098 /DB_XREF=est:th35f11.x1 /CLONE=IMAGE:2120301 /UG=Hs.176227 hypothetical protein FLJ11155
243707_at	2104.56125	4741.38	-6.577804	0.000004	893.545292	0.433277	Consensus includes gb:BE392119 /FEA=EST /DB_XREF=gi:9337484 /DB_XREF=est:601307762F1 /CLONE=IMAGE:3625502 /UG=Hs.201060 ESTs
235026_at	1684.455	2685.6725	-6.560383	0.000004	331.372595	0.635694	Consensus includes gb:AI885871 /FEA=EST /DB_XREF=gi:5591035 /DB_XREF=est:wl62g09.x1 /CLONE=IMAGE:2429536 /UG=Hs.73605 ESTs
228107_at	11017.725	14552.2825	-6.55615	0.000004	1295.479908	0.745368	Consensus includes gb:BF510533 /FEA=EST /DB_XREF=gi:11593831 /DB_XREF=est:UI-H-BI4-apa-f-02-0-UI.s1 /CLONE=IMAGE:3086738 /UG=Hs.180842 ribosomal protein L13
201529_s_at	13293.0475	16621.86	-6.553164	0.000004	1045.662574	0.810556	"gb:NM_002945.1 /DB_XREF=gi:4506582 /GEN=RPA1 /FEA=FLmRNA /CNT=216 /TID=Hs.84318.0 /TIER=FL /STK=0 /UG=Hs.84318 /LL=6117 /DEF=Homo sapiens replication protein A1 (70kD) (RPA1), mRNA. /PROD=replication protein A1 (70kD) /FL=gb:M63488.1 gb:NM_002945.1"
215772_x_at	13739.3025	20243.3175	-6.549943	0.000004	2147.702148	0.685045	gb:AL050226.1 /DB_XREF=gi:4884469 /GEN=DKFZp586M2023 /FEA=mRNA /CNT=2 /TID=Hs.247309.2 /TIER=ConsEnd /STK=0 /UG=Hs.247309 /LL=8801 /DEF=Homo sapiens mRNA; cDNA DKFZp586M2023 (from clone DKFZp586M2023); partial cds. /PROD=hypothetical protein
227609_at	533.23	1319.0575	-6.54849	0.000004	293.669751	0.380379	Consensus includes gb:AA633203 /FEA=EST /DB_XREF=gi:2556617 /DB_XREF=est:nq57b02.s1 /CLONE=IMAGE:1147947 /UG=Hs.180669 conserved gene amplified in osteosarcoma
218750_at	2551.94875	4832.25	-6.539589	0.000004	773.428397	0.538182	"gb:NM_024116.1 /DB_XREF=gi:13129135 /GEN=MGC5306 /FEA=FLmRNA /CNT=65 /TID=Hs.301732.0 /TIER=FL /STK=0 /UG=Hs.301732 /LL=79101 /DEF=Homo sapiens hypothetical protein MGC5306 (MGC5306), mRNA. /PROD=hypothetical protein MGC5306 /FL=gb:NM_024116.1 gb:AF275800.1"
224048_at	679.20125	1356.1	-6.532529	0.000004	209.364344	0.537629	gb:AL136825.1 /DEF=Homo sapiens mRNA; cDNA DKFZp434D0127 (from clone DKFZp434D0127); complete cds.  /FEA=mRNA /GEN=DKFZp434D0127 /PROD=hypothetical protein /DB_XREF=gi:12053160 /UG=Hs.154848 Homo sapiens mRNA; cDNA DKFZp434D0127 (from clone DKFZp434D0127); complete cds /FL=gb:AL136825.1
225354_s_at	2124.7575	3891.2775	-6.531336	0.000004	685.691014	0.509318	"Consensus includes gb:AL035700 /DEF=Human DNA sequence from clone 75K24 on chromosome 6q13-15. Contains the 3 end of the gene for a novel protein similar to SH3BGR (SH3 domain binding glutamic acid-rich protein) and SH3BGRL, ESTs, STSs, GSSs and genomic marker D6S460 /FEA=mRNA /DB_XREF=gi:5002633 /UG=Hs.9167 Homo sapiens clone 25085 mRNA sequence"
202078_at	13842.1675	18593.6825	-6.513618	0.000004	1541.425657	0.760709	"gb:NM_003653.1 /DB_XREF=gi:4502974 /GEN=COPS3 /FEA=FLmRNA /CNT=217 /TID=Hs.6076.0 /TIER=FL+Stack /STK=83 /UG=Hs.6076 /LL=8533 /DEF=Homo sapiens COP9 (constitutive photomorphogenic, Arabidopsis, homolog) subunit 3 (COPS3), mRNA. /PROD=COP9 (constitutive photomorphogenic,Arabidopsis, homolog) subunit 3 /FL=gb:BC001891.1 gb:NM_003653.1 gb:AF031647.1 gb:AF098109.1"
221896_s_at	49803.685	59786.71	-6.503743	0.000004	3511.567506	0.831855	gb:BE739519 /DB_XREF=gi:10153511 /DB_XREF=601556450T1 /CLONE=IMAGE:3826141 /FEA=EST /CNT=89 /TID=Hs.7917.1 /TIER=Stack /STK=9 /UG=Hs.7917 /LL=25994 /UG_GENE=DKFZP564K247 /UG_TITLE=DKFZP564K247 protein
229762_at	2025.79	3118.09125	-6.494565	0.000004	377.987608	0.646762	Consensus includes gb:AI740938 /FEA=EST /DB_XREF=gi:5109226 /DB_XREF=est:wg18e08.x1 /CLONE=IMAGE:2365478 /UG=Hs.105622 ESTs
36920_at	2083.22625	2813.32375	-6.475968	0.000004	266.89162	0.728862	"Cluster Incl. U46024:Homo sapiens myotubularin (MTM1) mRNA, complete cds /cds=(54,1865) /gb=U46024 /gi=1378039 /ug=Hs.75302 /len=3411"
205074_at	1796.06625	2855.27	-6.47234	0.000004	334.999771	0.657746	"gb:NM_003060.1 /DB_XREF=gi:4507004 /GEN=SLC22A5 /FEA=FLmRNA /CNT=42 /TID=Hs.15813.0 /TIER=FL+Stack /STK=23 /UG=Hs.15813 /LL=6584 /DEF=Homo sapiens solute carrier family 22 (organic cation transporter), member 5 (SLC22A5), mRNA. /PROD=solute carrier family 22 (organic cationtransporter), member 5 /FL=gb:AB015050.1 gb:NM_003060.1 gb:AF057164.1"
209526_s_at	1508.8925	2412.285	-6.470988	0.000004	271.723013	0.668211	"gb:AB029156.1 /DB_XREF=gi:6855467 /GEN=HRP-3 /FEA=FLmRNA /CNT=92 /TID=Hs.127842.0 /TIER=FL /STK=1 /UG=Hs.127842 /LL=50810 /DEF=Homo sapiens HRP-3 mRNA, complete cds. /PROD=HRP-3 /FL=gb:NM_016073.1 gb:AF151900.1 gb:AB029156.1"
218185_s_at	17098.7475	21462.7075	-6.464979	0.000004	1452.44145	0.803949	"gb:NM_018120.1 /DB_XREF=gi:8922478 /GEN=FLJ10511 /FEA=FLmRNA /CNT=112 /TID=Hs.106768.0 /TIER=FL /STK=5 /UG=Hs.106768 /LL=55156 /DEF=Homo sapiens hypothetical protein FLJ10511 (FLJ10511), mRNA. /PROD=hypothetical protein FLJ10511 /FL=gb:NM_018120.1"
217727_x_at	34514.2625	39142.04	-6.464332	0.000004	1561.484888	0.883677	"gb:NM_018206.1 /DB_XREF=gi:8922645 /GEN=VPS35 /FEA=FLmRNA /CNT=418 /TID=Hs.264190.0 /TIER=FL+Stack /STK=99 /UG=Hs.264190 /LL=55737 /DEF=Homo sapiens vacuolar protein sorting 35 (yeast homolog) (VPS35), mRNA. /PROD=vacuolar protein sorting 35 (yeast homolog) /FL=gb:AF191298.2 gb:AF175265.1 gb:AL136888.1 gb:BC002414.1 gb:NM_018206.1 gb:AF183418.1 gb:AF186382.1"
211042_x_at	10654.7575	13561.415	-6.461	0.000004	1099.015796	0.771939	"gb:BC006329.1 /DB_XREF=gi:13623456 /FEA=FLmRNA /CNT=1 /TID=HsAffx.901007.1047 /TIER=FL /STK=0 /DEF=Homo sapiens, Similar to melanoma adhesion molecule, clone MGC:12808, mRNA, complete cds. /PROD=Similar to melanoma adhesion molecule /FL=gb:BC006329.1"
200667_at	27975.6275	31402.5325	-6.458347	0.000004	1237.095909	0.884809	gb:BF448062 /DB_XREF=gi:11513123 /DB_XREF=7q97h09.x1 /CLONE=IMAGE:3706600 /FEA=FLmRNA /CNT=406 /TID=Hs.118797.0 /TIER=Stack /STK=18 /UG=Hs.118797 /LL=7323 /UG_GENE=UBE2D3 /UG_TITLE=ubiquitin-conjugating enzyme E2D 3 (homologous to yeast UBC45) /FL=gb:NM_003340.1 gb:U39318.1 gb:BC003395.1
213508_at	4788.035	7256.825	-6.454013	0.000005	874.919568	0.652787	gb:AA142942 /DB_XREF=gi:1712320 /DB_XREF=zl43c04.s1 /CLONE=IMAGE:504678 /FEA=EST /CNT=48 /TID=Hs.241507.2 /TIER=Stack /STK=25 /UG=Hs.241507 /LL=6194 /UG_GENE=RPS6 /UG_TITLE=ribosomal protein S6
207090_x_at	1572.6125	2294.68	-6.434034	0.000005	319.477491	0.621075	"gb:NM_014898.1 /DB_XREF=gi:7662407 /GEN=KIAA0961 /FEA=FLmRNA /CNT=6 /TID=Hs.189464.0 /TIER=FL /STK=1 /UG=Hs.189464 /LL=22835 /DEF=Homo sapiens KIAA0961 protein (KIAA0961), mRNA. /PROD=KIAA0961 protein /FL=gb:AB023178.1 gb:NM_014898.1"
218477_at	9945.73	14808.655	-6.433753	0.000005	1720.076103	0.656093	"gb:NM_014051.1 /DB_XREF=gi:7662638 /GEN=PTD011 /FEA=FLmRNA /CNT=97 /TID=Hs.94896.0 /TIER=FL+Stack /STK=22 /UG=Hs.94896 /LL=28978 /DEF=Homo sapiens PTD011 protein (PTD011), mRNA. /PROD=PTD011 protein /FL=gb:AF078864.1 gb:NM_014051.1 gb:AF239771.1"
218338_at	2650.54875	3862.855	-6.426687	0.000005	432.233737	0.672187	"gb:NM_004426.1 /DB_XREF=gi:11038623 /GEN=EDR1 /FEA=FLmRNA /CNT=117 /TID=Hs.305985.0 /TIER=FL+Stack /STK=41 /UG=Hs.305985 /LL=1911 /DEF=Homo sapiens early development regulator 1 (homolog of polyhomeotic 1) (EDR1), mRNA. /PROD=early development regulator 1 /FL=gb:NM_004426.1"
208398_s_at	29891.9175	38465.2425	-6.426379	0.000005	2909.624561	0.784227	"gb:NM_004865.1 /DB_XREF=gi:4759233 /GEN=TBPL1 /FEA=FLmRNA /CNT=2 /TID=Hs.13993.0 /TIER=FL /STK=0 /UG=Hs.13993 /LL=9519 /DEF=Homo sapiens TBP-like 1 (TBPL1), mRNA. /PROD=TBP-like 1 /FL=gb:AF130312.1 gb:NM_004865.1"
221761_at	11828.015	15174.2125	-6.425191	0.000005	1263.893394	0.762458	gb:AA628948 /DB_XREF=gi:2541335 /DB_XREF=af28f07.s1 /CLONE=IMAGE:1032997 /FEA=FLmRNA /CNT=127 /TID=Hs.90011.0 /TIER=Stack /STK=24 /UG=Hs.90011 /LL=159 /UG_GENE=ADSS /UG_TITLE=adenylosuccinate synthase /FL=gb:NM_001126.1
201142_at	3010.5425	4891.53	-6.424173	0.000005	655.450714	0.631867	"gb:AA577698 /DB_XREF=gi:2355882 /DB_XREF=nn22h05.s1 /CLONE=IMAGE:1084665 /FEA=FLmRNA /CNT=322 /TID=Hs.151777.0 /TIER=Stack /STK=23 /UG=Hs.151777 /LL=1965 /UG_GENE=EIF2S1 /UG_TITLE=eukaryotic translation initiation factor 2, subunit 1 (alpha, 35kD ) /FL=gb:BC002513.1 gb:NM_004094.1 gb:J02645.1"
1554101_a_at	1211.62625	1847.6175	-6.423838	0.000005	235.975065	0.638097	"gb:BC018707.1 /DB_XREF=gi:17511699 /TID=Hs2.172963.2 /CNT=8 /FEA=FLmRNA /TIER=FL /STK=4 /LL=84899 /UG_GENE=FLJ14624 /UG=Hs.172963 /DEF=Homo sapiens, clone MGC:31765 IMAGE:4841071, mRNA, complete cds. /PROD=Unknown (protein for MGC:31765) /FL=gb:BC018707.1"
210418_s_at	16348.8775	20976.2025	-6.420092	0.000005	1493.188322	0.790684	"gb:AF023265.1 /DB_XREF=gi:4103445 /FEA=FLmRNA /CNT=9 /TID=Hs.155410.2 /TIER=FL /STK=3 /UG=Hs.155410 /LL=3420 /UG_GENE=IDH3B /DEF=Homo sapiens NAD+-specific isocitrate dehydrogenase beta subunit isoform A mRNA, nuclear gene encoding mitochondrial product, complete cds. /PROD=NAD+-specific isocitrate dehydrogenase betasubunit isoform A /FL=gb:AF023265.1"
217336_at	3377.7725	4764.385	-6.417639	0.000005	514.065409	0.696437	"gb:AL118510 /DB_XREF=gi:6572394 /FEA=DNA /CNT=1 /TID=Hs.272301.0 /TIER=ConsEnd /STK=0 /UG=Hs.272301 /UG_TITLE=Human DNA sequence from clone RP5-858M22 on chromosome 20 Contains a pseudogene similar to 40S ribosomal protein S10, STSs and GSSs /DEF=Human DNA sequence from clone RP5-858M22 on chromosome 20 Contains a pseudogene similar to 40S ribosomal protein S10, STSs and GSSs"
1553494_at	750.5375	1130.14375	-6.406493	0.000005	163.851461	0.613243	"gb:NM_152566.1 /DB_XREF=gi:22749174 /TID=Hs2.381360.1 /CNT=2 /FEA=FLmRNA /TIER=FL /STK=1 /LL=157739 /UG_GENE=FLJ25033 /UG=Hs.381360 /UG_TITLE=hypothetical protein FLJ25033 /DEF=Homo sapiens hypothetical protein FLJ25033 (FLJ25033), mRNA. /FL=gb:NM_152566.1"
223065_s_at	17834.3025	21835.32	-6.399187	0.000005	1438.646959	0.811289	"gb:BC003074.1 /DEF=Homo sapiens, Similar to steroidogenic acute regulatory protein related, clone MGC:3251, mRNA, complete cds.  /FEA=mRNA /PROD=Similar to steroidogenic acute regulatoryprotein related /DB_XREF=gi:13111773 /UG=Hs.13467 Homo sapiens, Similar to steroidogenic acute regulatory protein related, clone MGC:3251, mRNA, complete cds /FL=gb:BC003074.1"
1553768_a_at	1554.8975	2783.3925	-6.394031	0.000005	410.892218	0.581005	"gb:NM_173674.1 /DB_XREF=gi:27735142 /TID=Hs2.34665.1 /CNT=11 /FEA=FLmRNA /TIER=FL /STK=0 /LL=285761 /UG_GENE=MGC46341 /UG=Hs.34665 /UG_TITLE=hypothetical protein MGC46341 /DEF=Homo sapiens hypothetical protein MGC46341 (MGC46341), mRNA. /FL=gb:NM_173674.1 gb:BC035671.1"
215691_x_at	52300.6875	71651.195	-6.388091	0.000005	6615.346848	0.735535	gb:AV702994 /DB_XREF=gi:10719324 /DB_XREF=AV702994 /CLONE=ADBAPB06 /FEA=DNA_5 /CNT=3 /TID=Hs.46967.2 /TIER=ConsEnd /STK=0 /UG=Hs.46967 /LL=51668 /UG_GENE=LOC51668 /UG_TITLE=HSPCO34 protein
208715_at	10245.2775	12776.0675	-6.365277	0.000005	883.080189	0.803761	gb:BF002031 /DB_XREF=gi:10702306 /DB_XREF=7g98a08.x1 /CLONE=IMAGE:3314486 /FEA=FLmRNA /CNT=383 /TID=Hs.93832.1 /TIER=Stack /STK=9 /UG=Hs.93832 /LL=54499 /UG_GENE=LOC54499 /UG_TITLE=putative membrane protein /FL=gb:AB020980.1 gb:BC000104.1
202020_s_at	8514.38375	13274.5625	-6.361774	0.000005	1609.495267	0.647544	"gb:NM_006055.1 /DB_XREF=gi:5174444 /GEN=LANCL1 /FEA=FLmRNA /CNT=192 /TID=Hs.13351.0 /TIER=FL+Stack /STK=52 /UG=Hs.13351 /LL=10314 /DEF=Homo sapiens LanC (bacterial lantibiotic synthetase component C)-like 1 (LANCL1), mRNA. /PROD=lanthionine synthetase C-like protein 1 /FL=gb:NM_006055.1"
217354_s_at	728.4875	1291.8875	-6.358079	0.000005	202.496078	0.56782	"gb:AL022313 /DB_XREF=gi:4200326 /FEA=DNA_3 /CNT=1 /TID=Hs.272270.0 /TIER=ConsEnd /STK=0 /UG=Hs.272270 /UG_TITLE=Human DNA sequence from clone RP5-1119A7 on chromosome 22q12.2-12.3 Contains the TXN2 gene for mitochondrial thioredoxin, a novel gene, the EIF3S7 gene for eukaryotic translation initiation factor 3 subunit 7 (zeta, 6667kD) (EIF3-P66), the gene for a novel protein similar to HPS (Hermansky-Pudlak syndrome protein) and the CACNG2 gene for voltage-dependent calcium channel gamma subunit 2. Contains ESTs, STSs, GSSs and five putative CpG islands /DEF=Human DNA sequence from clone RP5-1119A7 on chromosome 22q12.2-12.3 Contains the TXN2 gene for mitochondrial thioredoxin, a novel gene, the EIF3S7 gene for eukaryotic translation initiation factor 3 subunit 7 (zeta, 6667kD) (EIF3-P66), the gene f..."
208839_s_at	6669.7475	9964.9425	-6.358035	0.000005	1180.399381	0.666087	gb:AL136810.1 /DB_XREF=gi:12053130 /GEN=DKFZp434G0222 /FEA=FLmRNA /CNT=275 /TID=Hs.184786.0 /TIER=FL /STK=0 /UG=Hs.184786 /LL=23009 /DEF=Homo sapiens mRNA; cDNA DKFZp434G0222 (from clone DKFZp434G0222); complete cds. /PROD=hypothetical protein /FL=gb:AL136810.1
223382_s_at	6004.525	9223.6225	-6.347518	0.000006	1041.437327	0.680459	gb:AL136903.1 /DEF=Homo sapiens mRNA; cDNA DKFZp434E229 (from clone DKFZp434E229); complete cds.  /FEA=mRNA /GEN=DKFZp434E229 /PROD=hypothetical protein /DB_XREF=gi:12053302 /UG=Hs.320834 Homo sapiens mRNA; cDNA DKFZp434E229 (from clone DKFZp434E229); complete cds /FL=gb:AL136903.1
200936_at	158094.03	190253.665	-6.332799	0.000006	11090.55067	0.834129	"gb:NM_000973.1 /DB_XREF=gi:4506662 /GEN=RPL8 /FEA=FLmRNA /CNT=480 /TID=Hs.178551.0 /TIER=FL+Stack /STK=346 /UG=Hs.178551 /LL=6132 /DEF=Homo sapiens ribosomal protein L8 (RPL8), mRNA. /PROD=ribosomal protein L8 /FL=gb:BC000077.1 gb:NM_000973.1"
44669_at	4196.2225	5540.49	-6.328809	0.000006	464.48566	0.761063	"Cluster Incl. N31716:yy15c12.s1 Homo sapiens cDNA, 3  end /clone=IMAGE-271318 /clone_end=3  /gb=N31716 /gi=1152115 /ug=Hs.31754 /len=624"
218095_s_at	9990.635	13397.11	-6.325558	0.000006	1120.845164	0.760529	"gb:NM_018475.1 /DB_XREF=gi:8923860 /GEN=LOC55858 /FEA=FLmRNA /CNT=129 /TID=Hs.236510.0 /TIER=FL+Stack /STK=45 /UG=Hs.236510 /LL=55858 /DEF=Homo sapiens uncharacterized hypothalamus protein HTMP (LOC55858), mRNA. /PROD=uncharacterized hypothalamus protein HTMP /FL=gb:AF220188.1 gb:NM_018475.1 gb:AF183409.1 gb:BC003545.1"
203175_at	11292.88	14256.6375	-6.303113	0.000006	902.521205	0.818427	"gb:NM_001665.1 /DB_XREF=gi:4502218 /GEN=ARHG /FEA=FLmRNA /CNT=103 /TID=Hs.75082.0 /TIER=FL+Stack /STK=42 /UG=Hs.75082 /LL=391 /DEF=Homo sapiens ras homolog gene family, member G (rho G) (ARHG), mRNA. /PROD=ras homolog gene family, member G (rho G) /FL=gb:NM_001665.1"
221210_s_at	5159.1125	6636.475	-6.29927	0.000006	611.768141	0.742099	"gb:NM_030769.1 /DB_XREF=gi:13540532 /GEN=C1ORF13 /FEA=FLmRNA /CNT=1 /TID=HsAffx.900046.172 /TIER=FL /STK=0 /DEF=Homo sapiens hypothetical protein similar to swine acylneuraminate lyase (C1ORF13), mRNA. /PROD=hypothetical protein similar to swineacylneuraminate lyase /FL=gb:NM_030769.1"
225572_at	2168.505	3595.8925	-6.297186	0.000006	454.0731	0.635316	Consensus includes gb:AI652633 /FEA=EST /DB_XREF=gi:4736612 /DB_XREF=est:wb30a05.x1 /CLONE=IMAGE:2307152 /UG=Hs.22315 ESTs
221675_s_at	30209.7375	36614.96	-6.288411	0.000006	1935.853198	0.847864	"gb:AF195624.1 /DB_XREF=gi:9502012 /FEA=FLmRNA /CNT=1 /TID=Hs.171889.1 /TIER=FL /STK=0 /UG=Hs.171889 /LL=56994 /UG_GENE=LOC56994 /DEF=Homo sapiens cholinephosphotransferase 1 beta mRNA, complete cds. /PROD=cholinephosphotransferase 1 beta /FL=gb:AF195624.1"
209204_at	808.0925	1302.4725	-6.287309	0.000006	165.338187	0.637526	gb:AI824831 /DB_XREF=gi:5445502 /DB_XREF=wb02d08.x1 /CLONE=IMAGE:2304495 /FEA=FLmRNA /CNT=175 /TID=Hs.3844.0 /TIER=Stack /STK=13 /UG=Hs.3844 /LL=8543 /UG_GENE=LMO4 /UG_TITLE=LIM domain only 4 /FL=gb:NM_006769.2 gb:U24576.1 gb:BC003600.1
203588_s_at	9180.0675	13847.40125	-6.281999	0.000006	1576.863651	0.670657	gb:BG034328 /DB_XREF=gi:12427528 /DB_XREF=602302213F1 /CLONE=IMAGE:4403787 /FEA=FLmRNA /CNT=98 /TID=Hs.19131.0 /TIER=Stack /STK=14 /UG=Hs.19131 /LL=7029 /UG_GENE=TFDP2 /UG_TITLE=transcription factor Dp-2 (E2F dimerization partner 2) /FL=gb:NM_006286.1 gb:U18422.1
232278_s_at	3701.7425	7570.525	-6.281746	0.000006	1497.908016	0.47047	Consensus includes gb:AJ278112.1 /DEF=Homo sapiens mRNA for putative cell cycle control protein (SDP35 gene).  /FEA=mRNA /GEN=sdp35 /PROD=putative cell cycle control protein /DB_XREF=gi:8216988 /UG=Hs.133260 hypothetical protein FLJ20354
207483_s_at	19483.58	22396.425	-6.276987	0.000006	1069.744908	0.866178	"gb:NM_018448.1 /DB_XREF=gi:8924259 /GEN=TIP120 /FEA=FLmRNA /CNT=6 /TID=Hs.283668.0 /TIER=FL /STK=3 /UG=Hs.283668 /LL=55832 /DEF=Homo sapiens TIP120 protein (TIP120), mRNA. /PROD=TIP120 protein /FL=gb:AF157326.1 gb:NM_018448.1"
37408_at	2658.835	3634.6	-6.269729	0.000007	358.634089	0.728961	"Cluster Incl. AB014609:Homo sapiens mRNA for KIAA0709 protein, complete cds /cds=(116,4555) /gb=AB014609 /gi=3327231 /ug=Hs.7835 /len=5641"
217881_s_at	5640.1125	7622.795	-6.266417	0.000007	777.057262	0.71007	"gb:NM_001256.1 /DB_XREF=gi:4557015 /GEN=CDC27 /FEA=FLmRNA /CNT=189 /TID=Hs.172405.0 /TIER=FL /STK=0 /UG=Hs.172405 /LL=996 /DEF=Homo sapiens cell division cycle 27 (CDC27), mRNA. /PROD=cell division cycle 27 /FL=gb:NM_001256.1"
222935_x_at	66.3275	733.8075	-6.258007	0.000007	219.965451	0.201136	Consensus includes gb:AW139759 /FEA=EST /DB_XREF=gi:6144477 /DB_XREF=est:UI-H-BI1-aeb-f-02-0-UI.s1 /CLONE=IMAGE:2718843 /UG=Hs.284205 up-regulated by BCG-CWS /FL=gb:NM_022154.1
210697_at	454.5325	1020.49	-6.254822	0.000007	204.548309	0.450071	"gb:AF070651.1 /DB_XREF=gi:4454677 /FEA=FLmRNA /CNT=3 /TID=Hs.283900.0 /TIER=FL /STK=0 /UG=Hs.283900 /DEF=Homo sapiens tissue-type bone marrow zinc finger protein 4 mRNA, complete cds. /PROD=zinc finger protein 4 /FL=gb:AF070651.1"
219785_s_at	4037.8	6748.9675	-6.248668	0.000007	890.814156	0.617252	"gb:NM_024735.1 /DB_XREF=gi:13376055 /GEN=FLJ22477 /FEA=FLmRNA /CNT=19 /TID=Hs.118944.0 /TIER=FL /STK=0 /UG=Hs.118944 /LL=79791 /DEF=Homo sapiens hypothetical protein FLJ22477 (FLJ22477), mRNA. /PROD=hypothetical protein FLJ22477 /FL=gb:NM_024735.1"
211275_s_at	10521.3175	13868.1075	-6.239077	0.000007	1155.647251	0.766469	"gb:AF087942.1 /DB_XREF=gi:5814084 /FEA=FLmRNA /CNT=1 /TID=Hs.174071.1 /TIER=FL /STK=0 /UG=Hs.174071 /LL=2992 /UG_GENE=GYG /DEF=Homo sapiens glycogenin-1L mRNA, complete cds. /PROD=glycogenin-1L /FL=gb:AF087942.1"
202538_s_at	3257.525	4579.4075	-6.234997	0.000007	484.050155	0.715018	"gb:NM_014043.1 /DB_XREF=gi:7661633 /GEN=DKFZP564O123 /FEA=FLmRNA /CNT=160 /TID=Hs.11449.0 /TIER=FL+Stack /STK=15 /UG=Hs.11449 /LL=25978 /DEF=Homo sapiens DKFZP564O123 protein (DKFZP564O123), mRNA. /PROD=DKFZP564O123 protein /FL=gb:AL080122.1 gb:AF151842.1 gb:NM_014043.1"
212836_at	4846.3975	6172.17	-6.234197	0.000007	412.0223	0.810369	"gb:D26018.1 /DB_XREF=gi:436221 /GEN=KIAA0039 /FEA=mRNA /CNT=100 /TID=Hs.82502.0 /TIER=Stack /STK=37 /UG=Hs.82502 /LL=10714 /UG_TITLE=polymerase (DNA directed), delta 3 /DEF=Human mRNA for KIAA0039 gene, partial cds."
228114_x_at	3105.59875	3922.6325	-6.234136	0.000007	355.690082	0.75659	Consensus includes gb:BE796624 /FEA=EST /DB_XREF=gi:10217822 /DB_XREF=est:601592017F1 /CLONE=IMAGE:3945893 /UG=Hs.239500 KIAA0273 gene product
218230_at	4374.8475	6030.27	-6.225692	0.000007	571.079996	0.737854	gb:AL044651 /DB_XREF=gi:5432866 /DB_XREF=DKFZp434P082_s1 /CLONE=DKFZp434P082 /FEA=FLmRNA /CNT=105 /TID=Hs.301064.0 /TIER=Stack /STK=43 /UG=Hs.301064 /LL=27236 /UG_GENE=HSU52521 /UG_TITLE=arfaptin 1 /FL=gb:NM_014447.1 gb:U52521.1
218702_at	1572.5275	2257.64375	-6.214513	0.000007	249.253246	0.692149	"gb:NM_017827.1 /DB_XREF=gi:8923420 /GEN=FLJ20450 /FEA=FLmRNA /CNT=70 /TID=Hs.14220.0 /TIER=FL+Stack /STK=22 /UG=Hs.14220 /LL=54938 /DEF=Homo sapiens hypothetical protein FLJ20450 (FLJ20450), mRNA. /PROD=hypothetical protein FLJ20450 /FL=gb:AB029948.1 gb:NM_017827.1"
207830_s_at	11083.0525	14465.46	-6.212146	0.000007	1074.794699	0.792333	"gb:NM_002713.1 /DB_XREF=gi:4506014 /GEN=PPP1R8 /FEA=FLmRNA /CNT=3 /TID=Hs.78961.0 /TIER=FL /STK=0 /UG=Hs.78961 /LL=5511 /DEF=Homo sapiens protein phosphatase 1, regulatory (inhibitor) subunit 8 (PPP1R8), mRNA. /PROD=protein phosphatase 1, regulatory (inhibitor)subunit 8 /FL=gb:U14575.1 gb:NM_002713.1"
229891_x_at	3258.92	4280.5425	-6.204711	0.000007	382.504184	0.758267	Consensus includes gb:AI630799 /FEA=EST /DB_XREF=gi:4682129 /DB_XREF=est:tx53d06.x1 /CLONE=IMAGE:2273291 /UG=Hs.283709 lipopolysaccharide specific response-7 protein
218716_x_at	11853.6625	14195.86	-6.192304	0.000008	912.944761	0.821443	"gb:NM_012123.1 /DB_XREF=gi:6912299 /GEN=CGI-02 /FEA=FLmRNA /CNT=85 /TID=Hs.33979.0 /TIER=FL+Stack /STK=9 /UG=Hs.33979 /LL=25821 /DEF=Homo sapiens CGI-02 protein (CGI-02), mRNA. /PROD=CGI-02 protein /FL=gb:NM_012123.1 gb:AF319422.1 gb:AF132937.1"
225579_at	6267.5275	9243.5875	-6.183815	0.000008	1144.142775	0.651388	"Consensus includes gb:AL516202 /FEA=EST /DB_XREF=gi:12779695 /DB_XREF=est:AL516202 /CLONE=CS0DA005YN05 (3 prime) /UG=Hs.274415 Homo sapiens cDNA FLJ10229 fis, clone HEMBB1000136"
1554102_a_at	1236.515	1838.05875	-6.179092	0.000008	249.255818	0.634532	"gb:BC018707.1 /DB_XREF=gi:17511699 /TID=Hs2.172963.2 /CNT=8 /FEA=FLmRNA /TIER=FL /STK=4 /LL=84899 /UG_GENE=FLJ14624 /UG=Hs.172963 /DEF=Homo sapiens, clone MGC:31765 IMAGE:4841071, mRNA, complete cds. /PROD=Unknown (protein for MGC:31765) /FL=gb:BC018707.1"
223239_at	7886.1325	11331.95	-6.175451	0.000008	1373.590817	0.675222	"gb:BC004818.1 /DEF=Homo sapiens, Similar to hypothetical protein, clone MGC:4945, mRNA, complete cds.  /FEA=mRNA /PROD=Similar to hypothetical protein /DB_XREF=gi:13435965 /UG=Hs.4104 hypothetical protein /FL=gb:BC004818.1 gb:AF151044.1 gb:NM_016472.1"
211988_at	13550.4075	16327.3925	-6.174161	0.000008	890.789229	0.846502	"gb:BG289800 /DB_XREF=gi:13045953 /DB_XREF=602385095F1 /CLONE=IMAGE:4514135 /FEA=FLmRNA /CNT=237 /TID=Hs.332848.0 /TIER=Stack /STK=64 /UG=Hs.332848 /LL=6605 /UG_GENE=SMARCE1 /UG_TITLE=SWISNF related, matrix associated, actin dependent regulator of chromatin, subfamily e, member 1 /FL=gb:NM_003079.1"
225901_at	4625.685	6855.3325	-6.163225	0.000008	794.368304	0.68627	"Consensus includes gb:AI440338 /FEA=EST /DB_XREF=gi:4282028 /DB_XREF=est:tc88b04.x1 /CLONE=IMAGE:2073199 /UG=Hs.331922 Homo sapiens PNAS-129 mRNA, complete cds"
203856_at	19330.0275	27092.9675	-6.154972	0.000008	3605.758419	0.650583	"gb:NM_003384.1 /DB_XREF=gi:4507902 /GEN=VRK1 /FEA=FLmRNA /CNT=97 /TID=Hs.48269.0 /TIER=FL+Stack /STK=10 /UG=Hs.48269 /LL=7443 /DEF=Homo sapiens vaccinia related kinase 1 (VRK1), mRNA. /PROD=vaccinia related kinase 1 /FL=gb:NM_003384.1 gb:AB000449.1"
231967_at	564.17875	1718.0075	-6.133907	0.000009	477.763638	0.310564	Consensus includes gb:AI913146 /FEA=EST /DB_XREF=gi:5633001 /DB_XREF=est:wa10b10.x1 /CLONE=IMAGE:2297659 /UG=Hs.318725 CGI-72 protein
218360_at	2807.59125	3596.17875	-6.132766	0.000009	248.540169	0.810919	"gb:NM_020673.1 /DB_XREF=gi:10190713 /GEN=RAB22A /FEA=FLmRNA /CNT=118 /TID=Hs.288968.0 /TIER=FL /STK=0 /UG=Hs.288968 /LL=57403 /DEF=Homo sapiens RAB22A, member RAS oncogene family (RAB22A), mRNA. /PROD=RAB22A, member RAS oncogene family /FL=gb:NM_020673.1 gb:AF091034.2"
202337_at	4088.3275	6027.875	-6.12631	0.000009	606.127523	0.71802	"gb:NM_007221.1 /DB_XREF=gi:6005831 /GEN=PMF1 /FEA=FLmRNA /CNT=151 /TID=Hs.94446.0 /TIER=FL+Stack /STK=77 /UG=Hs.94446 /LL=11243 /DEF=Homo sapiens polyamine-modulated factor 1 (PMF1), mRNA. /PROD=polyamine-modulated factor 1 /FL=gb:AF141310.1 gb:NM_007221.1"
203381_s_at	24273.3725	39605.4725	-6.121933	0.000009	5780.44217	0.622278	gb:N33009 /DB_XREF=gi:1153408 /DB_XREF=yy31f09.s1 /CLONE=IMAGE:272873 /FEA=FLmRNA /CNT=183 /TID=Hs.169401.0 /TIER=Stack /STK=42 /UG=Hs.169401 /LL=348 /UG_GENE=APOE /UG_TITLE=apolipoprotein E /FL=gb:K00396.1 gb:M12529.1 gb:BC003557.1 gb:NM_000041.1
225492_at	7229.09	10931.1225	-6.118774	0.000009	1226.017415	0.691153	"Consensus includes gb:BG500396 /FEA=EST /DB_XREF=gi:13461913 /DB_XREF=est:602544901F1 /CLONE=IMAGE:4667040 /UG=Hs.5813 ESTs, Moderately similar to 2109260A B cell growth factor H.sapiens"
227689_at	851.295	1723.6475	-6.116574	0.000009	287.559091	0.523957	"Consensus includes gb:BF739795 /FEA=EST /DB_XREF=gi:12066471 /DB_XREF=est:hu59g04.x1 /CLONE=IMAGE:3174343 /UG=Hs.9615 myosin regulatory light chain 2, smooth muscle isoform"
226723_at	8407.3475	11139.23375	-6.110333	0.000009	894.829503	0.777978	Consensus includes gb:AI581511 /FEA=EST /DB_XREF=gi:4567408 /DB_XREF=est:ar66c06.x1 /CLONE=IMAGE:2127562 /UG=Hs.13619 ESTs
212454_x_at	32670.7675	40349.3475	-6.108139	0.000009	3214.083659	0.784977	gb:AI762552 /DB_XREF=gi:5178219 /DB_XREF=wh92e10.x1 /CLONE=IMAGE:2388234 /FEA=EST /CNT=132 /TID=Hs.170311.2 /TIER=Stack /STK=76 /UG=Hs.170311 /LL=9987 /UG_GENE=HNRPDL /UG_TITLE=heterogeneous nuclear ribonucleoprotein D-like
219155_at	720.85875	1449.2425	-6.104124	0.000009	266.173669	0.504202	"gb:NM_012417.1 /DB_XREF=gi:6912623 /GEN=RDGBB /FEA=FLmRNA /CNT=39 /TID=Hs.109219.0 /TIER=FL /STK=0 /UG=Hs.109219 /LL=26207 /DEF=Homo sapiens retinal degeneration B beta (RDGBB), mRNA. /PROD=retinal degeneration B beta /FL=gb:NM_012417.1 gb:AF171102.1"
201876_at	2542.615	3514.01	-6.103583	0.000009	364.882878	0.718811	"gb:NM_000305.1 /DB_XREF=gi:4505952 /GEN=PON2 /FEA=FLmRNA /CNT=239 /TID=Hs.169857.0 /TIER=FL+Stack /STK=116 /UG=Hs.169857 /LL=5445 /DEF=Homo sapiens paraoxonase 2 (PON2), mRNA. /PROD=paraoxonase 2 /FL=gb:NM_000305.1 gb:AF001601.1 gb:L48513.1"
222846_at	2329.995	3597.2625	-6.102977	0.000009	551.652047	0.599397	"Consensus includes gb:AB038995.1 /DEF=Homo sapiens mRNA for RAB-8b protein, complete cds. /FEA=mRNA /PROD=RAB-8b protein /DB_XREF=gi:7209511 /UG=Hs.321245 RAB-8b protein /FL=gb:AB038995.1 gb:NM_016530.1"
222680_s_at	16822.2025	19942.545	-6.102102	0.000009	1117.162854	0.847239	"Consensus includes gb:AK001261.1 /DEF=Homo sapiens cDNA FLJ10399 fis, clone NT2RM4000354, weakly similar to LETHAL(2)DENTICLELESS PROTEIN.  /FEA=mRNA /DB_XREF=gi:7022404 /UG=Hs.126774 L2DTL protein /FL=gb:AF195765.1 gb:NM_016448.1"
211820_x_at	28585.92	44884.925	-6.100593	0.000009	5955.825903	0.637034	"gb:U00179.1 /DB_XREF=gi:392432 /GEN=GPErik /FEA=FLmRNA /CNT=1 /TID=Hs.108694.2 /TIER=FL /STK=0 /UG=Hs.108694 /LL=2993 /DEF=Human glycophorin Erik I-IV (GPErik) mRNA, complete cds. /PROD=glycophorin Erik I-IV /FL=gb:U00179.1"
238670_at	2026.455	3313.0475	-6.100298	0.000009	438.597982	0.637322	Consensus includes gb:AI144156 /FEA=EST /DB_XREF=gi:3665965 /DB_XREF=est:qb90f02.x1 /CLONE=IMAGE:1707387 /UG=Hs.134542 ESTs
214358_at	1884.34875	2673.6675	-6.097874	0.000009	319.625782	0.691137	gb:AW188201 /DB_XREF=gi:6462637 /DB_XREF=xj93f06.x1 /CLONE=IMAGE:2664803 /FEA=EST /CNT=8 /TID=Hs.7232.1 /TIER=Stack /STK=8 /UG=Hs.7232 /LL=31 /UG_GENE=ACACA /UG_TITLE=acetyl-Coenzyme A carboxylase alpha
224709_s_at	19712.9825	23592.6625	-6.083857	0.000009	1389.015205	0.84131	Consensus includes gb:AF131831.1 /DEF=Homo sapiens clone 25186 mRNA sequence. /FEA=mRNA /DB_XREF=gi:4406669 /UG=Hs.5985 non-kinase Cdc42 effector protein SPEC2 /FL=gb:AF189692.1 gb:NM_020240.1
210018_x_at	2525.5375	3287.8325	-6.0821	0.00001	298.659822	0.746314	"gb:AB026118.1 /DB_XREF=gi:5706377 /GEN=MALT1 /FEA=FLmRNA /CNT=33 /TID=Hs.180566.2 /TIER=FL /STK=0 /UG=Hs.180566 /LL=10892 /DEF=Homo sapiens mRNA for MALT1, complete cds. /PROD=MALT1 /FL=gb:AB026118.1"
219077_s_at	1951.94625	2821.625	-6.079672	0.00001	328.250138	0.671866	"gb:NM_016373.1 /DB_XREF=gi:7706522 /GEN=WWOX /FEA=FLmRNA /CNT=53 /TID=Hs.519.0 /TIER=FL+Stack /STK=27 /UG=Hs.519 /LL=51741 /DEF=Homo sapiens WW domain-containing oxidoreductase (WWOX), mRNA. /PROD=FOR II /FL=gb:NM_016373.1 gb:AF227527.1 gb:AF211943.1"
213933_at	6907.7425	10682.7725	-6.074572	0.00001	1450.967975	0.6398	gb:AW242315 /DB_XREF=gi:6576069 /DB_XREF=xm96d12.x1 /CLONE=IMAGE:2692055 /FEA=mRNA /CNT=29 /TID=Hs.27860.0 /TIER=Stack /STK=15 /UG=Hs.27860 /UG_TITLE=Homo sapiens mRNA; cDNA DKFZp586M0723 (from clone DKFZp586M0723)
226099_at	8160.3725	10986.7975	-6.072106	0.00001	1076.932626	0.741145	"Consensus includes gb:AI924426 /FEA=EST /DB_XREF=gi:5660390 /DB_XREF=est:wn46g03.x1 /CLONE=IMAGE:2448532 /UG=Hs.173334 ELL-RELATED RNA POLYMERASE II, ELONGATION FACTOR"
214910_s_at	1122.715	1803.4575	-6.071992	0.00001	252.551815	0.625504	"gb:AF161454.1 /DB_XREF=gi:6841321 /FEA=mRNA /CNT=11 /TID=Hs.247129.1 /TIER=ConsEnd /STK=0 /UG=Hs.247129 /LL=55937 /UG_GENE=G3A /DEF=Homo sapiens HSPC336 mRNA, partial cds. /PROD=HSPC336"
220823_at	314.84375	633.53	-6.071718	0.00001	107.401705	0.527875	"gb:NM_017624.1 /DB_XREF=gi:8923025 /GEN=FLJ20019 /FEA=FLmRNA /CNT=3 /TID=Hs.272219.0 /TIER=FL /STK=0 /UG=Hs.272219 /LL=54787 /DEF=Homo sapiens hypothetical protein FLJ20019 (FLJ20019), mRNA. /PROD=hypothetical protein FLJ20019 /FL=gb:NM_017624.1"
223670_s_at	6624.2675	13725.955	-6.071291	0.00001	3512.920918	0.403926	"gb:AF322875.1 /DEF=Homo sapiens EDAG-1-like protein (EDAG) mRNA, complete cds. /FEA=mRNA /GEN=EDAG /PROD=EDAG-1-like protein /DB_XREF=gi:13445576 /UG=Hs.176626 hypothetical protein EDAG-1 /FL=gb:AF130060.1 gb:AF322875.1 gb:AF228713.1 gb:AF116617.1 gb:NM_018437.1"
226002_at	1283.95625	2126.35	-6.068366	0.00001	296.804551	0.618462	"Consensus includes gb:AK022142.1 /DEF=Homo sapiens cDNA FLJ12080 fis, clone HEMBB1002477, highly similar to Human Grb2-associated binder-1 mRNA.  /FEA=mRNA /DB_XREF=gi:10433472 /UG=Hs.239706 GRB2-associated binding protein 1"
229355_at	1639.7925	2442.78875	-6.068261	0.00001	295.506713	0.672725	Consensus includes gb:AU150386 /FEA=EST /DB_XREF=gi:11011907 /DB_XREF=est:AU150386 /CLONE=NT2RP2002644 /UG=Hs.118797 ubiquitin-conjugating enzyme E2D 3 (homologous to yeast UBC45)
223223_at	27931.6725	38396.5525	-6.05836	0.00001	3530.334215	0.744789	"gb:AF321442.1 /DEF=Homo sapiens cell cycle-related protein mRNA, complete cds. /FEA=mRNA /PROD=cell cycle-related protein /DB_XREF=gi:12963244 /UG=Hs.23360 likely ortholog of yeast ARV1 /FL=gb:AF271780.1 gb:AF290878.1 gb:NM_022786.1 gb:AF321442.1"
1554493_s_at	3132.97	4526.51	-6.054647	0.00001	524.633346	0.692186	"gb:BC037990.1 /DB_XREF=gi:23958972 /TID=Hs2.436229.1 /CNT=16 /FEA=FLmRNA /TIER=FL /STK=1 /UG=Hs.436229 /DEF=Homo sapiens, clone MGC:46328 IMAGE:5535112, mRNA, complete cds. /PROD=Unknown (protein for MGC:46328) /FL=gb:BC037990.1"
207545_s_at	1898.725	2962.24875	-6.052303	0.00001	354.459818	0.675667	"gb:NM_003744.1 /DB_XREF=gi:4505478 /GEN=NUMB /FEA=FLmRNA /CNT=7 /TID=Hs.78890.0 /TIER=FL /STK=0 /UG=Hs.78890 /LL=8650 /DEF=Homo sapiens numb (Drosophila) homolog (NUMB), mRNA. /PROD=numb (Drosophila) homolog /FL=gb:L40393.1 gb:NM_003744.1"
222638_s_at	4052.2525	5048	-6.050282	0.00001	359.820226	0.805604	Consensus includes gb:BF968686 /FEA=EST /DB_XREF=gi:12335901 /DB_XREF=est:602270939F1 /CLONE=IMAGE:4359344 /UG=Hs.173259 uncharacterized bone marrow protein BM033 /FL=gb:AF217510.1 gb:NM_018452.1
202522_at	21002.7925	25975.535	-6.050099	0.00001	1730.431817	0.816998	"gb:AL031591 /DB_XREF=gi:6006484 /FEA=FLmRNA /CNT=133 /TID=Hs.7370.0 /TIER=Stack /STK=55 /UG=Hs.7370 /LL=23760 /UG_GENE=PITPNB /UG_TITLE=phosphotidylinositol transfer protein, beta /DEF=Human DNA sequence from clone RP3-353E16 on chromosome 22q11.22-12.3 Contains the 5 part of the MN1 gene for meningioma (disrupted in balanced translocation) 1, the PITPNB gene for phosphatidylinositol transfer protein beta, ESTs, STSs, GSSs and ... /FL=gb:NM_012399.1 gb:D30037.1"
231534_at	2007.07	3108.27	-6.043721	0.00001	416.027575	0.631191	"Consensus includes gb:AA749427 /FEA=EST /DB_XREF=gi:2789385 /DB_XREF=est:ny12e03.s1 /CLONE=IMAGE:1271548 /UG=Hs.184572 cell division cycle 2, G1 to S and G2 to M"
202892_at	15672.7225	22002.2725	-6.040004	0.00001	1942.89739	0.754116	"gb:NM_004661.1 /DB_XREF=gi:4757947 /GEN=CDC23 /FEA=FLmRNA /CNT=130 /TID=Hs.153546.0 /TIER=FL+Stack /STK=24 /UG=Hs.153546 /LL=8697 /DEF=Homo sapiens CDC23 (cell division cycle 23, yeast, homolog) (CDC23), mRNA. /PROD=cell division cycle 23, yeast homolog; CDC23 /FL=gb:AB011472.1 gb:AF053977.1 gb:AF191341.1 gb:NM_004661.1"
228330_at	6691.05	9640.555	-6.037914	0.00001	1096.250689	0.689847	Consensus includes gb:AI927382 /FEA=EST /DB_XREF=gi:5663346 /DB_XREF=est:wo75a10.x1 /CLONE=IMAGE:2461146 /UG=Hs.29857 ESTs
225998_at	1343.20125	2114.32125	-6.037126	0.00001	313.425567	0.608221	"Consensus includes gb:AK022142.1 /DEF=Homo sapiens cDNA FLJ12080 fis, clone HEMBB1002477, highly similar to Human Grb2-associated binder-1 mRNA.  /FEA=mRNA /DB_XREF=gi:10433472 /UG=Hs.239706 GRB2-associated binding protein 1"
64418_at	3518.6175	4542.3075	-6.036507	0.00001	333.096949	0.801077	"Cluster Incl. AI472320:tj87c02.x1 Homo sapiens cDNA, 3  end /clone=IMAGE-2148482 /clone_end=3  /gb=AI472320 /gi=4334410 /ug=Hs.48504 /len=548"
AFFX-HUMISGF3A/M97935_MA_at	2502.81625	3182.93375	-6.030941	0.000011	266.201306	0.776994	"H. sapiens /GEN=ISGF-3 /DB_XREF=gb:M97935.1 /NOTE=SIF corresponding to nucleotides 1397-1820 of gb:M97935.1 /DEF=Homo sapiens transcription factor ISGF-3 mRNA, complete cds."
205673_s_at	456.775	1230.7825	-6.02932	0.000011	288.014594	0.398295	"gb:NM_024087.1 /DB_XREF=gi:13443013 /GEN=DKFZP564L0862 /FEA=FLmRNA /CNT=38 /TID=Hs.19404.0 /TIER=FL+Stack /STK=21 /UG=Hs.19404 /LL=25954 /DEF=Homo sapiens DKFZP564L0862 protein (DKFZP564L0862), mRNA. /PROD=hypothetical protein FLJ20636 /FL=gb:NM_024087.1"
203974_at	8769.2275	11929.785	-6.023331	0.000011	1110.386081	0.74837	"gb:NM_012080.1 /DB_XREF=gi:6912345 /GEN=DXF68S1E /FEA=FLmRNA /CNT=112 /TID=Hs.78991.0 /TIER=FL+Stack /STK=51 /UG=Hs.78991 /LL=8226 /DEF=Homo sapiens DNA segment, numerous copies, expressed probes (GS1 gene) (DXF68S1E), mRNA. /PROD=DNA segment, numerous copies, expressed probes(GS1 gene) /FL=gb:NM_012080.1 gb:M86934.1"
212459_x_at	13275.3925	19007.3125	-6.014046	0.000011	2087.654767	0.699153	"gb:BF593940 /DB_XREF=gi:11686264 /DB_XREF=nab48f10.x1 /CLONE=IMAGE:3269154 /FEA=EST /CNT=136 /TID=Hs.247309.0 /TIER=Stack /STK=61 /UG=Hs.247309 /LL=8801 /UG_GENE=SUCLG2 /UG_TITLE=succinate-CoA ligase, GDP-forming, beta subunit"
223360_at	14804.6025	21498.6875	-6.010172	0.000011	2405.014849	0.695742	"gb:AL136871.1 /DEF=Homo sapiens mRNA; cDNA DKFZp434N0650 (from clone DKFZp434N0650); complete cds.  /FEA=mRNA /GEN=DKFZp434N0650 /PROD=hypothetical protein /DB_XREF=gi:12053246 /UG=Hs.179661 tubulin, beta polypeptide /FL=gb:AL136871.1"
223207_x_at	23704.07	29136.255	-6.006451	0.000011	2208.386787	0.800523	"gb:AF285119.1 /DEF=Homo sapiens CGI-202 mRNA, complete cds. /FEA=mRNA /PROD=CGI-202 /DB_XREF=gi:9858828 /UG=Hs.297214 HSPC141 protein /FL=gb:AL136644.1 gb:AF161490.1 gb:NM_014172.1 gb:AF164795.1 gb:AF285119.1"
226855_at	4979.68875	6316.77	-6.002886	0.000011	590.361419	0.757831	"Consensus includes gb:N50413 /FEA=EST /DB_XREF=gi:1191579 /DB_XREF=est:yy88b07.s1 /CLONE=IMAGE:280597 /UG=Hs.36679 ESTs, Weakly similar to A46010 X-linked retinopathy protein H.sapiens"
225537_at	4595.6025	6160.995	-5.998207	0.000011	597.817549	0.743611	"Consensus includes gb:AA936745 /FEA=EST /DB_XREF=gi:3094779 /DB_XREF=est:oi50a10.s1 /CLONE=IMAGE:1486074 /UG=Hs.13303 Homo sapiens cDNA: FLJ21784 fis, clone HEP00285"
218125_s_at	2205.74	3841.78	-5.997819	0.000011	523.920651	0.622952	"gb:NM_018246.1 /DB_XREF=gi:8922717 /GEN=FLJ10853 /FEA=FLmRNA /CNT=179 /TID=Hs.72085.0 /TIER=FL+Stack /STK=47 /UG=Hs.72085 /LL=55246 /DEF=Homo sapiens hypothetical protein FLJ10853 (FLJ10853), mRNA. /PROD=hypothetical protein FLJ10853 /FL=gb:NM_018246.1"
216199_s_at	17068.1625	20881.7575	-5.990919	0.000011	1345.581607	0.824755	"gb:AL109942 /DB_XREF=gi:8894643 /FEA=DNA /CNT=2 /TID=Hs.32353.2 /TIER=ConsEnd /STK=0 /UG=Hs.32353 /LL=4216 /UG_GENE=MAP3K4 /UG_TITLE=mitogen-activated protein kinase kinase kinase 4 /DEF=Human DNA sequence from clone RP3-473J16 on chromosome 6q25.3-26 Contains 3 end of the MAP3K4 (mitogen-activated protein kinase kinase kinase 4) gene, a novel mRNA, ESTs, STSs and GSSs"
217590_s_at	1092.745	1839.985	-5.984631	0.000012	280.428141	0.591871	"gb:AA502609 /DB_XREF=gi:2237576 /DB_XREF=ne42a02.s1 /CLONE=IMAGE:899978 /FEA=EST /CNT=3 /TID=Hs.326646.0 /TIER=ConsEnd /STK=3 /UG=Hs.326646 /UG_TITLE=Homo sapiens ankyrin-like with transmembrane domains 1 (ANKTM1), mRNA"
204226_at	3422.8875	5867.68	-5.972605	0.000012	1044.014562	0.556811	"gb:NM_014393.1 /DB_XREF=gi:7657624 /GEN=STAU2 /FEA=FLmRNA /CNT=73 /TID=Hs.96870.0 /TIER=FL+Stack /STK=14 /UG=Hs.96870 /LL=27067 /DEF=Homo sapiens staufen (Drosophila, RNA-binding protein) homolog 2 (STAU2), mRNA. /PROD=staufen homolog 2 /FL=gb:NM_014393.1"
200902_at	44469.805	49603.8125	-5.972125	0.000012	2014.984574	0.891356	"gb:NM_004261.1 /DB_XREF=gi:4759095 /GEN=SEP15 /FEA=FLmRNA /CNT=465 /TID=Hs.90606.0 /TIER=FL+Stack /STK=124 /UG=Hs.90606 /LL=9403 /DEF=Homo sapiens 15 kDa selenoprotein (SEP15), mRNA. /PROD=15 kDa selenoprotein /FL=gb:AF288991.1 gb:AF051894.1 gb:NM_004261.1 gb:BC005294.1"
202658_at	6196.6225	8085.3225	-5.966122	0.000012	596.067326	0.797713	"gb:NM_003846.1 /DB_XREF=gi:4505718 /GEN=PEX11B /FEA=FLmRNA /CNT=112 /TID=Hs.83023.0 /TIER=FL+Stack /STK=39 /UG=Hs.83023 /LL=8799 /DEF=Homo sapiens peroxisomal biogenesis factor 11B (PEX11B), mRNA. /PROD=peroxisomal biogenesis factor 11B /FL=gb:AF093670.1 gb:NM_003846.1 gb:AB018080.1"
223337_at	4788.4725	6686.4725	-5.963294	0.000012	753.412751	0.71224	"gb:AF039693.1 /DEF=Homo sapiens unknown protein mRNA, complete cds. /FEA=mRNA /PROD=unknown protein /DB_XREF=gi:3170185 /UG=Hs.23557 serologically defined colon cancer antigen 10 /FL=gb:AF039692.1 gb:AF039693.1 gb:NM_005869.1"
219219_at	3341.63375	5617.06	-5.94994	0.000012	782.132916	0.623033	"gb:NM_017854.1 /DB_XREF=gi:8923476 /GEN=FLJ20512 /FEA=FLmRNA /CNT=39 /TID=Hs.105606.0 /TIER=FL /STK=1 /UG=Hs.105606 /LL=54958 /DEF=Homo sapiens hypothetical protein FLJ20512 (FLJ20512), mRNA. /PROD=hypothetical protein FLJ20512 /FL=gb:BC002907.1 gb:NM_017854.1"
217973_at	21142.045	26662.7825	-5.948468	0.000013	2247.949924	0.779694	"gb:NM_016286.1 /DB_XREF=gi:7705924 /GEN=LOC51181 /FEA=FLmRNA /CNT=191 /TID=Hs.9857.0 /TIER=FL+Stack /STK=89 /UG=Hs.9857 /LL=51181 /DEF=Homo sapiens carbonyl reductase (LOC51181), mRNA. /PROD=carbonyl reductase /FL=gb:NM_016286.1 gb:BC001470.1 gb:AF113123.1"
225060_at	15004.115	19833.53	-5.943022	0.000013	1922.199697	0.741824	"Consensus includes gb:BF696304 /FEA=EST /DB_XREF=gi:11981712 /DB_XREF=est:602125241F1 /CLONE=IMAGE:4281898 /UG=Hs.71622 SWISNF related, matrix associated, actin dependent regulator of chromatin, subfamily d, member 3"
218440_at	7678.445	10468.3125	-5.941674	0.000013	930.836409	0.755867	"gb:NM_020166.2 /DB_XREF=gi:13518227 /GEN=MCCC1 /FEA=FLmRNA /CNT=93 /TID=Hs.47649.0 /TIER=FL+Stack /STK=44 /UG=Hs.47649 /LL=56922 /DEF=Homo sapiens methylcrotonoyl-Coenzyme A carboxylase 1 (alpha) (MCCC1), mRNA. /PROD=methylcrotonoyl-Coenzyme A carboxylase 1(alpha) /FL=gb:AF310972.1 gb:AB029826.1 gb:NM_020166.2 gb:AF310339.1 gb:BC004187.1 gb:BC004214.1"
205038_at	1018.6375	1648.4375	-5.940348	0.000013	235.866114	0.612975	"gb:BG540504 /DB_XREF=gi:13532737 /DB_XREF=602569230F1 /CLONE=IMAGE:4693783 /FEA=FLmRNA /CNT=54 /TID=Hs.54452.0 /TIER=ConsEnd /STK=0 /UG=Hs.54452 /LL=10320 /UG_GENE=ZNFN1A1 /UG_TITLE=zinc finger protein, subfamily 1A, 1 (Ikaros) /FL=gb:U40462.1 gb:NM_006060.1"
203562_at	1400.7375	3168.0275	-5.922419	0.000013	660.759754	0.453542	"gb:NM_005103.2 /DB_XREF=gi:12025681 /GEN=FEZ1 /FEA=FLmRNA /CNT=101 /TID=Hs.79226.1 /TIER=FL+Stack /STK=49 /UG=Hs.79226 /LL=9638 /DEF=Homo sapiens fasciculation and elongation protein zeta 1 (zygin I) (FEZ1), transcript variant 1, mRNA. /PROD=zygin 1, isoform 1 /FL=gb:U60060.1 gb:U69139.1 gb:NM_005103.2"
209357_at	6727.35625	8956.8475	-5.922351	0.000013	1017.01474	0.705335	"gb:AF109161.1 /DB_XREF=gi:4193945 /GEN=MRG1 /FEA=FLmRNA /CNT=164 /TID=Hs.82071.1 /TIER=FL+Stack /STK=84 /UG=Hs.82071 /LL=10370 /DEF=Homo sapiens p35srj (MRG1) mRNA, complete cds. /PROD=p35srj /FL=gb:AF109161.1 gb:BC004377.1"
218622_at	44076.38	48717.0725	-5.922143	0.000013	1692.775746	0.90729	"gb:NM_024057.1 /DB_XREF=gi:13129027 /GEN=MGC5585 /FEA=FLmRNA /CNT=69 /TID=Hs.5152.0 /TIER=FL+Stack /STK=21 /UG=Hs.5152 /LL=79023 /DEF=Homo sapiens hypothetical protein MGC5585 (MGC5585), mRNA. /PROD=hypothetical protein MGC5585 /FL=gb:BC000861.1 gb:NM_024057.1"
200617_at	4403.175	6201.35125	-5.917045	0.000013	616.552179	0.740524	"gb:NM_014730.1 /DB_XREF=gi:7661947 /GEN=KIAA0152 /FEA=FLmRNA /CNT=482 /TID=Hs.181418.0 /TIER=FL+Stack /STK=142 /UG=Hs.181418 /LL=9761 /DEF=Homo sapiens KIAA0152 gene product (KIAA0152), mRNA. /PROD=KIAA0152 gene product /FL=gb:NM_014730.1 gb:BC000371.1 gb:D63486.1"
203283_s_at	5954.3825	8554.1975	-5.916844	0.000013	1002.0423	0.698874	"gb:AK023260.1 /DB_XREF=gi:10435114 /FEA=FLmRNA /CNT=210 /TID=Hs.169939.0 /TIER=Stack /STK=26 /UG=Hs.169939 /LL=9653 /UG_GENE=HS2ST1 /UG_TITLE=heparan sulfate 2-O-sulfotransferase /DEF=Homo sapiens cDNA FLJ13198 fis, clone NT2RP3004454, highly similar to Homo sapiens mRNA for KIAA0448 protein. /FL=gb:NM_012262.2 gb:AB024568.1 gb:AB007917.1"
1555281_x_at	883.2525	1489.0775	-5.912251	0.000013	230.196869	0.587579	"gb:BC007934.1 /DB_XREF=gi:14044003 /TID=Hs2Affx.1.146 /CNT=1 /FEA=FLmRNA /TIER=FL /STK=1 /NOTE=sequence(s) not in UniGene /DEF=Homo sapiens, DKFZP434A043 protein, clone MGC:14234 IMAGE:4127359, mRNA, complete cds. /PROD=DKFZP434A043 protein /FL=gb:BC007934.1"
200944_s_at	103938.2175	111299.96	-5.911761	0.000014	2845.505948	0.932587	"gb:NM_004965.1 /DB_XREF=gi:4826757 /GEN=HMG14 /FEA=FLmRNA /CNT=394 /TID=Hs.251064.0 /TIER=FL+Stack /STK=189 /UG=Hs.251064 /LL=3150 /DEF=Homo sapiens high-mobility group (nonhistone chromosomal) protein 14 (HMG14), mRNA. /PROD=high-mobility group (nonhistone chromosomal)protein 14 /FL=gb:J02621.1 gb:BC000075.1 gb:NM_004965.1"
1564963_x_at	629.02875	1010.42125	-5.898861	0.000014	168.980167	0.579117	"gb:M61872.1 /DB_XREF=gi:184441 /TID=Hs2.381291.1 /CNT=1 /FEA=mRNA /TIER=ConsEnd /STK=0 /LL=7645 /UG_GENE=ZNF92 /UG=Hs.381291 /UG_TITLE=zinc finger protein 92 (HTF12) /DEF=Human Krueppel-related DNA-binding protein (TF12) mRNA, 5 end."
238879_at	1064.8975	2463.83625	-5.88388	0.000014	507.740622	0.47026	Consensus includes gb:R11899 /FEA=EST /DB_XREF=gi:764634 /DB_XREF=est:yf50b10.r1 /CLONE=IMAGE:25421 /UG=Hs.260282 ESTs
206464_at	375.05625	1266.8475	-5.88109	0.000014	295.336655	0.315984	"gb:NM_001721.1 /DB_XREF=gi:4502434 /GEN=BMX /FEA=FLmRNA /CNT=17 /TID=Hs.27372.0 /TIER=FL+Stack /STK=8 /UG=Hs.27372 /LL=660 /DEF=Homo sapiens BMX non-receptor tyrosine kinase (BMX), mRNA. /PROD=BMX non-receptor tyrosine kinase /FL=gb:NM_001721.1 gb:AF045459.1"
223669_at	5364.2925	10359.44	-5.879877	0.000014	2499.19091	0.44803	"gb:AF130060.1 /DEF=Homo sapiens clone FLB6229 PRO1620 mRNA, complete cds. /FEA=mRNA /PROD=PRO1620 /DB_XREF=gi:11493426 /UG=Hs.176626 hypothetical protein EDAG-1 /FL=gb:AF130060.1 gb:AF322875.1 gb:AF228713.1 gb:AF116617.1 gb:NM_018437.1"
1559096_x_at	1914.3175	2693.475	-5.879182	0.000014	289.467915	0.718865	"gb:AK095307.1 /DB_XREF=gi:21754540 /TID=Hs2.377970.1 /CNT=7 /FEA=mRNA /TIER=ConsEnd /STK=0 /UG=Hs.377970 /UG_TITLE=Homo sapiens cDNA FLJ37996 fis, clone CTONG2011920, weakly similar to Homo sapiens NY-REN-57 antigen mRNA. /DEF=Homo sapiens cDNA FLJ37988 fis, clone CTONG2011474, moderately similar to Homo sapiens NY-REN-57 antigen mRNA."
204867_at	3237.7875	4583.315	-5.877316	0.000015	587.090139	0.676365	"gb:NM_005258.2 /DB_XREF=gi:6382072 /GEN=GCHFR /FEA=FLmRNA /CNT=42 /TID=Hs.83081.0 /TIER=FL+Stack /STK=13 /UG=Hs.83081 /LL=2644 /DEF=Homo sapiens GTP cyclohydrolase I feedback regulatory protein (GCHFR), mRNA. /PROD=GTP cyclohydrolase I feedback regulatoryprotein /FL=gb:NM_005258.2"
203951_at	3718.735	5235.2325	-5.870135	0.000015	645.460778	0.670957	"gb:NM_001299.1 /DB_XREF=gi:4502920 /GEN=CNN1 /FEA=FLmRNA /CNT=96 /TID=Hs.21223.0 /TIER=FL+Stack /STK=51 /UG=Hs.21223 /LL=1264 /DEF=Homo sapiens calponin 1, basic, smooth muscle (CNN1), mRNA. /PROD=calponin 1, basic, smooth muscle /FL=gb:U37019.1 gb:NM_001299.1 gb:D17408.1"
210758_at	2953.1625	5146.865	-5.868651	0.000015	854.133625	0.561551	"gb:AF098482.1 /DB_XREF=gi:4050033 /FEA=FLmRNA /CNT=4 /TID=Hs.82110.0 /TIER=FL /STK=0 /UG=Hs.82110 /LL=9090 /UG_GENE=PSIP1 /DEF=Homo sapiens transcriptional coactivator p52 mRNA, complete cds. /PROD=transcriptional coactivator p52 /FL=gb:AF098482.1"
214369_s_at	1595.1625	2182.91125	-5.866619	0.000015	228.005314	0.729892	gb:AI688812 /DB_XREF=gi:4900106 /DB_XREF=wd41c03.x1 /CLONE=IMAGE:2330692 /FEA=EST /CNT=11 /TID=Hs.99491.2 /TIER=Stack /STK=11 /UG=Hs.99491 /LL=10235 /UG_GENE=RASGRP2 /UG_TITLE=RAS guanyl releasing protein 2 (calcium and DAG-regulated)
218158_s_at	2936.45	4460.005	-5.859537	0.000015	572.521466	0.668234	"gb:NM_012096.1 /DB_XREF=gi:6912241 /GEN=APPL /FEA=FLmRNA /CNT=122 /TID=Hs.27413.0 /TIER=FL+Stack /STK=21 /UG=Hs.27413 /LL=26060 /DEF=Homo sapiens adaptor protein containing pH domain, PTB domain and leucine zipper motif (APPL), mRNA. /PROD=adaptor protein containing pH domain, PTB domainand leucine zipper motif /FL=gb:NM_012096.1 gb:AF169797.1"
222511_x_at	3981.8125	5188.1525	-5.851785	0.000015	473.776556	0.758552	Consensus includes gb:AW140098 /FEA=EST /DB_XREF=gi:6144816 /DB_XREF=est:UI-H-BI1-aef-d-08-0-UI.s1 /CLONE=IMAGE:2719143 /UG=Hs.25821 Fas (TNFRSF6) associated factor 1 /FL=gb:BC004970.1 gb:AF132938.1 gb:AF106798.1 gb:NM_007051.1
226927_at	3059.5475	4004.04	-5.850926	0.000015	370.316347	0.763911	"Consensus includes gb:AU144442 /FEA=EST /DB_XREF=gi:11005963 /DB_XREF=est:AU144442 /CLONE=HEMBA1001923 /UG=Hs.42547 Homo sapiens cDNA FLJ13975 fis, clone Y79AA1001585"
201106_at	40091.6425	50240.4275	-5.850433	0.000015	3448.682795	0.821096	"gb:NM_002085.1 /DB_XREF=gi:4504106 /GEN=GPX4 /FEA=FLmRNA /CNT=426 /TID=Hs.2706.0 /TIER=FL+Stack /STK=193 /UG=Hs.2706 /LL=2879 /DEF=Homo sapiens glutathione peroxidase 4 (phospholipid hydroperoxidase) (GPX4), mRNA. /PROD=glutathione peroxidase 4 /FL=gb:NM_002085.1"
35179_at	1018.5425	1430.2475	-5.849224	0.000015	173.530319	0.694429	"Cluster Incl. AB009598:Homo sapiens mRNA for glucuronyltransferase I, complete cds /cds=(29,1036) /gb=AB009598 /gi=3892639 /ug=Hs.26492 /len=1441"
204314_s_at	1960.235	3887.345	-5.8372	0.000016	710.561042	0.523521	"gb:NM_004379.1 /DB_XREF=gi:4758053 /GEN=CREB1 /FEA=FLmRNA /CNT=72 /TID=Hs.79194.0 /TIER=FL /STK=2 /UG=Hs.79194 /LL=1385 /DEF=Homo sapiens cAMP responsive element binding protein 1 (CREB1), mRNA. /PROD=cAMP responsive element binding protein 1 /FL=gb:NM_004379.1 gb:M27691.1"
222503_s_at	13544.3575	17172.1925	-5.836578	0.000016	1401.81212	0.787084	Consensus includes gb:BF593261 /FEA=EST /DB_XREF=gi:11685585 /DB_XREF=est:7o58f08.x1 /CLONE=IMAGE:3578271 /UG=Hs.16470 hypothetical protein FLJ10904 /FL=gb:NM_018268.1
224430_s_at	10689.4775	12882.65	-5.831389	0.000016	941.878946	0.810923	"gb:BC005808.1 /DEF=Homo sapiens, Similar to CGI-02 protein, clone MGC:10322, mRNA, complete cds.  /FEA=mRNA /PROD=Similar to CGI-02 protein /DB_XREF=gi:13543286 /FL=gb:BC005808.1"
202747_s_at	21547.8325	28464.8925	-5.830451	0.000016	2591.740412	0.761127	"gb:NM_004867.1 /DB_XREF=gi:4758223 /GEN=ITM2A /FEA=FLmRNA /CNT=188 /TID=Hs.17109.0 /TIER=FL+Stack /STK=51 /UG=Hs.17109 /LL=9452 /DEF=Homo sapiens integral membrane protein 2A (ITM2A), mRNA. /PROD=integral membrane protein 2A /FL=gb:AF038953.1 gb:NM_004867.1"
227869_at	1724.9275	2365.2975	-5.828723	0.000016	216.190732	0.751745	"Consensus includes gb:BG500573 /FEA=EST /DB_XREF=gi:13462090 /DB_XREF=est:602546037F1 /CLONE=IMAGE:4668393 /UG=Hs.33020 Homo sapiens, clone IMAGE:3449838, mRNA, partial cds"
219157_at	1928.70875	3029.385	-5.825901	0.000016	425.337761	0.637455	"gb:NM_007246.1 /DB_XREF=gi:6005702 /GEN=KLHL2 /FEA=FLmRNA /CNT=37 /TID=Hs.122967.0 /TIER=FL+Stack /STK=8 /UG=Hs.122967 /LL=11275 /DEF=Homo sapiens kelch (Drosophila)-like 2 (Mayven) (KLHL2), mRNA. /PROD=kelch (Drosophila)-like 2 (Mayven) /FL=gb:AF059569.1 gb:NM_007246.1"
209283_at	1973.0275	3624.67	-5.814994	0.000016	687.251186	0.523279	"gb:AF007162.1 /DB_XREF=gi:3192942 /FEA=FLmRNA /CNT=176 /TID=Hs.1940.0 /TIER=FL /STK=1 /UG=Hs.1940 /LL=1410 /UG_GENE=CRYAB /DEF=Homo sapiens unknown mRNA, complete cds. /PROD=unknown /FL=gb:AF007162.1 gb:NM_001885.1"
215711_s_at	4089.0225	5731.9825	-5.811573	0.000017	570.134815	0.733426	gb:AJ277546 /DB_XREF=gi:11140021 /FEA=DNA_2 /CNT=3 /TID=Hs.75188.2 /TIER=ConsEnd /STK=0 /UG=Hs.75188 /LL=7465 /UG_GENE=WEE1 /UG_TITLE=wee1+ (S. pombe) homolog /DEF=Homo sapiens WEE1 gene for protein kinase and partial ZNF143 gene for zinc finger transcription factor
205835_s_at	845.385	1147.37	-5.809132	0.000017	108.844841	0.752971	gb:AW975818 /DB_XREF=gi:8167038 /DB_XREF=EST387927 /FEA=FLmRNA /CNT=25 /TID=Hs.104916.0 /TIER=Stack /STK=11 /UG=Hs.104916 /LL=64848 /UG_GENE=FLJ21940 /UG_TITLE=hypothetical protein FLJ21940 /FL=gb:NM_022828.1
219972_s_at	3874.92	4617.6175	-5.805625	0.000017	273.318413	0.846007	"gb:NM_022495.1 /DB_XREF=gi:11968054 /GEN=FLJ12799 /FEA=FLmRNA /CNT=13 /TID=Hs.22549.0 /TIER=FL /STK=0 /UG=Hs.22549 /LL=64430 /DEF=Homo sapiens hypothetical protein FLJ12799 (FLJ12799), mRNA. /PROD=hypothetical protein FLJ12799 /FL=gb:NM_022495.1 gb:AL136581.1"
212478_at	1025.22375	1634.4925	-5.805	0.000017	236.320607	0.626422	gb:H65865 /DB_XREF=gi:1024605 /DB_XREF=yr75c09.s1 /CLONE=IMAGE:211120 /FEA=mRNA /CNT=174 /TID=Hs.75277.1 /TIER=Stack /STK=10 /UG=Hs.75277 /LL=64795 /UG_GENE=FLJ13910 /UG_TITLE=hypothetical protein FLJ13910
208336_s_at	14707.575	16937.26	-5.782207	0.000018	1038.344521	0.843509	"gb:NM_004868.1 /DB_XREF=gi:4759061 /GEN=GPSN2 /FEA=FLmRNA /CNT=2 /TID=Hs.306122.0 /TIER=FL /STK=0 /UG=Hs.306122 /LL=9524 /DEF=Homo sapiens glycoprotein, synaptic 2 (GPSN2), mRNA. /PROD=glycoprotein, synaptic 2 /FL=gb:AF038959.1 gb:NM_004868.1"
221381_s_at	25393.075	29570.29	-5.780979	0.000018	1780.518982	0.845433	"gb:NM_006792.2 /DB_XREF=gi:6996927 /GEN=MORF4 /FEA=FLmRNA /CNT=2 /TID=Hs.251396.0 /TIER=FL /STK=0 /UG=Hs.251396 /LL=10934 /DEF=Homo sapiens mortality factor 4 (MORF4), mRNA. /PROD=mortality factor 4 /FL=gb:NM_006792.2"
211115_x_at	6809.8325	9135.265	-5.778217	0.000018	891.336861	0.750643	"gb:AB037703.1 /DB_XREF=gi:9650996 /GEN=SIP1-delta /FEA=FLmRNA /CNT=1 /TID=Hs.102456.3 /TIER=FL /STK=0 /UG=Hs.102456 /LL=8487 /DEF=Homo sapiens SIP1-delta mRNA for SMN interacting protein 1-delta, complete cds. /PROD=SMN interacting protein 1-delta /FL=gb:AB037703.1"
218280_x_at	13323.065	21903.9675	-5.775432	0.000018	3958.185309	0.560962	"gb:NM_003516.1 /DB_XREF=gi:4504250 /GEN=H2AFO /FEA=FLmRNA /CNT=109 /TID=Hs.795.0 /TIER=FL+Stack /STK=70 /UG=Hs.795 /LL=8337 /DEF=Homo sapiens H2A histone family, member O (H2AFO), mRNA. /PROD=H2A histone family, member O /FL=gb:L19779.1 gb:NM_003516.1 gb:BC001629.1"
213057_at	1076.485	1521.45	-5.761401	0.000018	228.078093	0.628802	gb:AW118608 /DB_XREF=gi:6087192 /DB_XREF=xd94e03.x1 /CLONE=IMAGE:2605276 /FEA=mRNA /CNT=71 /TID=Hs.13434.0 /TIER=Stack /STK=38 /UG=Hs.13434 /UG_TITLE=Homo sapiens clone 24418 mRNA sequence
211821_x_at	34342.26	52608.1525	-5.746599	0.000019	6884.507169	0.656496	gb:U00178.1 /DB_XREF=gi:392430 /GEN=GPErik /FEA=FLmRNA /CNT=1 /TID=Hs.108694.1 /TIER=FL /STK=0 /UG=Hs.108694 /LL=2993 /DEF=Homo sapiens glycophorin Erik STA (GPErik) gene complete cds. /PROD=glycophorin Erik (STA) /FL=gb:U00178.1
225396_at	2526.34375	3520.665	-5.743679	0.000019	432.228982	0.69819	Consensus includes gb:AI928212 /FEA=EST /DB_XREF=gi:5664176 /DB_XREF=est:wo95d12.x1 /CLONE=IMAGE:2463095 /UG=Hs.331328 intermediate filament protein syncoilin
207604_s_at	451.92	844.255	-5.738986	0.000019	165.769633	0.532067	"gb:NM_003615.1 /DB_XREF=gi:4507028 /GEN=SLC4A7 /FEA=FLmRNA /CNT=3 /TID=Hs.132904.0 /TIER=FL /STK=0 /UG=Hs.132904 /LL=9497 /DEF=Homo sapiens solute carrier family 4, sodium bicarbonate cotransporter, member 7 (SLC4A7), mRNA. /PROD=solute carrier family 4, sodium bicarbonatecotransporter, member 7 /FL=gb:NM_003615.1 gb:AB012130.1"
210115_at	7408.8975	11294.31	-5.735521	0.000019	1302.252077	0.697166	"gb:L05096.1 /DB_XREF=gi:388035 /FEA=FLmRNA /CNT=19 /TID=Hs.132748.0 /TIER=FL /STK=3 /UG=Hs.132748 /DEF=Homo sapiens ribosomal protein L39 mRNA, complete cds. /PROD=ribosomal protein L39 /FL=gb:L05096.1"
204282_s_at	3553.0725	4383.085	-5.734147	0.00002	342.506872	0.799031	"gb:NM_006567.1 /DB_XREF=gi:5729819 /GEN=FARS1 /FEA=FLmRNA /CNT=79 /TID=Hs.57969.0 /TIER=FL+Stack /STK=32 /UG=Hs.57969 /LL=10667 /DEF=Homo sapiens phenylalanine-tRNA synthetase (FARS1), nuclear gene encoding mitochondrial protein, mRNA. /PROD=phenylalanine-tRNA synthetase /FL=gb:AF097441.1 gb:NM_006567.1"
207845_s_at	14822.13	18524.595	-5.72651	0.00002	1459.725965	0.799936	"gb:NM_014885.1 /DB_XREF=gi:7657034 /GEN=APC10 /FEA=FLmRNA /CNT=3 /TID=Hs.88799.0 /TIER=FL /STK=0 /UG=Hs.88799 /LL=10393 /DEF=Homo sapiens anaphase-promoting complex 10 (APC10), mRNA. /PROD=anaphase-promoting complex 10 /FL=gb:NM_014885.1 gb:AL080090.1"
229955_at	2435.9175	3494.74875	-5.725722	0.00002	365.133555	0.719656	Consensus includes gb:AW772096 /FEA=EST /DB_XREF=gi:7704159 /DB_XREF=est:hn67d02.x1 /CLONE=IMAGE:3032931 /UG=Hs.103165 ESTs
207469_s_at	4655.415	9337.04	-5.723331	0.00002	1886.817268	0.506885	"gb:NM_003662.1 /DB_XREF=gi:4505822 /GEN=PIR /FEA=FLmRNA /CNT=4 /TID=Hs.279663.0 /TIER=FL /STK=0 /UG=Hs.279663 /LL=8544 /DEF=Homo sapiens Pirin (PIR), mRNA. /PROD=pirin /FL=gb:NM_003662.1"
200760_s_at	8779.635	10767.4225	-5.715479	0.00002	716.845577	0.830032	gb:N92494 /DB_XREF=gi:1264803 /DB_XREF=zb12h11.s1 /CLONE=IMAGE:301893 /FEA=FLmRNA /CNT=482 /TID=Hs.92384.0 /TIER=Stack /STK=8 /UG=Hs.92384 /LL=10550 /UG_GENE=JWA /UG_TITLE=vitamin A responsive; cytoskeleton related /FL=gb:BC005143.1 gb:AF161476.1 gb:AF125530.1 gb:AF070523.1 gb:NM_006407.2
218877_s_at	15250.52	19266.3	-5.714076	0.00002	2028.026149	0.741118	"gb:NM_021820.1 /DB_XREF=gi:11141892 /GEN=MDS024 /FEA=FLmRNA /CNT=59 /TID=Hs.286122.0 /TIER=FL+Stack /STK=30 /UG=Hs.286122 /LL=60487 /DEF=Homo sapiens MDS024 protein (MDS024), mRNA. /PROD=MDS024 protein /FL=gb:AF182423.1 gb:NM_021820.1"
1555131_a_at	477.43625	851.095	-5.711633	0.00002	155.606289	0.560665	"gb:BC026102.1 /DB_XREF=gi:19913500 /TID=Hs2.12592.2 /CNT=2 /FEA=FLmRNA /TIER=FL /STK=1 /LL=8863 /UG_GENE=PER3 /UG=Hs.12592 /DEF=Homo sapiens, Similar to period homolog 3 (Drosophila), clone MGC:33021 IMAGE:4818811, mRNA, complete cds. /PROD=Similar to period homolog 3 (Drosophila) /FL=gb:BC026102.1"
201826_s_at	1716.41625	2416.7225	-5.710745	0.00002	262.542079	0.724464	"gb:NM_016002.1 /DB_XREF=gi:7705766 /GEN=LOC51097 /FEA=FLmRNA /CNT=244 /TID=Hs.238126.0 /TIER=FL+Stack /STK=10 /UG=Hs.238126 /LL=51097 /DEF=Homo sapiens CGI-49 protein (LOC51097), mRNA. /PROD=CGI-49 protein /FL=gb:NM_016002.1 gb:AF151807.1"
209407_s_at	1867.68375	2567.56875	-5.708897	0.000021	278.036231	0.723791	"gb:AF068892.1 /DB_XREF=gi:3293439 /FEA=FLmRNA /CNT=118 /TID=Hs.6574.0 /TIER=FL /STK=0 /UG=Hs.6574 /LL=10522 /UG_GENE=DEAF1 /DEF=Homo sapiens Dukes type B colon adenocarcinoma truncated suppressin mRNA, complete cds. /PROD=truncated suppressin /FL=gb:AF049460.1 gb:AF007165.1 gb:NM_021008.1 gb:AF068896.1 gb:AF068895.1 gb:AF068894.1 gb:AF068893.1 gb:AF068892.1 gb:AF068897.1"
205483_s_at	4565.8475	7310.9875	-5.706543	0.000021	978.030171	0.653702	"gb:NM_005101.1 /DB_XREF=gi:4826773 /GEN=ISG15 /FEA=FLmRNA /CNT=43 /TID=Hs.833.0 /TIER=FL+Stack /STK=16 /UG=Hs.833 /LL=9636 /DEF=Homo sapiens interferon-stimulated protein, 15 kDa (ISG15), mRNA. /PROD=interferon-stimulated protein, 15 kDa /FL=gb:M13755.1 gb:NM_005101.1"
36475_at	4547.845	6246.11	-5.697913	0.000021	730.407613	0.703295	"Cluster Incl. Z97630:Human DNA sequence from clone 466N1 on chromosome 22q12-13 Contains H1F0(H1 histone family, member 0) gene, 2-amino-3-ketobutyrate -CoA ligase( nuclear gene encoding mitochondrial protein), GALR3 (galanin receptor) gene, ESTs, GSSs and CpG islands /cds=(3,1262) /gb=Z97630 /gi=4582128 /ug=Hs.54609 /len=1442"
205815_at	44.335	167.2275	-5.695986	0.000021	44.989103	0.308362	"gb:NM_002580.1 /DB_XREF=gi:4505604 /GEN=PAP /FEA=FLmRNA /CNT=37 /TID=Hs.423.0 /TIER=FL+Stack /STK=19 /UG=Hs.423 /LL=5068 /DEF=Homo sapiens pancreatitis-associated protein (PAP), mRNA. /PROD=pancreatitis-associated protein /FL=gb:NM_002580.1 gb:D13510.1 gb:M84337.1"
209077_at	7502.75	9508.1	-5.683392	0.000022	911.185485	0.764969	"gb:AL022313 /DB_XREF=gi:4200326 /FEA=FLmRNA /CNT=177 /TID=Hs.211929.0 /TIER=Stack /STK=34 /UG=Hs.211929 /LL=25828 /UG_GENE=TXN2 /UG_TITLE=thioredoxin, mitochondrial /DEF=Human DNA sequence from clone RP5-1119A7 on chromosome 22q12.2-12.3 Contains the TXN2 gene for mitochondrial thioredoxin, a novel gene, the EIF3S7 gene for eukaryotic translation initiation factor 3 subunit 7 (zeta, 6667kD) (EIF3-P66), the gene f... /FL=gb:NM_012473.1 gb:AF276920.1 gb:U78678.1"
235871_at	1731.5575	2488.11375	-5.674968	0.000022	254.633338	0.731713	"Consensus includes gb:AA088857 /FEA=EST /DB_XREF=gi:1634387 /DB_XREF=est:zl90f03.s1 /CLONE=IMAGE:511901 /UG=Hs.68864 ESTs, Weakly similar to phosphatidylserine-specific phospholipase A1 deltaC H.sapiens"
229070_at	2328.515	3540.5475	-5.674932	0.000022	502.613362	0.642258	Consensus includes gb:AA470369 /FEA=EST /DB_XREF=gi:2197678 /DB_XREF=est:ne10a12.s1 /CLONE=IMAGE:880798 /UG=Hs.72115 ESTs
212884_x_at	9944.3725	16197.47	-5.670382	0.000022	2988.274396	0.57734	gb:AI358867 /DB_XREF=gi:4110488 /DB_XREF=qy24a09.x1 /CLONE=IMAGE:2012920 /FEA=EST /CNT=307 /TID=Hs.169401.1 /TIER=ConsEnd /STK=0 /UG=Hs.169401 /LL=348 /UG_GENE=APOE /UG_TITLE=apolipoprotein E
225959_s_at	2858.35	3542.03	-5.661586	0.000023	305.05604	0.782958	Consensus includes gb:BF432625 /FEA=EST /DB_XREF=gi:11444777 /DB_XREF=est:nac58b01.x1 /CLONE=IMAGE:3406417 /UG=Hs.49657 Homo sapiens mRNA; cDNA DKFZp547N084 (from clone DKFZp547N084)
213649_at	14538.4825	18213.96	-5.654957	0.000023	1588.594399	0.782914	"gb:AA524053 /DB_XREF=gi:2264981 /DB_XREF=ng33b07.s1 /CLONE=IMAGE:936565 /FEA=EST /CNT=36 /TID=Hs.184167.2 /TIER=Stack /STK=9 /UG=Hs.184167 /LL=6432 /UG_GENE=SFRS7 /UG_TITLE=splicing factor, arginineserine-rich 7 (35kD)"
239280_at	1865.83	4505.025	-5.648842	0.000023	1002.209751	0.400603	Consensus includes gb:AI824407 /FEA=EST /DB_XREF=gi:5445078 /DB_XREF=est:tx69g08.x1 /CLONE=IMAGE:2274878 /UG=Hs.145520 ESTs
231793_s_at	577.4025	996.39	-5.648438	0.000023	154.363926	0.607413	"Consensus includes gb:AA448956 /FEA=EST /DB_XREF=gi:2162976 /DB_XREF=est:zx07b10.r1 /CLONE=IMAGE:785755 /UG=Hs.111460 Homo sapiens cDNA: FLJ21715 fis, clone COL10287, highly similar to AF071569 Homo sapiens multifunctional calciumcalmodulin-dependent protein kinase II delta2 isoform mRNA /FL=gb:AF071569.1"
206647_at	87662.255	133767.45	-5.645352	0.000023	18666.95854	0.632193	"gb:NM_005332.2 /DB_XREF=gi:6633805 /GEN=HBZ /FEA=FLmRNA /CNT=36 /TID=Hs.272003.0 /TIER=FL+Stack /STK=17 /UG=Hs.272003 /LL=3050 /DEF=Homo sapiens hemoglobin, zeta (HBZ), mRNA. /PROD=hemoglobin, zeta /FL=gb:NM_005332.2 gb:M24173.1"
205928_at	2848.5075	4052.5375	-5.640756	0.000024	407.161121	0.74311	"gb:NM_005815.1 /DB_XREF=gi:5032238 /GEN=ZK1 /FEA=FLmRNA /CNT=23 /TID=Hs.142150.0 /TIER=FL /STK=7 /UG=Hs.142150 /LL=10224 /DEF=Homo sapiens Kruppel-type zinc finger (C2H2) (ZK1), mRNA. /PROD=Kruppel-type zinc finger (C2H2) /FL=gb:AB011414.1 gb:NM_005815.1"
223606_x_at	4628.965	6143.77	-5.633562	0.000024	510.416648	0.787991	"gb:AF245045.1 /DEF=Homo sapiens AD029 mRNA, complete cds. /FEA=mRNA /PROD=AD029 /DB_XREF=gi:12005504 /UG=Hs.283709 lipopolysaccharide specific response-7 protein /FL=gb:AF245045.1"
202957_at	1996.74	2652.2925	-5.63021	0.000024	256.241633	0.757642	"gb:NM_005335.1 /DB_XREF=gi:4885404 /GEN=HCLS1 /FEA=FLmRNA /CNT=140 /TID=Hs.14601.0 /TIER=FL+Stack /STK=59 /UG=Hs.14601 /LL=3059 /DEF=Homo sapiens hematopoietic cell-specific Lyn substrate 1 (HCLS1), mRNA. /PROD=hematopoietic cell-specific Lyn substrate 1 /FL=gb:NM_005335.1"
217797_at	30258.0175	34904.76	-5.628101	0.000024	2009.925292	0.854621	"gb:NM_016406.1 /DB_XREF=gi:7705480 /GEN=HSPC155 /FEA=FLmRNA /CNT=279 /TID=Hs.177507.0 /TIER=FL+Stack /STK=129 /UG=Hs.177507 /LL=51506 /DEF=Homo sapiens hypothetical protein (HSPC155), mRNA. /PROD=hypothetical protein /FL=gb:AF151884.1 gb:BC005187.1 gb:AF161504.1 gb:NM_016406.1"
204280_at	1140.3175	1720.0075	-5.627517	0.000024	223.019932	0.67753	"gb:NM_006480.1 /DB_XREF=gi:5454005 /GEN=RGS14 /FEA=FLmRNA /CNT=84 /TID=Hs.9347.0 /TIER=FL /STK=0 /UG=Hs.9347 /LL=10636 /DEF=Homo sapiens regulator of G-protein signalling 14 (RGS14), mRNA. /PROD=regulator of G-protein signalling 14 /FL=gb:NM_006480.1 gb:AF037195.1"
216594_x_at	50584.8125	61596.4025	-5.621581	0.000025	4333.84606	0.821294	"gb:S68290.1 /DB_XREF=gi:544763 /GEN=chlordecone reductase homolog /FEA=mRNA /CNT=1 /TID=Hs.306098.1 /TIER=ConsEnd /STK=0 /UG=Hs.306098 /LL=1645 /UG_TITLE=aldo-keto reductase family 1, member C1 (dihydrodiol dehydrogenase 1; 20-alpha (3-alpha)-hydroxysteroid dehydrogenase) /DEF=chlordecone reductase homolog {clone HAKRc} (human, liver, mRNA, 1158 nt)."
209826_at	2024.15375	2712.0125	-5.619707	0.000025	339.85855	0.703848	"gb:AF020544.1 /DB_XREF=gi:2501962 /GEN=PPT2 /FEA=FLmRNA /CNT=53 /TID=Hs.81737.2 /TIER=FL+Stack /STK=35 /UG=Hs.81737 /LL=9374 /DEF=Homo sapiens inactive palmitoyl-protein thioesterase-2i (PPT2) mRNA, complete cds. /PROD=inactive palmitoyl-protein thioesterase-2i /FL=gb:AF020544.1"
203324_s_at	7240.14	9962.6375	-5.615404	0.000025	1037.277372	0.731962	"gb:NM_001233.1 /DB_XREF=gi:4557412 /GEN=CAV2 /FEA=FLmRNA /CNT=116 /TID=Hs.139851.0 /TIER=FL+Stack /STK=8 /UG=Hs.139851 /LL=858 /DEF=Homo sapiens caveolin 2 (CAV2), mRNA. /PROD=caveolin 2 /FL=gb:AF035752.1 gb:BC005256.1 gb:NM_001233.1"
227976_at	1007.03375	1539	-5.607617	0.000025	199.96619	0.660456	Consensus includes gb:AW242009 /FEA=EST /DB_XREF=gi:6575763 /DB_XREF=est:xn77h10.x1 /CLONE=IMAGE:2700547 /UG=Hs.42239 ESTs
241667_x_at	190.66625	564.1125	-5.606926	0.000025	134.009612	0.380368	Consensus includes gb:AI820891 /FEA=EST /DB_XREF=gi:5439970 /DB_XREF=est:qv30e01.x5 /CLONE=IMAGE:1983096 /UG=Hs.145356 ESTs
206937_at	4689.2025	6897.595	-5.589431	0.000026	866.845712	0.680067	"gb:NM_003126.1 /DB_XREF=gi:4507188 /GEN=SPTA1 /FEA=FLmRNA /CNT=24 /TID=Hs.1985.0 /TIER=FL /STK=1 /UG=Hs.1985 /LL=6708 /DEF=Homo sapiens spectrin, alpha, erythrocytic 1 (elliptocytosis 2) (SPTA1), mRNA. /PROD=spectrin, alpha, erythrocytic 1 (elliptocytosis2) /FL=gb:M61877.1 gb:NM_003126.1"
200824_at	53944.8825	68325.11	-5.585574	0.000027	6308.290595	0.774219	"gb:NM_000852.2 /DB_XREF=gi:6552334 /GEN=GSTP1 /FEA=FLmRNA /CNT=490 /TID=Hs.226795.0 /TIER=FL+Stack /STK=185 /UG=Hs.226795 /LL=2950 /DEF=Homo sapiens glutathione S-transferase pi (GSTP1), mRNA. /PROD=glutathione transferase /FL=gb:NM_000852.2 gb:U62589.1 gb:U30897.1"
205329_s_at	3796.9725	5366.0875	-5.584182	0.000027	636.215002	0.707785	"gb:NM_003794.1 /DB_XREF=gi:4507144 /GEN=SNX4 /FEA=FLmRNA /CNT=34 /TID=Hs.267812.0 /TIER=FL /STK=0 /UG=Hs.267812 /LL=8723 /DEF=Homo sapiens sorting nexin 4 (SNX4), mRNA. /PROD=sorting nexin 4 /FL=gb:NM_003794.1 gb:AF130078.1 gb:AF065485.1"
1554321_a_at	2556.94625	4019.06	-5.580113	0.000027	545.436666	0.657157	"gb:BC018471.1 /DB_XREF=gi:17391108 /TID=Hs2.194692.2 /CNT=4 /FEA=FLmRNA /TIER=FL /STK=2 /LL=9054 /UG_GENE=NFS1 /UG=Hs.194692 /DEF=Homo sapiens, Similar to nitrogen fixation gene 1 (S. cerevisiae, homolog), clone MGC:21292 IMAGE:4708433, mRNA, complete cds. /PROD=Similar to nitrogen fixation gene 1 (S.cerevisiae, homolog) /FL=gb:BC018471.1"
219137_s_at	4521.50875	5136.155	-5.578197	0.000027	279.444102	0.866149	"gb:NM_020194.1 /DB_XREF=gi:9910247 /GEN=GL004 /FEA=FLmRNA /CNT=40 /TID=Hs.7045.0 /TIER=FL /STK=0 /UG=Hs.7045 /LL=56947 /DEF=Homo sapiens GL004 protein (GL004), mRNA. /PROD=GL004 protein /FL=gb:NM_020194.1 gb:AF226049.1"
204058_at	6342.875	8335.325	-5.573654	0.000027	756.947562	0.771148	"gb:AL049699 /DB_XREF=gi:5419832 /FEA=FLmRNA /CNT=78 /TID=Hs.14732.0 /TIER=Stack /STK=13 /UG=Hs.14732 /LL=4199 /UG_GENE=ME1 /UG_TITLE=malic enzyme 1, NADP(+)-dependent, cytosolic /DEF=Human DNA sequence from clone 747H23 on chromosome 6q13-15. Contains the 3 part of the ME1 gene for malic enzyme 1, soluble (NADP-dependent malic enzyme, malate oxidoreductase, EC 1.1.1.40), a novel gene and the 5 part of the gene for N-acetylgl... /FL=gb:NM_002395.2"
225872_at	7877.56	10386.5175	-5.567366	0.000028	897.645825	0.779017	Consensus includes gb:AA044835 /FEA=EST /DB_XREF=gi:1523038 /DB_XREF=est:zk72f10.s1 /CLONE=IMAGE:488395 /UG=Hs.108812 hypothetical protein FLJ22004
238765_at	1609.75125	2181.855	-5.554153	0.000028	234.332493	0.73489	Consensus includes gb:AA732007 /FEA=EST /DB_XREF=gi:2753958 /DB_XREF=est:nw61d04.s1 /CLONE=IMAGE:1251079 /UG=Hs.136271 ESTs
217916_s_at	15548.64	20154.11	-5.553811	0.000028	2027.280928	0.758875	"gb:NM_016623.1 /DB_XREF=gi:7705303 /GEN=BM-009 /FEA=FLmRNA /CNT=163 /TID=Hs.92918.0 /TIER=FL+Stack /STK=61 /UG=Hs.92918 /LL=51571 /DEF=Homo sapiens hypothetical protein (BM-009), mRNA. /PROD=hypothetical protein /FL=gb:NM_016623.1 gb:AF208851.1 gb:BC003599.1"
222441_x_at	12938.1225	15962.9025	-5.551943	0.000029	1348.329491	0.790813	Consensus includes gb:BF032213 /FEA=EST /DB_XREF=gi:10739925 /DB_XREF=est:601452637F1 /CLONE=IMAGE:3856592 /UG=Hs.3945 CGI-107 protein /FL=gb:AF151865.1 gb:NM_016045.1
230285_at	1416.9725	2133.0175	-5.548763	0.000029	276.587396	0.679862	Consensus includes gb:BF447829 /FEA=EST /DB_XREF=gi:11512967 /DB_XREF=est:7q96a05.x1 /CLONE=IMAGE:3705897 /UG=Hs.24908 ESTs
221845_s_at	3031.485	5224.735	-5.547677	0.000029	927.41911	0.567969	gb:AI655698 /DB_XREF=gi:4739677 /DB_XREF=tt14d09.x1 /CLONE=IMAGE:2240753 /FEA=mRNA /CNT=85 /TID=Hs.21263.1 /TIER=Stack /STK=26 /UG=Hs.21263 /LL=81570 /UG_GENE=SKD3 /UG_TITLE=suppressor of potassium transport defect 3
225607_at	6450.8175	7478.7525	-5.540903	0.000029	476.331777	0.84508	Consensus includes gb:AI948491 /FEA=EST /DB_XREF=gi:5740801 /DB_XREF=est:wq06e03.x1 /CLONE=IMAGE:2470492 /UG=Hs.94722 ESTs
203382_s_at	10943.9975	19327.685	-5.538452	0.000029	3557.545383	0.569701	"gb:NM_000041.1 /DB_XREF=gi:4557324 /GEN=APOE /FEA=FLmRNA /CNT=183 /TID=Hs.169401.0 /TIER=FL+Stack /STK=54 /UG=Hs.169401 /LL=348 /DEF=Homo sapiens apolipoprotein E (APOE), mRNA. /PROD=apolipoprotein E /FL=gb:K00396.1 gb:M12529.1 gb:BC003557.1 gb:NM_000041.1"
221760_at	35299.37	42780.95	-5.537463	0.000029	3402.852092	0.803612	"gb:BG287153 /DB_XREF=gi:13040709 /DB_XREF=602381868F1 /CLONE=IMAGE:4499393 /FEA=mRNA /CNT=130 /TID=Hs.25253.1 /TIER=Stack /STK=49 /UG=Hs.25253 /LL=4121 /UG_GENE=MAN1A1 /UG_TITLE=mannosidase, alpha, class 1A, member 1"
1554019_s_at	1159.5475	1589.585	-5.536181	0.00003	190.182751	0.709937	"gb:BC033448.1 /DB_XREF=gi:23270817 /TID=Hs2.88878.1 /CNT=21 /FEA=FLmRNA /TIER=FL /STK=6 /LL=285753 /UG_GENE=MGC21731 /UG=Hs.88878 /DEF=Homo sapiens, Similar to RIKEN cDNA 2410017P07 gene, clone MGC:21731 IMAGE:4514050, mRNA, complete cds. /PROD=Similar to RIKEN cDNA 2410017P07 gene /FL=gb:BC033448.1"
223405_at	4016.655	5535.9125	-5.530735	0.00003	590.443532	0.732722	Consensus includes gb:AI042017 /FEA=EST /DB_XREF=gi:3281211 /DB_XREF=est:oy34h08.x1 /CLONE=IMAGE:1667775 /UG=Hs.23756 hypothetical protein similar to swine acylneuraminate lyase /FL=gb:AF338436.1
227481_at	7773.34	9530	-5.523413	0.00003	744.171834	0.806772	Consensus includes gb:BG165333 /FEA=EST /DB_XREF=gi:12672036 /DB_XREF=est:602340652F1 /CLONE=IMAGE:4448676 /UG=Hs.16064 ESTs
208547_at	605.8975	1101.665	-5.52338	0.00003	184.186807	0.590821	"gb:NM_021062.1 /DB_XREF=gi:10800139 /GEN=H2BFF /FEA=FLmRNA /CNT=2 /TID=Hs.248134.0 /TIER=FL /STK=0 /UG=Hs.248134 /LL=3018 /DEF=Homo sapiens H2B histone family, member F (H2BFF), mRNA. /PROD=H2B histone family, member F /FL=gb:NM_021062.1"
213550_s_at	1844.1275	2429.71	-5.520502	0.000031	283.490398	0.724315	"gb:AA993683 /DB_XREF=gi:3180228 /DB_XREF=ot97b04.s1 /CLONE=IMAGE:1624687 /FEA=EST /CNT=74 /TID=Hs.163867.1 /TIER=Stack /STK=40 /UG=Hs.163867 /LL=4695 /UG_GENE=NDUFA2 /UG_TITLE=NADH dehydrogenase (ubiquinone) 1 alpha subcomplex, 2 (8kD, B8)"
201695_s_at	11323.6275	15363.395	-5.516916	0.000031	1754.392519	0.713462	"gb:NM_000270.1 /DB_XREF=gi:4557800 /GEN=NP /FEA=FLmRNA /CNT=252 /TID=Hs.75514.0 /TIER=FL+Stack /STK=111 /UG=Hs.75514 /LL=4860 /DEF=Homo sapiens nucleoside phosphorylase (NP), mRNA. /PROD=purine nucleoside phosphorylase /FL=gb:NM_000270.1"
225070_at	5726.4425	6908.035	-5.510876	0.000031	506.498613	0.823464	"Consensus includes gb:BF112132 /FEA=EST /DB_XREF=gi:10941822 /DB_XREF=est:7l40g02.x1 /CLONE=IMAGE:3524138 /UG=Hs.289008 Homo sapiens cDNA: FLJ21814 fis, clone HEP01068"
227171_at	2386.93	3258.77625	-5.509429	0.000031	312.427586	0.760372	"Consensus includes gb:AI189673 /FEA=EST /DB_XREF=gi:3740882 /DB_XREF=est:qd23a09.x1 /CLONE=IMAGE:1724536 /UG=Hs.79150 chaperonin containing TCP1, subunit 4 (delta)"
202222_s_at	1221.3525	2224.89625	-5.498692	0.000032	427.913786	0.521516	"gb:NM_001927.1 /DB_XREF=gi:4503306 /GEN=DES /FEA=FLmRNA /CNT=401 /TID=Hs.279604.0 /TIER=FL+Stack /STK=68 /UG=Hs.279604 /LL=1674 /DEF=Homo sapiens desmin (DES), mRNA. /PROD=desmin /FL=gb:AF055081.1 gb:AF055082.1 gb:AF055083.1 gb:AF137053.1 gb:U59167.1 gb:NM_001927.1 gb:AF167579.1"
223868_s_at	579.225	898.15625	-5.493916	0.000032	128.890086	0.658679	"gb:AF227528.1 /DEF=Homo sapiens FOR III protein mRNA, complete cds. /FEA=mRNA /PROD=FOR III protein /DB_XREF=gi:8927392 /UG=Hs.519 WW domain-containing oxidoreductase /FL=gb:AF187015.1 gb:AF227528.1"
203188_at	2807.7925	3884.2075	-5.485645	0.000033	458.181818	0.713828	"gb:NM_006876.1 /DB_XREF=gi:5802983 /GEN=BETA3GNTI /FEA=FLmRNA /CNT=115 /TID=Hs.8526.0 /TIER=FL+Stack /STK=46 /UG=Hs.8526 /LL=11041 /DEF=Homo sapiens i-beta-1,3-N-acetylglucosaminyltransferase (BETA3GNTI), mRNA. /PROD=i-beta-1,3-N-acetylglucosaminyltransferase /FL=gb:AF029893.1 gb:NM_006876.1"
216515_x_at	43687.595	54425.8325	-5.484579	0.000033	3847.904171	0.825098	"gb:AL121585 /DB_XREF=gi:8248733 /FEA=DNA_1 /CNT=1 /TID=Hs.283864.0 /TIER=ConsEnd /STK=0 /UG=Hs.283864 /UG_TITLE=Human DNA sequence from clone RP11-504H3 on chromosome 20 Contains the SNX5 gene (sorting nexin 5), a gene similar to PTMA (prothymosin-alpha), the 3 end of a gene encoding a Zinc-finger protein, two CpG islands, ESTs, STSs and GSSs /DEF=Human DNA sequence from clone RP11-504H3 on chromosome 20 Contains the SNX5 gene (sorting nexin 5), a gene similar to PTMA (prothymosin-alpha), the 3 end of a gene encoding a Zinc-finger protein, two CpG islands, ESTs, STSs and GSSs"
213422_s_at	3168.355	4303.09125	-5.484025	0.000033	577.681662	0.691997	gb:AW888223 /DB_XREF=gi:8050234 /DB_XREF=MXRA8 /CLONE=Incyte 3948614 /FEA=mRNA /CNT=50 /TID=Hs.59384.1 /TIER=Stack /STK=13 /UG=Hs.59384 /UG_TITLE=Homo sapiens mRNA; cDNA DKFZp586E2023 (from clone DKFZp586E2023)
215440_s_at	17652.0375	23062.5775	-5.480456	0.000033	2215.947414	0.773159	gb:AL523320 /DB_XREF=gi:12786813 /DB_XREF=AL523320 /CLONE=CS0DC001YD02 (5 prime) /FEA=DNA_3 /CNT=5 /TID=Hs.184736.1 /TIER=ConsEnd /STK=0 /UG=Hs.184736 /LL=56271 /UG_GENE=FLJ10097 /UG_TITLE=hypothetical protein FLJ10097
209622_at	2576.42	3925.06	-5.474958	0.000034	502.32629	0.680797	"gb:AB020739.1 /DB_XREF=gi:10640970 /FEA=FLmRNA /CNT=78 /TID=Hs.153003.0 /TIER=FL /STK=0 /UG=Hs.153003 /LL=8576 /UG_GENE=STK16 /DEF=Homo sapiens mRNA for F5-2, complete cds. /PROD=F5-2 /FL=gb:BC002618.1 gb:AB020739.1 gb:NM_003691.1 gb:AF203910.1 gb:AF060798.1"
205437_at	1151.1475	1775.45	-5.468851	0.000034	223.485234	0.684293	"gb:NM_006385.1 /DB_XREF=gi:5454175 /GEN=ZNF211 /FEA=FLmRNA /CNT=31 /TID=Hs.15110.0 /TIER=FL+Stack /STK=16 /UG=Hs.15110 /LL=10520 /DEF=Homo sapiens zinc finger protein 211 (ZNF211), mRNA. /PROD=zinc finger protein 211 /FL=gb:NM_006385.1 gb:U38904.1"
229487_at	91.64875	326.00125	-5.46257	0.000035	90.256466	0.28801	Consensus includes gb:W73890 /FEA=EST /DB_XREF=gi:1382285 /DB_XREF=est:zd65h02.s1 /CLONE=IMAGE:345555 /UG=Hs.120785 ESTs
202019_s_at	2335.2325	3529.8325	-5.460462	0.000035	530.712188	0.636143	gb:AI935255 /DB_XREF=gi:5674125 /DB_XREF=wp16a02.x1 /CLONE=IMAGE:2464970 /FEA=FLmRNA /CNT=192 /TID=Hs.13351.0 /TIER=Stack /STK=14 /UG=Hs.13351 /LL=10314 /UG_GENE=LANCL1 /UG_TITLE=LanC (bacterial lantibiotic synthetase component C)-like 1 /FL=gb:NM_006055.1
212491_s_at	9549.72	11694.11	-5.458075	0.000035	871.099971	0.818574	"gb:AA843895 /DB_XREF=gi:2930346 /DB_XREF=ak09g10.s1 /CLONE=IMAGE:1405506 /FEA=EST /CNT=111 /TID=Hs.74711.3 /TIER=Stack /STK=9 /UG=Hs.74711 /LL=22826 /UG_GENE=DNAJC8 /UG_TITLE=DnaJ (Hsp40) homolog, subfamily C, member 8"
223808_s_at	12463.1975	15152.0175	-5.45686	0.000035	1342.365779	0.786658	"gb:AF277187.1 /DEF=Homo sapiens PNAS-129 mRNA, complete cds. /FEA=mRNA /PROD=PNAS-129 /DB_XREF=gi:12751102 /UG=Hs.331922 Homo sapiens PNAS-129 mRNA, complete cds /FL=gb:AF277187.1"
223383_at	2930.08	3894.185	-5.452582	0.000035	571.960071	0.662571	gb:AL136903.1 /DEF=Homo sapiens mRNA; cDNA DKFZp434E229 (from clone DKFZp434E229); complete cds.  /FEA=mRNA /GEN=DKFZp434E229 /PROD=hypothetical protein /DB_XREF=gi:12053302 /UG=Hs.320834 Homo sapiens mRNA; cDNA DKFZp434E229 (from clone DKFZp434E229); complete cds /FL=gb:AL136903.1
203152_at	28807.715	35279.3375	-5.452558	0.000035	2747.165387	0.814175	"gb:NM_003776.1 /DB_XREF=gi:4505402 /GEN=NLVCF /FEA=FLmRNA /CNT=115 /TID=Hs.19500.0 /TIER=FL+Stack /STK=62 /UG=Hs.19500 /LL=8699 /DEF=Homo sapiens nuclear localization signal deleted in velocardiofacial syndrome (NLVCF), mRNA. /PROD=nuclear localization signal deleted invelocardiofacial syndrome protein /FL=gb:NM_003776.1 gb:AF034091.1"
207813_s_at	4938.0325	7354.205	-5.448891	0.000036	879.166305	0.701587	"gb:NM_004110.2 /DB_XREF=gi:13435351 /GEN=FDXR /FEA=FLmRNA /CNT=4 /TID=Hs.69745.1 /TIER=FL /STK=0 /UG=Hs.69745 /LL=2232 /DEF=Homo sapiens ferredoxin reductase (FDXR), transcript variant 2, nuclear gene encoding mitochondrial protein, mRNA. /PROD=ferredoxin reductase isoform 2 precursor /FL=gb:J03826.1 gb:NM_004110.2"
218627_at	1376.04375	1740.4925	-5.448824	0.000036	227.851145	0.701051	"gb:NM_018370.1 /DB_XREF=gi:8922957 /GEN=FLJ11259 /FEA=FLmRNA /CNT=71 /TID=Hs.184465.0 /TIER=FL+Stack /STK=31 /UG=Hs.184465 /LL=55332 /DEF=Homo sapiens hypothetical protein FLJ11259 (FLJ11259), mRNA. /PROD=hypothetical protein FLJ11259 /FL=gb:NM_018370.1"
230058_at	3002.265	4142.845	-5.44327	0.000036	528.540383	0.697153	Consensus includes gb:AI738717 /FEA=EST /DB_XREF=gi:5100698 /DB_XREF=est:wi22d04.x1 /CLONE=IMAGE:2390983 /UG=Hs.94300 serologically defined colon cancer antigen 3
213264_at	1721.36375	2630.66	-5.43764	0.000036	336.153868	0.692142	gb:AW025150 /DB_XREF=gi:5878680 /DB_XREF=wu94e06.x1 /CLONE=IMAGE:2527714 /FEA=EST /CNT=56 /TID=Hs.211601.1 /TIER=Stack /STK=18 /UG=Hs.211601 /LL=7786 /UG_GENE=MAP3K12 /UG_TITLE=mitogen-activated protein kinase kinase kinase 12
219826_at	561.39375	1119.82375	-5.437099	0.000036	237.48596	0.471676	"gb:NM_024691.1 /DB_XREF=gi:13375967 /GEN=FLJ23233 /FEA=FLmRNA /CNT=20 /TID=Hs.98593.0 /TIER=FL+Stack /STK=9 /UG=Hs.98593 /LL=79744 /DEF=Homo sapiens hypothetical protein FLJ23233 (FLJ23233), mRNA. /PROD=hypothetical protein FLJ23233 /FL=gb:NM_024691.1"
207761_s_at	7358.7725	9789.7025	-5.4249	0.000037	897.260096	0.776172	"gb:NM_014033.1 /DB_XREF=gi:13378140 /GEN=DKFZP586A0522 /FEA=FLmRNA /CNT=3 /TID=Hs.288771.0 /TIER=FL /STK=0 /UG=Hs.288771 /LL=25840 /DEF=Homo sapiens DKFZP586A0522 protein (DKFZP586A0522), mRNA. /PROD=DKFZP586A0522 protein /FL=gb:NM_014033.1"
212367_at	3208.475	4129.745	-5.422144	0.000038	448.052475	0.737303	gb:AI799061 /DB_XREF=gi:5364533 /DB_XREF=we98a10.x1 /CLONE=IMAGE:2349114 /FEA=FLmRNA /CNT=192 /TID=Hs.6048.0 /TIER=Stack /STK=18 /UG=Hs.6048 /LL=10116 /UG_GENE=FEM1B /UG_TITLE=FEM-1 (C.elegans) homolog b /FL=gb:AF178632.1 gb:AF204883.1 gb:NM_015322.1
201777_s_at	2540.53375	3229.68	-5.416935	0.000038	275.391693	0.793371	"gb:BC002525.1 /DB_XREF=gi:12803404 /FEA=FLmRNA /CNT=279 /TID=Hs.62515.0 /TIER=FL+Stack /STK=14 /UG=Hs.62515 /LL=9813 /UG_GENE=KIAA0494 /DEF=Homo sapiens, KIAA0494 gene product, clone MGC:1949, mRNA, complete cds. /PROD=KIAA0494 gene product /FL=gb:AB007963.1 gb:BC002525.1 gb:NM_014774.1"
223219_s_at	9218.2375	11162.845	-5.416323	0.000038	807.719028	0.823149	"gb:BC002931.1 /DEF=Homo sapiens, clone MGC:11369, mRNA, complete cds. /FEA=mRNA /PROD=Unknown (protein for MGC:11369) /DB_XREF=gi:12804152 /UG=Hs.43299 hypothetical protein FLJ12890 /FL=gb:BC002931.1 gb:NM_015442.1"
227176_at	2158.545	3047.86375	-5.413034	0.000038	374.481416	0.704415	Consensus includes gb:AL565362 /FEA=EST /DB_XREF=gi:12916662 /DB_XREF=est:AL565362 /CLONE=CS0DF003YB20 (3 prime) /UG=Hs.90431 ESTs
226536_at	9982.93	11559.7425	-5.410641	0.000039	558.472243	0.883013	Consensus includes gb:AL562908 /FEA=EST /DB_XREF=gi:12911797 /DB_XREF=est:AL562908 /CLONE=CS0DC021YN07 (3 prime) /UG=Hs.58609 ESTs
209751_s_at	4046.91625	5913.7575	-5.404591	0.000039	687.828382	0.722966	"gb:AF291676.1 /DB_XREF=gi:9937492 /FEA=FLmRNA /CNT=67 /TID=Hs.5699.0 /TIER=FL+Stack /STK=17 /UG=Hs.5699 /LL=10597 /UG_GENE=SEDLP /DEF=Homo sapiens MBP-1 interacting protein-2A mRNA, complete cds. /PROD=MBP-1 interacting protein-2A /FL=gb:NM_015890.1 gb:AF291676.1"
233917_s_at	3818.8775	5308.95	-5.403588	0.000039	681.18999	0.696353	"Consensus includes gb:AK023297.1 /DEF=Homo sapiens cDNA FLJ13235 fis, clone OVARC1000304, highly similar to PROTEIN MOV-10.  /FEA=mRNA /DB_XREF=gi:10435171 /UG=Hs.20725 KIAA1631 protein"
212829_at	15282.7425	18352.745	-5.402759	0.000039	1211.280362	0.838794	"gb:BE878277 /DB_XREF=gi:10327053 /DB_XREF=601488188F1 /CLONE=IMAGE:3890564 /FEA=mRNA /CNT=105 /TID=Hs.57079.1 /TIER=Stack /STK=30 /UG=Hs.57079 /UG_TITLE=Homo sapiens cDNA FLJ13267 fis, clone OVARC1000964"
221615_at	1886.0525	2511.18	-5.40064	0.000039	241.854559	0.768704	"gb:AF104013.1 /DB_XREF=gi:4406228 /GEN=PPIE /FEA=FLmRNA /CNT=27 /TID=Hs.33251.2 /TIER=ConsEnd /STK=0 /UG=Hs.33251 /LL=10450 /DEF=Homo sapiens peptidyl-prolyl cis-trans isomerase E (PPIE) mRNA, alternatively spliced, complete cds. /PROD=peptidyl-prolyl cis-trans isomerase E /FL=gb:AF104013.1"
203771_s_at	7807.2	11489.5075	-5.400429	0.000039	1431.818214	0.694208	gb:AA740186 /DB_XREF=gi:2778778 /DB_XREF=ob26e06.s1 /CLONE=IMAGE:1324834 /FEA=FLmRNA /CNT=85 /TID=Hs.81029.0 /TIER=Stack /STK=12 /UG=Hs.81029 /LL=644 /UG_GENE=BLVRA /UG_TITLE=biliverdin reductase A /FL=gb:NM_000712.1 gb:U34877.1
206110_at	14148.46	20485.975	-5.399896	0.000039	3118.787683	0.641946	"gb:NM_003536.1 /DB_XREF=gi:4504294 /GEN=H3FK /FEA=FLmRNA /CNT=65 /TID=Hs.70937.0 /TIER=FL /STK=6 /UG=Hs.70937 /LL=8357 /DEF=Homo sapiens H3 histone family, member K (H3FK), mRNA. /PROD=H3 histone family, member K /FL=gb:NM_003536.1"
210014_x_at	16269.9875	20351.625	-5.387593	0.00004	1477.708154	0.823797	"gb:AF023266.1 /DB_XREF=gi:4103447 /FEA=FLmRNA /CNT=22 /TID=Hs.155410.1 /TIER=FL+Stack /STK=12 /UG=Hs.155410 /LL=3420 /UG_GENE=IDH3B /DEF=Homo sapiens NAD+-specific isocitrate dehydrogenase beta subunit isoform B mRNA, nuclear gene encoding mitochondrial product, complete cds. /PROD=NAD+-specific isocitrate dehydrogenase betasubunit isoform B /FL=gb:AF023266.1"
236026_at	1802.52	3508.2125	-5.387087	0.00004	629.370278	0.552374	Consensus includes gb:AA160529 /FEA=EST /DB_XREF=gi:1735896 /DB_XREF=est:zq46e12.s1 /CLONE=IMAGE:632782 /UG=Hs.48524 ESTs
226752_at	7903.175	9747.56	-5.385969	0.000041	912.026581	0.777423	Consensus includes gb:AI816071 /FEA=EST /DB_XREF=gi:5431617 /DB_XREF=est:au44h12.x1 /CLONE=IMAGE:2517671 /UG=Hs.293515 ESTs
239206_at	4891.11	6741.675	-5.375235	0.000042	889.994952	0.687581	"Consensus includes gb:BE552138 /FEA=EST /DB_XREF=gi:9793830 /DB_XREF=est:hw29d02.x1 /CLONE=IMAGE:3184323 /UG=Hs.89688 ESTs, Highly similar to A34924 complement C3bC4b receptor-like protein precursor H.sapiens"
203303_at	2489.14125	6642.6475	-5.375156	0.000042	1851.890824	0.368312	"gb:NM_006520.1 /DB_XREF=gi:5730086 /GEN=TCTE1L /FEA=FLmRNA /CNT=110 /TID=Hs.75307.0 /TIER=FL+Stack /STK=29 /UG=Hs.75307 /LL=6990 /DEF=Homo sapiens t-complex-associated-testis-expressed 1-like (TCTE1L), mRNA. /PROD=t-complex-associated-testis-expressed 1-like /FL=gb:BC000968.2 gb:U02556.1 gb:NM_006520.1"
213289_at	4229.245	6386.0075	-5.370808	0.000042	903.113842	0.658416	"gb:BE221922 /DB_XREF=gi:8909343 /DB_XREF=hu04g12.x1 /CLONE=IMAGE:3165670 /FEA=EST /CNT=69 /TID=Hs.5181.1 /TIER=Stack /STK=11 /UG=Hs.5181 /LL=5036 /UG_GENE=PA2G4 /UG_TITLE=proliferation-associated 2G4, 38kD"
1554602_at	1104.9475	2130.725	-5.363424	0.000043	324.570888	0.605907	"gb:BC017770.1 /DB_XREF=gi:17389452 /TID=Hs2.351932.1 /CNT=7 /FEA=FLmRNA /TIER=FL /STK=1 /UG=Hs.351932 /DEF=Homo sapiens, clone MGC:22221 IMAGE:4687764, mRNA, complete cds. /PROD=Unknown (protein for MGC:22221) /FL=gb:BC017770.1"
221613_s_at	25348.2875	29790.92	-5.36145	0.000043	1809.028854	0.856106	gb:AL136598.1 /DB_XREF=gi:13276696 /GEN=DKFZp564F2116 /FEA=FLmRNA /CNT=18 /TID=Hs.83954.3 /TIER=FL /STK=0 /UG=Hs.83954 /LL=54469 /DEF=Homo sapiens mRNA; cDNA DKFZp564F2116 (from clone DKFZp564F2116); complete cds. /PROD=hypothetical protein /FL=gb:AL136598.1
219245_s_at	2071.65	3229.545	-5.360624	0.000043	525.351584	0.633125	gb:AI309636 /DB_XREF=gi:4004507 /DB_XREF=qo77g11.x1 /CLONE=IMAGE:1914596 /FEA=FLmRNA /CNT=41 /TID=Hs.33533.0 /TIER=Stack /STK=20 /UG=Hs.33533 /LL=79676 /UG_GENE=FLJ13491 /UG_TITLE=hypothetical protein FLJ13491 /FL=gb:NM_024623.1
231543_at	699.3075	1057.45	-5.358903	0.000043	140.704489	0.673049	Consensus includes gb:AI806107 /FEA=EST /DB_XREF=gi:5392673 /DB_XREF=est:wf06a03.x1 /CLONE=IMAGE:2349772 /UG=Hs.233495 putative glycolipid transfer protein
227086_at	3411.505	4663.02625	-5.355689	0.000043	521.259099	0.730369	Consensus includes gb:AA194312 /FEA=EST /DB_XREF=gi:1784008 /DB_XREF=est:zq04h11.s1 /CLONE=IMAGE:628773 /UG=Hs.119960 DKFZP727G051 protein
214483_s_at	2392.835	3365.1575	-5.353637	0.000043	419.163381	0.710552	"gb:AF124489.1 /DB_XREF=gi:4761515 /FEA=FLmRNA /CNT=6 /TID=Hs.301064.1 /TIER=FL /STK=0 /UG=Hs.301064 /LL=27236 /UG_GENE=HSU52521 /DEF=Homo sapiens arfaptin-1b mRNA, alternatively spliced, complete cds. /PROD=arfaptin-1b /FL=gb:AF124489.1"
228162_at	1869.675	2723.21	-5.34554	0.000044	325.274735	0.714543	Consensus includes gb:AA193515 /FEA=EST /DB_XREF=gi:1782906 /DB_XREF=est:zr41g06.s1 /CLONE=IMAGE:666010 /UG=Hs.32565 ESTs
210620_s_at	2991.37	4118.1875	-5.343521	0.000044	489.716123	0.718955	"gb:BC000212.1 /DB_XREF=gi:12652912 /FEA=FLmRNA /CNT=5 /TID=Hs.75782.1 /TIER=FL /STK=0 /UG=Hs.75782 /LL=2976 /UG_GENE=GTF3C2 /DEF=Homo sapiens, Similar to general transcription factor IIIC, polypeptide 2 (beta subunit, 110kD), clone MGC:1731, mRNA, complete cds. /PROD=Similar to general transcription factor IIIC,polypeptide 2 (beta subunit, 110kD) /FL=gb:BC000212.1"
211114_x_at	4744.22875	6792.7475	-5.338263	0.000045	784.500284	0.721243	"gb:AB037702.1 /DB_XREF=gi:9650994 /GEN=SIP1-gamma /FEA=FLmRNA /CNT=1 /TID=Hs.102456.2 /TIER=FL /STK=0 /UG=Hs.102456 /LL=8487 /DEF=Homo sapiens SIP1-gamma mRNA for SMN interacting protein 1-gamma, complete cds. /PROD=SMN interacting protein 1-gamma /FL=gb:AB037702.1"
235373_at	551.26	972.865	-5.337192	0.000045	151.001946	0.627243	Consensus includes gb:AI743489 /FEA=EST /DB_XREF=gi:5111777 /DB_XREF=est:wf63g11.x2 /CLONE=IMAGE:2360324 /UG=Hs.294133 ESTs
212037_at	8580.9075	10315.56125	-5.331856	0.000046	762.33321	0.824346	"gb:BF508848 /DB_XREF=gi:11592146 /DB_XREF=UI-H-BI4-aor-e-06-0-UI.s1 /CLONE=IMAGE:3085907 /FEA=mRNA /CNT=293 /TID=Hs.44499.3 /TIER=Stack /STK=40 /UG=Hs.44499 /LL=5411 /UG_GENE=PNN /UG_TITLE=pinin, desmosome associated protein"
222027_at	3511.5575	4692.1375	-5.330253	0.000046	463.159255	0.764656	gb:AW515443 /DB_XREF=gi:7153525 /DB_XREF=xu70e08.x1 /CLONE=IMAGE:2807078 /FEA=EST /CNT=35 /TID=Hs.118064.2 /TIER=ConsEnd /STK=0 /UG=Hs.118064 /LL=64710 /UG_GENE=NUCKS /UG_TITLE=similar to rat nuclear ubiquitous casein kinase 2
201829_at	17262.675	23160.23	-5.31597	0.000047	1806.745073	0.805508	gb:AW263232 /DB_XREF=gi:6640048 /DB_XREF=xn79e03.x1 /CLONE=IMAGE:2700700 /FEA=FLmRNA /CNT=238 /TID=Hs.25155.0 /TIER=Stack /STK=61 /UG=Hs.25155 /LL=10276 /UG_GENE=NET1 /UG_TITLE=neuroepithelial cell transforming gene 1 /FL=gb:NM_005863.1 gb:U02081.1
237403_at	6876.1025	8636.3425	-5.314281	0.000047	691.741604	0.803565	"Consensus includes gb:AI097490 /FEA=EST /DB_XREF=gi:3447072 /DB_XREF=est:qb90c10.x1 /CLONE=IMAGE:1707378 /UG=Hs.118539 ESTs, Weakly similar to growth factor independence-1B H.sapiens"
229533_x_at	2482.91125	4371.15125	-5.306009	0.000048	770.613573	0.570855	"Consensus includes gb:AI963028 /FEA=EST /DB_XREF=gi:5755741 /DB_XREF=est:wt26c12.x1 /CLONE=IMAGE:2508598 /UG=Hs.180546 ESTs, Weakly similar to G02075 transcription repressor zinc finger protein 85 H.sapiens"
202681_at	3389.63125	4097.855	-5.297087	0.000049	310.881295	0.820664	gb:AI346043 /DB_XREF=gi:4083249 /DB_XREF=qp48c09.x1 /CLONE=IMAGE:1926256 /FEA=FLmRNA /CNT=161 /TID=Hs.77500.0 /TIER=Stack /STK=15 /UG=Hs.77500 /LL=7375 /UG_GENE=USP4 /UG_TITLE=ubiquitin specific protease 4 (proto-oncogene) /FL=gb:NM_003363.1 gb:U20657.1 gb:AF017305.1
225153_at	11291.54	14289.8675	-5.286182	0.00005	1339.603671	0.786402	"Consensus includes gb:AI814295 /FEA=EST /DB_XREF=gi:5425510 /DB_XREF=est:wj71c04.x1 /CLONE=IMAGE:2408262 /UG=Hs.41066 ESTs, Moderately similar to EFGM RAT ELONGATION FACTOR G, MITOCHONDRIAL PRECURSOR R.norvegicus"
200973_s_at	6667.0775	8032.52	-5.282109	0.000051	500.549487	0.850455	"gb:NM_005724.1 /DB_XREF=gi:5032200 /GEN=TSPAN-3 /FEA=FLmRNA /CNT=371 /TID=Hs.100090.0 /TIER=FL /STK=0 /UG=Hs.100090 /LL=10099 /DEF=Homo sapiens tetraspan 3 (TSPAN-3), mRNA. /PROD=tetraspan 3 /FL=gb:AF133423.1 gb:BC000704.1 gb:AF054840.1 gb:NM_005724.1 gb:BC004280.1"
213263_s_at	1976.23875	2923.015	-5.28186	0.000051	401.764878	0.682381	gb:AW025150 /DB_XREF=gi:5878680 /DB_XREF=wu94e06.x1 /CLONE=IMAGE:2527714 /FEA=EST /CNT=56 /TID=Hs.211601.1 /TIER=Stack /STK=18 /UG=Hs.211601 /LL=7786 /UG_GENE=MAP3K12 /UG_TITLE=mitogen-activated protein kinase kinase kinase 12
204149_s_at	3035.825	3983.8025	-5.275205	0.000051	421.87186	0.756707	"gb:NM_000850.1 /DB_XREF=gi:4504178 /GEN=GSTM4 /FEA=FLmRNA /CNT=63 /TID=Hs.301961.0 /TIER=FL /STK=0 /UG=Hs.301961 /LL=2948 /DEF=Homo sapiens glutathione S-transferase M4 (GSTM4), mRNA. /PROD=glutathione S-transferase M4 /FL=gb:M96234.1 gb:NM_000850.1"
219869_s_at	11076.86	15215.455	-5.258622	0.000053	2323.769531	0.657623	"gb:NM_022154.1 /DB_XREF=gi:11545899 /GEN=LOC64116 /FEA=FLmRNA /CNT=33 /TID=Hs.284205.0 /TIER=FL /STK=0 /UG=Hs.284205 /LL=64116 /DEF=Homo sapiens up-regulated by BCG-CWS (LOC64116), mRNA. /PROD=up-regulated by BCG-CWS /FL=gb:NM_022154.1"
211935_at	35838.8	53951.26	-5.255635	0.000054	6523.41555	0.714795	"gb:D31885.1 /DB_XREF=gi:505097 /GEN=KIAA0069 /FEA=mRNA /CNT=481 /TID=Hs.75249.0 /TIER=Stack /STK=157 /UG=Hs.75249 /LL=23204 /UG_TITLE=ADP-ribosylation factor-like 6 interacting protein /DEF=Human mRNA for KIAA0069 gene, partial cds."
240781_x_at	430.39875	769.805	-5.25466	0.000054	156.459979	0.5404	Consensus includes gb:H18004 /FEA=EST /DB_XREF=gi:884244 /DB_XREF=est:ym42d12.s1 /CLONE=IMAGE:51184 /UG=Hs.260282 ESTs
200951_s_at	1023.22	1741.98125	-5.249486	0.000054	300.943835	0.601624	gb:AW026491 /DB_XREF=gi:5880021 /DB_XREF=wv14b06.x1 /CLONE=IMAGE:2529491 /FEA=FLmRNA /CNT=309 /TID=Hs.75586.0 /TIER=Stack /STK=15 /UG=Hs.75586 /LL=894 /UG_GENE=CCND2 /UG_TITLE=cyclin D2 /FL=gb:M90813.1 gb:NM_001759.1 gb:D13639.1
213282_at	10918.27	15264.6875	-5.246372	0.000055	1908.091387	0.702957	"gb:BE501952 /DB_XREF=gi:9704360 /DB_XREF=hw37d02.x1 /CLONE=IMAGE:3185091 /FEA=EST /CNT=69 /TID=Hs.5181.1 /TIER=Stack /STK=35 /UG=Hs.5181 /LL=5036 /UG_GENE=PA2G4 /UG_TITLE=proliferation-associated 2G4, 38kD"
228535_at	3217.8675	4178.7275	-5.237523	0.000056	333.943814	0.805892	Consensus includes gb:AI796010 /FEA=EST /DB_XREF=gi:5361473 /DB_XREF=est:wh41c06.x1 /CLONE=IMAGE:2383306 /UG=Hs.34392 ESTs
212770_at	925.64125	1316.17375	-5.237122	0.000056	162.001623	0.714773	gb:AW873621 /DB_XREF=gi:8007674 /DB_XREF=ho64d03.x1 /CLONE=IMAGE:3042149 /FEA=mRNA /CNT=86 /TID=Hs.31305.0 /TIER=Stack /STK=13 /UG=Hs.31305 /LL=57668 /UG_GENE=KIAA1547 /UG_TITLE=KIAA1547 protein
222479_s_at	12250.12	14680.4025	-5.235372	0.000056	988.350068	0.842026	"Consensus includes gb:AK001081.1 /DEF=Homo sapiens cDNA FLJ10219 fis, clone HEMBA1007018, highly similar to Homo sapiens dynein light chain-A mRNA.  /FEA=mRNA /DB_XREF=gi:7022127 /UG=Hs.266483 dynein light chain-A /FL=gb:AF078849.1 gb:NM_016141.1"
201436_at	6243.3825	8773.91	-5.234962	0.000056	1243.820803	0.675047	gb:AI742789 /DB_XREF=gi:5111077 /DB_XREF=wg46c05.x1 /CLONE=IMAGE:2368136 /FEA=FLmRNA /CNT=277 /TID=Hs.79306.0 /TIER=Stack /STK=18 /UG=Hs.79306 /LL=1977 /UG_GENE=EIF4E /UG_TITLE=eukaryotic translation initiation factor 4E /FL=gb:M15353.1 gb:NM_001968.1
210987_x_at	1732.345	2350.81	-5.230047	0.000057	288.784425	0.720977	"gb:M19267.1 /DB_XREF=gi:339943 /FEA=FLmRNA /CNT=3 /TID=Hs.77899.2 /TIER=FL /STK=0 /UG=Hs.77899 /LL=7168 /UG_GENE=TPM1 /UG_TITLE=tropomyosin 1 (alpha) /DEF=Human tropomyosin mRNA, complete cds. /FL=gb:M19267.1"
238009_at	832.76	1451.56	-5.22962	0.000057	242.453447	0.575898	Consensus includes gb:AI446064 /FEA=EST /DB_XREF=gi:4292592 /DB_XREF=est:tj33c10.x1 /CLONE=IMAGE:2143314 /UG=Hs.28107 ESTs
222078_at	910.1925	1869.01625	-5.228405	0.000057	358.221711	0.532355	gb:BF110802 /DB_XREF=gi:10940492 /DB_XREF=7n29e05.x1 /CLONE=IMAGE:3565929 /FEA=EST /CNT=11 /TID=Hs.284171.0 /TIER=Stack /STK=10 /UG=Hs.284171 /LL=57657 /UG_GENE=KIAA1535 /UG_TITLE=KIAA1535 protein
223925_s_at	2110.695	2868.28	-5.228332	0.000057	355.399756	0.70956	"gb:AF130088.1 /DEF=Homo sapiens clone FLB9213 PRO2474 mRNA, complete cds. /FEA=mRNA /PROD=PRO2474 /DB_XREF=gi:11493480 /UG=Hs.21321 Homo sapiens clone FLB9213 PRO2474 mRNA, complete cds /FL=gb:AF130088.1"
202107_s_at	15345.98	20561.4775	-5.225268	0.000057	2409.724094	0.724954	"gb:NM_004526.1 /DB_XREF=gi:4758705 /GEN=MCM2 /FEA=FLmRNA /CNT=318 /TID=Hs.57101.0 /TIER=FL+Stack /STK=101 /UG=Hs.57101 /LL=4171 /DEF=Homo sapiens minichromosome maintenance deficient (S. cerevisiae) 2 (mitotin) (MCM2), mRNA. /PROD=minichromosome maintenance deficient (S.cerevisiae) 2 (mitotin) /FL=gb:NM_004526.1 gb:D83987.1"
218494_s_at	3841.945	4993.9125	-5.223297	0.000057	462.269088	0.780959	"gb:NM_020062.1 /DB_XREF=gi:13236503 /GEN=GEF /FEA=FLmRNA /CNT=104 /TID=Hs.170088.0 /TIER=FL /STK=0 /UG=Hs.170088 /LL=56731 /DEF=Homo sapiens GLUT4 enhancer factor (GEF), mRNA. /PROD=GLUT4 enhancer factor /FL=gb:AF249267.3 gb:NM_020062.1"
214835_s_at	11261.76875	15559.23	-5.220408	0.000058	2135.493763	0.692327	"gb:AF131748.1 /DB_XREF=gi:4406563 /FEA=mRNA /CNT=16 /TID=Hs.247309.1 /TIER=ConsEnd /STK=0 /UG=Hs.247309 /LL=8801 /UG_GENE=SUCLG2 /DEF=Homo sapiens clone 25191 GTP-specific succinyl-CoA synthetase beta subunit (SCS) mRNA sequence, partial cds. /PROD=GTP-specific succinyl-CoA synthetase betasubunit"
214433_s_at	2904.29625	4464.5825	-5.219101	0.000058	565.661289	0.690351	"gb:NM_003944.1 /DB_XREF=gi:4506872 /GEN=SELENBP1 /FEA=FLmRNA /CNT=66 /TID=Hs.288973.1 /TIER=FL /STK=2 /UG=Hs.288973 /LL=8991 /DEF=Homo sapiens selenium binding protein 1 (SELENBP1), mRNA. /PROD=selenium binding protein 1 /FL=gb:U29091.1 gb:NM_003944.1"
1554742_at	403.47	611.695	-5.218733	0.000058	80.081706	0.687355	"gb:BC008410.1 /DB_XREF=gi:14250027 /TID=Hs2.111749.2 /CNT=4 /FEA=FLmRNA /TIER=FL /STK=1 /LL=5378 /UG_GENE=PMS1 /UG=Hs.111749 /DEF=Homo sapiens, Similar to postmeiotic segregation increased (S. cerevisiae) 1, clone MGC:14544 IMAGE:4097623, mRNA, complete cds. /PROD=Similar to postmeiotic segregation increased (S.cerevisiae) 1 /FL=gb:BC008410.1"
238662_at	3137.27875	3742.38	-5.217516	0.000058	248.508585	0.843009	"Consensus includes gb:BE884544 /FEA=EST /DB_XREF=gi:10333320 /DB_XREF=est:601506241F1 /CLONE=IMAGE:3907858 /UG=Hs.149176 ESTs, Weakly similar to ORF YLR143w S.cerevisiae"
218064_s_at	3587.95875	5211.87	-5.211753	0.000059	593.703906	0.724711	"gb:NM_014371.1 /DB_XREF=gi:7657354 /GEN=NAKAP95 /FEA=FLmRNA /CNT=130 /TID=Hs.96200.0 /TIER=FL+Stack /STK=36 /UG=Hs.96200 /LL=26993 /DEF=Homo sapiens neighbor of A-kinase anchoring protein 95 (NAKAP95), mRNA. /PROD=neighbor of A-kinase anchoring protein 95 /FL=gb:AF199414.1 gb:BC000713.1 gb:NM_014371.1 gb:AB025905.1"
1553603_s_at	4268.72	5600.925	-5.204424	0.00006	539.590699	0.774635	"gb:NM_022374.1 /DB_XREF=gi:11641302 /TID=Hs2.27099.1 /CNT=17 /FEA=FLmRNA /TIER=FL /STK=4 /LL=64225 /UG_GENE=ARL6IP2 /UG=Hs.27099 /UG_TITLE=ADP-ribosylation-like factor 6 interacting protein 2 /DEF=Homo sapiens ADP-ribosylation-like factor 6 interacting protein 2 (ARL6IP2), mRNA. /FL=gb:NM_022374.1"
206146_s_at	29590.24	40574.8725	-5.202137	0.00006	4724.344064	0.726221	"gb:AF178841.1 /DB_XREF=gi:5853261 /FEA=FLmRNA /CNT=31 /TID=Hs.169536.0 /TIER=FL /STK=0 /UG=Hs.169536 /LL=6005 /UG_GENE=RHAG /DEF=Homo sapiens Rh-null regulator protein mRNA, complete cds. /PROD=Rh-null regulator protein /FL=gb:AF031548.1 gb:AF187847.1 gb:AF178841.1 gb:AF179684.1 gb:AF179682.1 gb:NM_000324.1"
204228_at	39035.4325	47129.855	-5.201114	0.00006	3051.350884	0.850197	"gb:NM_006347.1 /DB_XREF=gi:5454153 /GEN=USA-CYP /FEA=FLmRNA /CNT=66 /TID=Hs.9880.0 /TIER=FL+Stack /STK=39 /UG=Hs.9880 /LL=10465 /DEF=Homo sapiens cyclophilin (USA-CYP), mRNA. /PROD=cyclophilin /FL=gb:NM_006347.1 gb:AF036331.1 gb:AF016371.1 gb:BC003412.1"
210077_s_at	1569.44	2683.1975	-5.197663	0.000061	466.104495	0.600114	"gb:U30884.1 /DB_XREF=gi:1049089 /GEN=SRp40 /FEA=FLmRNA /CNT=27 /TID=Hs.166975.1 /TIER=FL /STK=0 /UG=Hs.166975 /LL=6430 /DEF=Human splicing factor SRp40-2 (SRp40) mRNA, complete cds. /PROD=SRp40-2 /FL=gb:U30884.1"
225300_at	7518.25	8394.6875	-5.188642	0.000062	467.248967	0.872407	"Consensus includes gb:BF792864 /FEA=EST /DB_XREF=gi:12097849 /DB_XREF=est:602253348F1 /CLONE=IMAGE:4345954 /UG=Hs.181466 Homo sapiens TRAF4 associated factor 1 mRNA, partial cds"
216090_x_at	504.48125	819.7975	-5.186675	0.000062	117.778477	0.656157	gb:AL078636.1 /DB_XREF=gi:5051866 /FEA=mRNA /CNT=2 /TID=Hs.227171.0 /TIER=ConsEnd /STK=0 /UG=Hs.227171 /UG_TITLE=Homo sapiens mRNA full length insert cDNA clone EUROIMAGE 117929 /DEF=Homo sapiens mRNA full length insert cDNA clone EUROIMAGE 117929.
242760_x_at	1743.3325	2914.4825	-5.184612	0.000062	425.68738	0.640123	"Consensus includes gb:AA808203 /FEA=EST /DB_XREF=gi:2877609 /DB_XREF=est:oc40d02.s1 /CLONE=IMAGE:1352163 /UG=Hs.190450 ESTs, Highly similar to S71751 dolichyl-phosphate-mannose--glycolipid alpha-mannosyltransferase H.sapiens"
226577_at	2518.885	3380.8725	-5.181247	0.000063	416.883714	0.715326	Consensus includes gb:N49844 /FEA=EST /DB_XREF=gi:1191010 /DB_XREF=est:yz08d09.s1 /CLONE=IMAGE:282449 /UG=Hs.16648 ESTs
213035_at	7126.6475	8664.7025	-5.175202	0.000064	780.551439	0.789516	gb:AI081194 /DB_XREF=gi:3417986 /DB_XREF=ox76a08.x1 /CLONE=IMAGE:1662230 /FEA=mRNA /CNT=70 /TID=Hs.32556.0 /TIER=Stack /STK=26 /UG=Hs.32556 /LL=23243 /UG_GENE=KIAA0379 /UG_TITLE=KIAA0379 protein
205791_x_at	332.5225	696.495	-5.174875	0.000064	180.554984	0.410725	"gb:NM_006300.1 /DB_XREF=gi:5454181 /GEN=ZNF230 /FEA=FLmRNA /CNT=28 /TID=Hs.193583.0 /TIER=FL+Stack /STK=12 /UG=Hs.193583 /LL=7773 /DEF=Homo sapiens zinc finger protein 230 (ZNF230), mRNA. /PROD=zinc finger protein 230 /FL=gb:NM_006300.1 gb:U95044.1"
208453_s_at	5233.2675	6836.5	-5.173955	0.000064	672.194089	0.767774	"gb:NM_006523.1 /DB_XREF=gi:5730117 /GEN=XPNPEPL /FEA=FLmRNA /CNT=35 /TID=Hs.284202.0 /TIER=FL /STK=0 /UG=Hs.284202 /LL=7513 /DEF=Homo sapiens X-prolyl aminopeptidase (aminopeptidase P)-like (XPNPEPL), mRNA. /PROD=X-prolyl aminopeptidase (aminopeptidase P)-like /FL=gb:NM_006523.1"
220553_s_at	5418.505	6625.625	-5.173655	0.000064	672.917148	0.773645	"gb:NM_018333.1 /DB_XREF=gi:8922887 /GEN=FLJ11128 /FEA=FLmRNA /CNT=5 /TID=Hs.250477.0 /TIER=FL /STK=2 /UG=Hs.250477 /LL=55309 /DEF=Homo sapiens hypothetical protein FLJ11128 (FLJ11128), mRNA. /PROD=hypothetical protein FLJ11128 /FL=gb:NM_018333.1"
218228_s_at	3385.23	5121.585	-5.170306	0.000064	569.554571	0.737054	"gb:NM_025235.1 /DB_XREF=gi:13376841 /GEN=TNKL /FEA=FLmRNA /CNT=119 /TID=Hs.280776.0 /TIER=FL+Stack /STK=17 /UG=Hs.280776 /LL=80351 /DEF=Homo sapiens tankyrase 2 (TNKL), mRNA. /PROD=tankyrase 2 /FL=gb:AF329696.1 gb:NM_025235.1 gb:AF342982.1 gb:AF264912.1"
217894_at	5801.6	7753.3675	-5.163235	0.000065	787.92283	0.760835	"gb:NM_016121.1 /DB_XREF=gi:7705836 /GEN=LOC51133 /FEA=FLmRNA /CNT=181 /TID=Hs.239155.0 /TIER=FL+Stack /STK=44 /UG=Hs.239155 /LL=51133 /DEF=Homo sapiens NY-REN-45 antigen (LOC51133), mRNA. /PROD=NY-REN-45 antigen /FL=gb:NM_016121.1 gb:AF155110.1"
1554076_s_at	1125.89	1658.7075	-5.158636	0.000066	202.22953	0.71734	"gb:BC015232.1 /DB_XREF=gi:21955366 /TID=Hs2.380228.1 /CNT=7 /FEA=FLmRNA /TIER=FL /STK=5 /LL=219902 /UG_GENE=MGC17839 /UG=Hs.380228 /DEF=Homo sapiens, clone MGC:17839 IMAGE:3900115, mRNA, complete cds. /PROD=Unknown (protein for MGC:17839) /FL=gb:BC015232.1"
203007_x_at	40084.4725	47992.7	-5.156606	0.000066	3648.305083	0.827877	"gb:AF077198.1 /DB_XREF=gi:4679009 /FEA=FLmRNA /CNT=111 /TID=Hs.12540.0 /TIER=FL+Stack /STK=11 /UG=Hs.12540 /LL=10434 /UG_GENE=LYPLA1 /DEF=Homo sapiens lysophospholipase mRNA, complete cds. /PROD=lysophospholipase /FL=gb:AF077198.1 gb:AF081281.1 gb:NM_006330.1 gb:AF291053.1"
202141_s_at	18860.5375	22999.765	-5.154657	0.000067	1821.548993	0.817949	"gb:BC003090.1 /DB_XREF=gi:13111846 /FEA=FLmRNA /CNT=219 /TID=Hs.75193.0 /TIER=FL+Stack /STK=101 /UG=Hs.75193 /LL=10920 /UG_GENE=COP9 /DEF=Homo sapiens, COP9 homolog, clone MGC:1297, mRNA, complete cds. /PROD=COP9 homolog /FL=gb:U51205.1 gb:BC003090.1 gb:NM_006710.1"
218910_at	8137.3925	12521.105	-5.154312	0.000067	1834.43427	0.661251	"gb:NM_018075.1 /DB_XREF=gi:8922383 /GEN=FLJ10375 /FEA=FLmRNA /CNT=60 /TID=Hs.319088.0 /TIER=FL+Stack /STK=31 /UG=Hs.319088 /LL=55129 /DEF=Homo sapiens hypothetical protein FLJ10375 (FLJ10375), mRNA. /PROD=hypothetical protein FLJ10375 /FL=gb:NM_018075.1"
219763_at	3870.53	6569.32375	-5.153332	0.000067	1047.891934	0.61668	"gb:NM_024820.1 /DB_XREF=gi:13449264 /GEN=KIAA1608 /FEA=FLmRNA /CNT=17 /TID=Hs.300842.0 /TIER=FL /STK=0 /UG=Hs.300842 /LL=57706 /DEF=Homo sapiens KIAA1608 protein (KIAA1608), mRNA. /PROD=hypothetical protein FLJ21129 /FL=gb:NM_024820.1"
228928_x_at	3512.31125	5073.1525	-5.14873	0.000067	651.611983	0.700005	"Consensus includes gb:AL157429.1 /DEF=Homo sapiens mRNA; cDNA DKFZp761H172 (from clone DKFZp761H172); partial cds.  /FEA=mRNA /GEN=DKFZp761H172 /PROD=hypothetical protein /DB_XREF=gi:7018459 /UG=Hs.194637 BANP homolog, SMAR1 homolog"
219298_at	5852.09	7432.73	-5.147395	0.000068	688.187089	0.783632	"gb:NM_024693.1 /DB_XREF=gi:13375972 /GEN=FLJ20909 /FEA=FLmRNA /CNT=41 /TID=Hs.98855.0 /TIER=FL+Stack /STK=12 /UG=Hs.98855 /LL=79746 /DEF=Homo sapiens hypothetical protein FLJ20909 (FLJ20909), mRNA. /PROD=hypothetical protein FLJ20909 /FL=gb:NM_024693.1"
225455_at	12762.0875	16388.555	-5.146896	0.000068	1511.869618	0.786887	Consensus includes gb:AI760812 /FEA=EST /DB_XREF=gi:5176479 /DB_XREF=est:wi67g12.x1 /CLONE=IMAGE:2398438 /UG=Hs.107968 ESTs
220089_at	1144.2125	1903.65	-5.146529	0.000068	320.517452	0.61731	"gb:NM_024884.1 /DB_XREF=gi:13376330 /GEN=FLJ12618 /FEA=FLmRNA /CNT=11 /TID=Hs.222021.0 /TIER=FL /STK=1 /UG=Hs.222021 /LL=79944 /DEF=Homo sapiens hypothetical protein FLJ12618 (FLJ12618), mRNA. /PROD=hypothetical protein FLJ12618 /FL=gb:NM_024884.1"
213312_at	5175.1425	6328.65875	-5.146133	0.000068	493.073472	0.819233	"gb:NM_020425.1 /DB_XREF=gi:10092684 /GEN=DKFZP586E1923 /FEA=FLmRNA /CNT=55 /TID=Hs.70769.0 /TIER=FL+Stack /STK=14 /UG=Hs.70769 /LL=57150 /DEF=Homo sapiens hypothetical protein DKFZp586E1923 (DKFZP586E1923), mRNA. /PROD=hypothetical protein DKFZp586E1923 /FL=gb:NM_020425.1"
203565_s_at	3722.1475	5005.6125	-5.144773	0.000068	613.168917	0.720559	"gb:NM_002431.1 /DB_XREF=gi:4505224 /GEN=MNAT1 /FEA=FLmRNA /CNT=125 /TID=Hs.82380.0 /TIER=FL+Stack /STK=74 /UG=Hs.82380 /LL=4331 /DEF=Homo sapiens menage a trois 1 (CAK assembly factor) (MNAT1), mRNA. /PROD=menage a trois 1 (CAK assembly factor) /FL=gb:BC000820.1 gb:NM_002431.1"
207808_s_at	9426.56	13775.9425	-5.143615	0.000068	1743.682124	0.704511	"gb:NM_000313.1 /DB_XREF=gi:4506116 /GEN=PROS1 /FEA=FLmRNA /CNT=3 /TID=Hs.64016.0 /TIER=FL /STK=0 /UG=Hs.64016 /LL=5627 /DEF=Homo sapiens protein S (alpha) (PROS1), mRNA. /PROD=protein S (alpha) /FL=gb:M15036.1 gb:NM_000313.1"
225433_at	6327.395	7841.0625	-5.142047	0.000068	622.886168	0.817773	"Consensus includes gb:AU144104 /FEA=EST /DB_XREF=gi:11005625 /DB_XREF=est:AU144104 /CLONE=HEMBA1000892 /UG=Hs.299542 Homo sapiens cDNA: FLJ21525 fis, clone COL05928"
206669_at	1301.93375	1985.9975	-5.139692	0.000069	293.353823	0.649514	"gb:NM_013445.1 /DB_XREF=gi:7305076 /GEN=GAD1 /FEA=FLmRNA /CNT=12 /TID=Hs.324784.0 /TIER=FL+Stack /STK=9 /UG=Hs.324784 /LL=2571 /DEF=Homo sapiens glutamate decarboxylase 1 (brain, 67kD) (GAD1), transcript variant GAD25, mRNA. /PROD=glutamate decarboxylase 1, isoform GAD25 /FL=gb:NM_013445.1 gb:AF178853.1 gb:BC002815.1"
219992_at	2381.7975	3479.9575	-5.138356	0.000069	462.696572	0.688482	"gb:NM_013251.1 /DB_XREF=gi:7019576 /GEN=TAC3 /FEA=FLmRNA /CNT=21 /TID=Hs.9730.0 /TIER=FL+Stack /STK=9 /UG=Hs.9730 /LL=6866 /DEF=Homo sapiens tachykinin 3 (neuromedin K, neurokinin beta) (TAC3), mRNA. /PROD=tachykinin 3 /FL=gb:AF186112.1 gb:NM_013251.1 gb:AF216586.1"
218859_s_at	3115.765	6130.245	-5.137418	0.000069	1311.396592	0.505467	"gb:NM_016649.1 /DB_XREF=gi:7705402 /GEN=HDCMC28P /FEA=FLmRNA /CNT=72 /TID=Hs.88820.0 /TIER=FL /STK=0 /UG=Hs.88820 /LL=51575 /DEF=Homo sapiens HDCMC28P protein (HDCMC28P), mRNA. /PROD=HDCMC28P protein /FL=gb:NM_016649.1 gb:AF068285.1"
231872_at	1157.8975	2190.30375	-5.135636	0.000069	475.330383	0.523625	"Consensus includes gb:T52285 /FEA=EST /DB_XREF=gi:654145 /DB_XREF=est:yb22g08.r1 /CLONE=IMAGE:71966 /UG=Hs.193115 Homo sapiens mRNA for KIAA1764 protein, partial cds"
224407_s_at	13947.2175	18618.3575	-5.133982	0.00007	2047.530122	0.741723	"gb:AF344882.1 /DEF=Homo sapiens serinethreonine protein kinase MST4 (MST4) mRNA, complete cds, alternatively spliced.  /FEA=mRNA /GEN=MST4 /PROD=serinethreonine protein kinase MST4 /DB_XREF=gi:13549066 /FL=gb:AF344882.1"
226155_at	1841.695	3623.62	-5.132345	0.00007	728.784441	0.548826	"Consensus includes gb:AB046820.1 /DEF=Homo sapiens mRNA for KIAA1600 protein, partial cds. /FEA=mRNA /GEN=KIAA1600 /PROD=KIAA1600 protein /DB_XREF=gi:10047274 /UG=Hs.192619 KIAA1600 protein"
211941_s_at	24252.28	32509.95	-5.127232	0.000071	3031.393737	0.779473	gb:BE969671 /DB_XREF=gi:10582604 /DB_XREF=601679610F1 /CLONE=IMAGE:3949779 /FEA=EST /CNT=488 /TID=Hs.80423.1 /TIER=Stack /STK=11 /UG=Hs.80423 /LL=5037 /UG_GENE=PBP /UG_TITLE=prostatic binding protein
226982_at	2563.4575	4614.745	-5.125933	0.000071	970.256524	0.546747	"Consensus includes gb:AI745624 /FEA=EST /DB_XREF=gi:5113912 /DB_XREF=est:wc33h03.x1 /CLONE=IMAGE:2317013 /UG=Hs.173334 ELL-RELATED RNA POLYMERASE II, ELONGATION FACTOR"
215603_x_at	1410.36	1883.60625	-5.123966	0.000071	224.605985	0.734581	gb:AI344075 /DB_XREF=gi:4081281 /DB_XREF=tb87f08.x1 /CLONE=IMAGE:2061351 /FEA=mRNA /CNT=6 /TID=Hs.289098.0 /TIER=ConsEnd /STK=0 /UG=Hs.289098 /LL=2679 /UG_GENE=GGT2 /UG_TITLE=gamma-glutamyltransferase 2
226268_at	996.12	1401.695	-5.121411	0.000071	212.450331	0.667367	Consensus includes gb:AI309554 /FEA=EST /DB_XREF=gi:4004425 /DB_XREF=est:qo65g11.x1 /CLONE=IMAGE:1913444 /UG=Hs.154697 ESTs
209510_at	8615.55	10702.0525	-5.12053	0.000072	1064.234531	0.777568	"gb:AF064801.1 /DB_XREF=gi:3395786 /GEN=TRC8 /FEA=FLmRNA /CNT=90 /TID=Hs.28285.0 /TIER=FL+Stack /STK=36 /UG=Hs.28285 /LL=11236 /DEF=Homo sapiens multiple membrane spanning receptor TRC8 (TRC8) mRNA, complete cds. /PROD=multiple membrane spanning receptor TRC8 /FL=gb:AF064801.1 gb:NM_007218.1"
207495_at	2428.3225	3502.745	-5.120454	0.000072	455.056657	0.699099	"gb:NM_004249.1 /DB_XREF=gi:4758993 /GEN=RAB28 /FEA=FLmRNA /CNT=5 /TID=Hs.296371.0 /TIER=FL /STK=0 /UG=Hs.296371 /LL=9364 /DEF=Homo sapiens RAB28, member RAS oncogene family (RAB28), mRNA. /PROD=RAB28, member RAS oncogene family /FL=gb:NM_004249.1"
238316_at	301.7975	472.23	-5.117045	0.000072	81.652251	0.612181	"Consensus includes gb:BF061829 /FEA=EST /DB_XREF=gi:10820739 /DB_XREF=est:7k67e11.x1 /CLONE=IMAGE:3480668 /UG=Hs.199359 ESTs, Weakly similar to S10397 finger protein kox1 H.sapiens"
212876_at	1193.655	1787.8	-5.115144	0.000072	272.763113	0.664937	"gb:BF223021 /DB_XREF=gi:11130198 /DB_XREF=7q27f07.x1 /CLONE=IMAGE:3699612 /FEA=FLmRNA /CNT=120 /TID=Hs.13225.1 /TIER=Stack /STK=77 /UG=Hs.13225 /LL=8702 /UG_GENE=B4GALT4 /UG_TITLE=UDP-Gal:betaGlcNAc beta 1,4- galactosyltransferase, polypeptide 4 /FL=gb:AF022367.1 gb:AB024436.1"
201118_at	41367.69	47116	-5.109861	0.000073	2771.080984	0.865897	"gb:NM_002631.1 /DB_XREF=gi:4505758 /GEN=PGD /FEA=FLmRNA /CNT=342 /TID=Hs.75888.0 /TIER=FL /STK=0 /UG=Hs.75888 /LL=5226 /DEF=Homo sapiens phosphogluconate dehydrogenase (PGD), mRNA. /PROD=phosphogluconate dehydrogenase /FL=gb:U30255.1 gb:NM_002631.1 gb:BC000368.1"
210053_at	6203.1125	7920.185	-5.107681	0.000074	744.843241	0.78308	"gb:AW138827 /DB_XREF=gi:6143145 /DB_XREF=UI-H-BI1-aep-g-08-0-UI.s1 /CLONE=IMAGE:2720079 /FEA=FLmRNA /CNT=33 /TID=Hs.96103.0 /TIER=Stack /STK=13 /UG=Hs.96103 /LL=6877 /UG_GENE=TAF2D /UG_TITLE=TATA box binding protein (TBP)-associated factor, RNA polymerase II, D, 100kD /FL=gb:NM_006951.1 gb:U80191.1"
216091_s_at	1184.45625	1688.9025	-5.107571	0.000074	174.112854	0.757526	"gb:AF101784.1 /DB_XREF=gi:4165135 /FEA=mRNA /CNT=2 /TID=Hs.226434.1 /TIER=ConsEnd /STK=0 /UG=Hs.226434 /LL=8945 /UG_GENE=BTRC /DEF=Homo sapiens b-TRCP variant E3RS-IkappaB mRNA, partial cds. /PROD=b-TRCP variant E3RS-IkappaB"
205428_s_at	362.63625	589.70625	-5.100598	0.000075	82.455856	0.671562	"gb:NM_001740.2 /DB_XREF=gi:6031158 /GEN=CALB2 /FEA=FLmRNA /CNT=36 /TID=Hs.106857.0 /TIER=FL+Stack /STK=15 /UG=Hs.106857 /LL=794 /DEF=Homo sapiens calbindin 2, (29kD, calretinin) (CALB2), transcript variant CALB2, mRNA. /PROD=calbindin 2, full length protein isoform /FL=gb:NM_001740.2"
219484_at	1602.3625	1958.0575	-5.099781	0.000075	156.824059	0.817085	"gb:NM_013320.1 /DB_XREF=gi:7019404 /GEN=HCF-2 /FEA=FLmRNA /CNT=33 /TID=Hs.55601.0 /TIER=FL+Stack /STK=17 /UG=Hs.55601 /LL=29915 /DEF=Homo sapiens host cell factor 2 (HCF-2), mRNA. /PROD=host cell factor 2 /FL=gb:AF117210.1 gb:NM_013320.1"
206028_s_at	1098.085	1650.305	-5.098353	0.000075	297.801213	0.61285	"gb:NM_006343.1 /DB_XREF=gi:5453737 /GEN=MERTK /FEA=FLmRNA /CNT=18 /TID=Hs.306178.0 /TIER=FL /STK=0 /UG=Hs.306178 /LL=10461 /DEF=Homo sapiens c-mer proto-oncogene tyrosine kinase (MERTK), mRNA. /PROD=c-mer proto-oncogene tyrosine kinase /FL=gb:NM_006343.1 gb:U08023.1"
225903_at	5192.9	6065.74125	-5.094958	0.000076	425.36576	0.84117	"Consensus includes gb:AL118520 /DEF=Human DNA sequence from clone RP11-346K17 on chromosome 20 Contains a novel gene encoding a protein similar to the cell division control protein 91 (CDC91) from Yeast, a novel gene encoding two isoforms similar to  MAP1ALC3 (micotubule-associated ... /FEA=mRNA_3 /DB_XREF=gi:9801544 /UG=Hs.62918 Human DNA sequence from clone RP11-346K17 on chromosome 20 Contains a novel gene encoding a protein similar to the cell division control protein 91 (CDC91) from Yeast, a novel gene encoding two isoforms similar to  MAP1ALC3 (micotubule-associated proteins"
222518_at	2944.66	3807.6	-5.088455	0.000077	351.033607	0.793254	Consensus includes gb:BF525399 /FEA=EST /DB_XREF=gi:11612760 /DB_XREF=est:602069478F1 /CLONE=IMAGE:4212618 /UG=Hs.118249 brefeldin A-inhibited guanine nucleotide-exchange protein 2 /FL=gb:AF084521.1 gb:NM_006420.1
218352_at	3259.53	4049.82	-5.0867	0.000077	318.49208	0.817869	"gb:NM_018191.1 /DB_XREF=gi:8922616 /GEN=FLJ10716 /FEA=FLmRNA /CNT=113 /TID=Hs.24129.0 /TIER=FL+Stack /STK=42 /UG=Hs.24129 /LL=55213 /DEF=Homo sapiens hypothetical protein FLJ10716 (FLJ10716), mRNA. /PROD=hypothetical protein FLJ10716 /FL=gb:NM_018191.1"
226686_at	7185.6825	10853.98	-5.080821	0.000078	1622.794139	0.672189	"Consensus includes gb:AI188518 /FEA=EST /DB_XREF=gi:3739727 /DB_XREF=est:qd14g05.x1 /CLONE=IMAGE:1723736 /UG=Hs.295953 ESTs, Weakly similar to AF220049 1 uncharacterized hematopoietic stemprogenitor cells protein MDS029 H.sapiens"
227562_at	867.3575	1319.195	-5.077792	0.000078	187.053885	0.678084	"Consensus includes gb:AI335267 /FEA=EST /DB_XREF=gi:4072194 /DB_XREF=est:tb29g06.x1 /CLONE=IMAGE:2055802 /UG=Hs.332556 Homo sapiens cDNA FLJ12251 fis, clone MAMMA1001420"
201931_at	50519.255	58108.4975	-5.073263	0.000079	3505.560783	0.862277	"gb:NM_000126.1 /DB_XREF=gi:4503606 /GEN=ETFA /FEA=FLmRNA /CNT=194 /TID=Hs.169919.0 /TIER=FL+Stack /STK=62 /UG=Hs.169919 /LL=2108 /DEF=Homo sapiens electron-transfer-flavoprotein, alpha polypeptide (glutaric aciduria II) (ETFA), nuclear gene encoding mitochondrial protein, mRNA. /PROD=electron transfer flavoprotein, alphapolypeptide /FL=gb:NM_000126.1 gb:J04058.1"
216693_x_at	1571.22875	2441.315	-5.073245	0.000079	360.989524	0.655646	gb:AL133102.1 /DB_XREF=gi:6453585 /FEA=mRNA /CNT=1 /TID=Hs.127842.2 /TIER=ConsEnd /STK=0 /UG=Hs.127842 /LL=50810 /UG_GENE=CGI-142 /UG_TITLE=CGI-142 /DEF=Homo sapiens mRNA; cDNA DKFZp434C1722 (from clone DKFZp434C1722).
227255_at	5915.1375	7866.4725	-5.071683	0.00008	883.981406	0.747297	Consensus includes gb:AI806633 /FEA=EST /DB_XREF=gi:5393199 /DB_XREF=est:wf14h01.x1 /CLONE=IMAGE:2350609 /UG=Hs.29911 Homo sapiens mRNA; cDNA DKFZp434M232 (from clone DKFZp434M232)
210024_s_at	31386.39	40235.665	-5.070969	0.00008	3316.175126	0.810177	"gb:AB017644.1 /DB_XREF=gi:4586929 /GEN=UbcH9 /FEA=FLmRNA /CNT=28 /TID=Hs.4890.0 /TIER=FL /STK=0 /UG=Hs.4890 /LL=10477 /DEF=Homo sapiens mRNA for ubiquitin-conjugating enzyme E2, complete cds. /PROD=ubiquitin-conjugating enzyme E2 /FL=gb:AF085362.1 gb:NM_006357.1 gb:AB017644.1 gb:BC003554.1"
214554_at	379.30125	618.93375	-5.0682	0.00008	109.097663	0.602018	"gb:NM_003511.1 /DB_XREF=gi:4504242 /GEN=H2AFI /FEA=FLmRNA /CNT=4 /TID=Hs.233568.0 /TIER=FL /STK=1 /UG=Hs.233568 /LL=8332 /DEF=Homo sapiens H2A histone family, member I (H2AFI), mRNA. /PROD=H2A histone family, member I /FL=gb:NM_003511.1"
217166_at	799.7725	996.02375	-5.065261	0.000081	122.051343	0.735968	"gb:J04798 /DB_XREF=gi:190368 /FEA=DNA /CNT=1 /TID=Hs.247931.0 /TIER=ConsEnd /STK=0 /UG=Hs.247931 /UG_TITLE=Human prothymosin-alpha pseudogene, complete sequence /DEF=Human prothymosin-alpha pseudogene, complete sequence"
219690_at	1509.6875	2193.4475	-5.064325	0.000081	356.906382	0.655008	"gb:NM_024660.1 /DB_XREF=gi:13375912 /GEN=FLJ22573 /FEA=FLmRNA /CNT=26 /TID=Hs.62406.0 /TIER=FL /STK=1 /UG=Hs.62406 /LL=79713 /DEF=Homo sapiens hypothetical protein FLJ22573 (FLJ22573), mRNA. /PROD=hypothetical protein FLJ22573 /FL=gb:NM_024660.1"
218325_s_at	3264.085	4735.9025	-5.062623	0.000081	626.643159	0.696018	"gb:NM_022105.1 /DB_XREF=gi:13378138 /GEN=DATF1 /FEA=FLmRNA /CNT=134 /TID=Hs.155313.0 /TIER=FL+Stack /STK=28 /UG=Hs.155313 /LL=11083 /DEF=Homo sapiens death associated transcription factor 1 (DATF1), mRNA. /PROD=death associated transcription factor 1 /FL=gb:NM_022105.1 gb:BC004237.1"
225107_at	16238.7375	18786.7325	-5.061936	0.000081	1236.082504	0.853149	"Consensus includes gb:AI963008 /FEA=EST /DB_XREF=gi:5755721 /DB_XREF=est:wt26a08.x1 /CLONE=IMAGE:2508566 /UG=Hs.232400 Homo sapiens cDNA: FLJ22720 fis, clone HSI14320"
226946_at	12338.9	14867.33	-5.060594	0.000081	1290.702868	0.805008	"Consensus includes gb:AI453203 /FEA=EST /DB_XREF=gi:4308715 /DB_XREF=est:tj35h08.x1 /CLONE=IMAGE:2143551 /UG=Hs.46637 ESTs, Weakly similar to cDNA EST yk289g5.5 comes from this gene C.elegans"
222958_s_at	5273.675	9748.605	-5.058896	0.000082	2349.323908	0.502432	"Consensus includes gb:AK000490.1 /DEF=Homo sapiens cDNA FLJ20483 fis, clone KAT07613. /FEA=mRNA /DB_XREF=gi:7020614 /UG=Hs.133260 hypothetical protein FLJ20354 /FL=gb:NM_017779.1"
231918_s_at	7448.6975	9155.76	-5.057824	0.000082	843.51588	0.795258	"Consensus includes gb:AK025314.1 /DEF=Homo sapiens cDNA: FLJ21661 fis, clone COL08837. /FEA=mRNA /DB_XREF=gi:10437804 /UG=Hs.51043 hexosaminidase B (beta polypeptide)"
214274_s_at	7092.4	9036.035	-5.057285	0.000082	872.43762	0.784349	gb:AI860341 /DB_XREF=gi:5513957 /DB_XREF=wl02a03.x1 /CLONE=IMAGE:2423692 /FEA=EST /CNT=9 /TID=Hs.200188.5 /TIER=Stack /STK=9 /UG=Hs.200188 /LL=9940 /UG_GENE=DLEC1 /UG_TITLE=deleted in lung and esophageal cancer 1
202663_at	510.82375	908.56875	-5.056862	0.000082	160.964262	0.595933	gb:AI005043 /DB_XREF=gi:3214553 /DB_XREF=ou91c11.x1 /CLONE=IMAGE:1635188 /FEA=FLmRNA /CNT=163 /TID=Hs.24143.0 /TIER=Stack /STK=11 /UG=Hs.24143 /LL=7456 /UG_GENE=WASPIP /UG_TITLE=Wiskott-Aldrich syndrome protein interacting protein /FL=gb:NM_003387.2
202143_s_at	14709.5325	17626.87	-5.053974	0.000083	1768.707032	0.777433	"gb:NM_006710.1 /DB_XREF=gi:5729778 /GEN=COP9 /FEA=FLmRNA /CNT=219 /TID=Hs.75193.0 /TIER=FL /STK=2 /UG=Hs.75193 /LL=10920 /DEF=Homo sapiens COP9 homolog (COP9), mRNA. /PROD=COP9 homolog /FL=gb:U51205.1 gb:BC003090.1 gb:NM_006710.1"
228654_at	25482.06	29997.845	-5.05365	0.000083	2054.324888	0.846902	"Consensus includes gb:AU145277 /FEA=EST /DB_XREF=gi:11006798 /DB_XREF=est:AU145277 /CLONE=HEMBA1004366 /UG=Hs.111496 Homo sapiens cDNA FLJ11643 fis, clone HEMBA1004366"
202657_s_at	4173.95625	5117.11	-5.052126	0.000083	397.585621	0.825065	"gb:NM_014755.1 /DB_XREF=gi:7661925 /GEN=KIAA0127 /FEA=FLmRNA /CNT=169 /TID=Hs.77293.0 /TIER=FL+Stack /STK=38 /UG=Hs.77293 /LL=9792 /DEF=Homo sapiens KIAA0127 gene product (KIAA0127), mRNA. /PROD=KIAA0127 gene product /FL=gb:D50917.1 gb:NM_014755.1"
243405_at	3665.6025	5474.47375	-5.051951	0.000083	822.352228	0.667304	Consensus includes gb:AI097337 /FEA=EST /DB_XREF=gi:3446919 /DB_XREF=est:qb35d04.x1 /CLONE=IMAGE:1698247 /UG=Hs.322849 ESTs
215328_at	295.395	575.45375	-5.048303	0.000084	124.581226	0.508017	"gb:AB023170.1 /DB_XREF=gi:4589549 /GEN=KIAA0953 /FEA=mRNA /CNT=4 /TID=Hs.227850.0 /TIER=ConsEnd /STK=0 /UG=Hs.227850 /LL=22979 /DEF=Homo sapiens mRNA for KIAA0953 protein, partial cds. /PROD=KIAA0953 protein"
227221_at	1545.1275	2386.6725	-5.044755	0.000084	319.227258	0.687797	Consensus includes gb:N36085 /FEA=EST /DB_XREF=gi:1157227 /DB_XREF=est:yy32b02.s1 /CLONE=IMAGE:272907 /UG=Hs.25144 ESTs
218032_at	1237.12375	1756.41875	-5.044672	0.000084	280.014116	0.658416	"gb:AF070673.1 /DB_XREF=gi:3978241 /FEA=FLmRNA /CNT=162 /TID=Hs.76691.0 /TIER=FL+Stack /STK=57 /UG=Hs.76691 /LL=8303 /UG_GENE=SNN /DEF=Homo sapiens stannin mRNA, complete cds. /PROD=stannin /FL=gb:AF030196.1 gb:NM_003498.1 gb:AL161976.1 gb:AF070673.1"
214085_x_at	449.44625	789.73875	-5.042748	0.000085	144.254437	0.585401	gb:AI912583 /DB_XREF=gi:5632438 /DB_XREF=we11d05.x1 /CLONE=IMAGE:2340777 /FEA=EST /CNT=16 /TID=Hs.154762.1 /TIER=Stack /STK=12 /UG=Hs.154762 /LL=11103 /UG_GENE=HRB2 /UG_TITLE=HIV-1 rev binding protein 2
210416_s_at	6249.1375	8706.81	-5.041498	0.000085	955.489678	0.744725	"gb:BC004207.1 /DB_XREF=gi:13278893 /FEA=FLmRNA /CNT=13 /TID=Hs.146329.0 /TIER=FL /STK=0 /UG=Hs.146329 /LL=11200 /UG_GENE=RAD53 /DEF=Homo sapiens, protein kinase Chk2, clone MGC:4081, mRNA, complete cds. /PROD=protein kinase Chk2 /FL=gb:AF086904.1 gb:AF174135.1 gb:AF096279.1 gb:NM_007194.1 gb:BC004207.1"
215722_s_at	11477.7475	15097.585	-5.038276	0.000085	1336.868344	0.796067	"gb:AJ130971.1 /DB_XREF=gi:3970726 /FEA=mRNA /CNT=10 /TID=Hs.80506.2 /TIER=ConsEnd /STK=0 /UG=Hs.80506 /LL=6627 /UG_GENE=SNRPA1 /DEF=Homo sapiens mRNA for U2 snRNP-specific A protein, alternative transcript 4. /PROD=U2 snRNP-specific A protein"
224814_at	2924.07125	4038.0025	-5.037244	0.000086	434.289891	0.752924	"Consensus includes gb:NM_013379.1 /DEF=Homo sapiens dipeptidyl peptidase 7 (DPP7), mRNA. /FEA=CDS /GEN=DPP7 /PROD=dipeptidyl peptidase 7 preproprotein /DB_XREF=gi:7019510 /UG=Hs.14089 quiescent cell proline dipeptidase; likely ortholog of rat kidney dipeptidyl peptidase II /FL=gb:AF154502.1 gb:NM_013379.1"
204101_at	1158.985	1667.9775	-5.035962	0.000086	251.55331	0.662413	"gb:NM_000252.1 /DB_XREF=gi:4557895 /GEN=MTM1 /FEA=FLmRNA /CNT=97 /TID=Hs.75302.0 /TIER=FL+Stack /STK=38 /UG=Hs.75302 /LL=4534 /DEF=Homo sapiens myotubular myopathy 1 (MTM1), mRNA. /PROD=myotubularin /FL=gb:U46024.1 gb:NM_000252.1"
227534_at	7459.5875	9290.1025	-5.034762	0.000086	767.720639	0.813188	Consensus includes gb:AI655189 /FEA=EST /DB_XREF=gi:4739168 /DB_XREF=est:wb67g03.x1 /CLONE=IMAGE:2310772 /UG=Hs.42311 ESTs
225679_at	3622.62	4590.46	-5.033379	0.000086	461.567113	0.775178	"Consensus includes gb:AA534210 /FEA=EST /DB_XREF=gi:2278226 /DB_XREF=est:nj21c01.s1 /CLONE=IMAGE:993120 /UG=Hs.285280 Homo sapiens cDNA: FLJ22096 fis, clone HEP16953"
202993_at	1845.77	2788.3925	-5.0291	0.000087	391.365462	0.675128	"gb:NM_006844.1 /DB_XREF=gi:5803041 /GEN=ILVBL /FEA=FLmRNA /CNT=123 /TID=Hs.78880.0 /TIER=FL+Stack /STK=40 /UG=Hs.78880 /LL=10994 /DEF=Homo sapiens ilvB (bacterial acetolactate synthase)-like (ILVBL), mRNA. /PROD=ilvB (bacterial acetolactate synthase)-like /FL=gb:U61263.1 gb:NM_006844.1"
203679_at	2870.675	4063.84625	-5.023421	0.000088	510.358706	0.712825	"gb:NM_006858.1 /DB_XREF=gi:5803039 /GEN=IL1RL1LG /FEA=FLmRNA /CNT=82 /TID=Hs.54411.0 /TIER=FL /STK=0 /UG=Hs.54411 /LL=11018 /DEF=Homo sapiens putative T1ST2 receptor binding protein (IL1RL1LG), mRNA. /PROD=putative T1ST2 receptor binding protein /FL=gb:NM_006858.1 gb:BC002443.1 gb:U41804.1"
213584_s_at	3295.1275	4282.36	-5.022611	0.000088	477.19849	0.746715	gb:AI432137 /DB_XREF=gi:4308076 /DB_XREF=tg77b01.x1 /CLONE=IMAGE:2114761 /FEA=EST /CNT=60 /TID=Hs.29417.2 /TIER=ConsEnd /STK=0 /UG=Hs.29417 /LL=58487 /UG_GENE=ZF /UG_TITLE=HCF-binding transcription factor Zhangfei
229790_at	1877.21	2423.02875	-5.019762	0.000089	274.547952	0.748123	Consensus includes gb:AW006832 /FEA=EST /DB_XREF=gi:5855610 /DB_XREF=est:wt07h12.x1 /CLONE=IMAGE:2506823 /UG=Hs.100030 telomeric repeat binding factor 2
218071_s_at	6697.3925	8492.25	-5.018428	0.000089	922.456843	0.754544	"gb:NM_014160.2 /DB_XREF=gi:8850222 /GEN=HSPC070 /FEA=FLmRNA /CNT=145 /TID=Hs.279474.0 /TIER=FL+Stack /STK=31 /UG=Hs.279474 /LL=29073 /DEF=Homo sapiens HSPC070 protein (HSPC070), mRNA. /PROD=HSPC070 protein /FL=gb:AF161555.2 gb:NM_014160.2 gb:AF302084.1"
204824_at	3306.35	4393.0175	-5.016895	0.00009	430.897539	0.77249	"gb:NM_004435.1 /DB_XREF=gi:4758269 /GEN=ENDOG /FEA=FLmRNA /CNT=48 /TID=Hs.182418.0 /TIER=FL+Stack /STK=18 /UG=Hs.182418 /LL=2021 /DEF=Homo sapiens endonuclease G (ENDOG), nuclear gene encoding mitochondrial protein, mRNA. /PROD=endonuclease G precursor /FL=gb:BC004922.1 gb:NM_004435.1"
209735_at	278.44125	565.0275	-5.015846	0.00009	123.357867	0.479066	"gb:AF098951.2 /DB_XREF=gi:12414050 /GEN=BCRP /FEA=FLmRNA /CNT=72 /TID=Hs.194720.0 /TIER=FL /STK=0 /UG=Hs.194720 /LL=9429 /DEF=Homo sapiens breast cancer resistance protein (BCRP) mRNA, complete cds. /PROD=breast cancer resistance protein /FL=gb:AF098951.2 gb:AB056867.1 gb:NM_004827.1 gb:AF103796.1"
218870_at	4202.4475	7722.045	-5.015665	0.00009	1394.440363	0.570242	"gb:NM_018460.1 /DB_XREF=gi:8922105 /GEN=BM046 /FEA=FLmRNA /CNT=98 /TID=Hs.177812.0 /TIER=FL+Stack /STK=53 /UG=Hs.177812 /LL=55843 /DEF=Homo sapiens uncharacterized bone marrow protein BM046 (BM046), mRNA. /PROD=uncharacterized bone marrow protein BM046 /FL=gb:AF217507.1 gb:AF217522.1 gb:NM_018460.1 gb:AF212222.1"
235170_at	4422.98	10287.6375	-5.012771	0.00009	2503.632303	0.461303	"Consensus includes gb:T52999 /FEA=EST /DB_XREF=gi:654859 /DB_XREF=est:ya82f12.s1 /CLONE=IMAGE:68207 /UG=Hs.9521 ESTs, Weakly similar to ZN43_HUMAN ZINC FINGER PROTEIN 43 H.sapiens"
218802_at	5469.4475	7449.02	-5.007088	0.000091	848.282226	0.744158	"gb:NM_017918.1 /DB_XREF=gi:8923601 /GEN=FLJ20647 /FEA=FLmRNA /CNT=78 /TID=Hs.234149.0 /TIER=FL+Stack /STK=51 /UG=Hs.234149 /LL=55013 /DEF=Homo sapiens hypothetical protein FLJ20647 (FLJ20647), mRNA. /PROD=hypothetical protein FLJ20647 /FL=gb:BC002633.1 gb:NM_017918.1"
218722_s_at	6373.1325	7870.81	-5.00475	0.000092	675.128137	0.806722	"gb:NM_024661.1 /DB_XREF=gi:13375914 /GEN=FLJ12436 /FEA=FLmRNA /CNT=83 /TID=Hs.69485.0 /TIER=FL+Stack /STK=45 /UG=Hs.69485 /LL=79714 /DEF=Homo sapiens hypothetical protein FLJ12436 (FLJ12436), mRNA. /PROD=hypothetical protein FLJ12436 /FL=gb:NM_024661.1"
212006_at	9886.95	13193.6525	-5.002687	0.000092	1594.179982	0.735774	gb:AU149908 /DB_XREF=gi:11011429 /DB_XREF=AU149908 /CLONE=NT2RP2000896 /FEA=mRNA /CNT=337 /TID=Hs.77495.0 /TIER=Stack /STK=15 /UG=Hs.77495 /LL=23190 /UG_GENE=UBXDC1 /UG_TITLE=UBX domain-containing 1
212472_at	1923.45	2528.1325	-5.001771	0.000092	305.332463	0.733483	"gb:BE965029 /DB_XREF=gi:11768976 /DB_XREF=601658812R1 /CLONE=IMAGE:3886131 /FEA=mRNA /CNT=134 /TID=Hs.198793.0 /TIER=Stack /STK=49 /UG=Hs.198793 /UG_TITLE=Homo sapiens cDNA: FLJ22463 fis, clone HRC10126"
219490_s_at	1931.64	2527.2475	-4.998147	0.000093	243.995134	0.786096	"gb:NM_022836.1 /DB_XREF=gi:12383081 /GEN=FLJ12810 /FEA=FLmRNA /CNT=31 /TID=Hs.115660.0 /TIER=FL /STK=5 /UG=Hs.115660 /LL=64858 /DEF=Homo sapiens hypothetical protein FLJ12810 (FLJ12810), mRNA. /PROD=hypothetical protein FLJ12810 /FL=gb:NM_022836.1"
202163_s_at	5908.21625	8085.1275	-4.996561	0.000094	1029.463119	0.717409	"gb:NM_004779.1 /DB_XREF=gi:4758945 /GEN=CNOT8 /FEA=FLmRNA /CNT=180 /TID=Hs.26703.0 /TIER=FL /STK=0 /UG=Hs.26703 /LL=9337 /DEF=Homo sapiens CCR4-NOT transcription complex, subunit 8 (CNOT8), mRNA. /PROD=CCR4-NOT transcription complex, subunit 8 /FL=gb:AF180476.1 gb:NM_004779.1 gb:AF053318.1 gb:AL122045.1"
208576_s_at	1886.6625	3496.36125	-4.995448	0.000094	684.464781	0.556438	"gb:NM_003537.1 /DB_XREF=gi:4504296 /GEN=H3FL /FEA=FLmRNA /CNT=2 /TID=Hs.248177.0 /TIER=FL /STK=0 /UG=Hs.248177 /LL=8358 /DEF=Homo sapiens H3 histone family, member L (H3FL), mRNA. /PROD=H3 histone family, member L /FL=gb:NM_003537.1"
213192_at	730.655	1351.6	-4.994506	0.000094	300.548282	0.535753	"gb:AL031447 /DB_XREF=gi:4826431 /FEA=mRNA /CNT=58 /TID=Hs.26938.0 /TIER=Stack /STK=30 /UG=Hs.26938 /UG_TITLE=Homo sapiens, clone IMAGE:4053044, mRNA, partial cds /DEF=Human DNA sequence from clone 126A5 on chromosome 1p36.21-36.33. Contains three novel genes (one with DnaJ domains), the gene for KIAA0469 and the HKR3 gene for GLI-Kruppel family member HKR3. Contains ESTs, STSs, GSSs, three CpG islands, genomic ..."
231069_at	2108.57625	3051.6725	-4.992245	0.000094	489.134548	0.654575	"Consensus includes gb:AI768895 /FEA=EST /DB_XREF=gi:5235404 /DB_XREF=est:wh71f11.x1 /CLONE=IMAGE:2386221 /UG=Hs.295727 ESTs, Weakly similar to ALUB_HUMAN !!!! ALU CLASS B WARNING ENTRY !!! H.sapiens"
223370_at	5506.6075	6879.2975	-4.987732	0.000095	595.472531	0.807869	"gb:AF286162.1 /DEF=Homo sapiens Phosphoinositol 4-phosphate Adaptor Protein-1 mRNA, complete cds.  /FEA=mRNA /PROD=Phosphoinositol 4-phosphate Adaptor Protein-1 /DB_XREF=gi:10198127 /UG=Hs.41086 pleckstrin homology domain-containing, family A (phosphoinositide binding specific) member 3 /FL=gb:AF286162.1 gb:NM_019091.1"
1552474_a_at	2439.195	3311.93	-4.981863	0.000097	545.530169	0.663295	"gb:NM_138924.1 /DB_XREF=gi:20336211 /GEN=GAMT /TID=Hs2.81131.2 /CNT=34 /FEA=FLmRNA /TIER=FL /STK=3 /LL=2593 /UG=Hs.81131 /DEF=Homo sapiens guanidinoacetate N-methyltransferase (GAMT), transcript variant 2, mRNA. /PROD=guanidinoacetate N-methyltransferase, isoform b /FL=gb:NM_138924.1"
211760_s_at	5125.7275	6992.105	-4.980912	0.000097	852.295221	0.734647	"gb:BC005974.1 /DB_XREF=gi:13543647 /FEA=FLmRNA /CNT=1 /TID=HsAffx.900806.677 /TIER=FL /STK=0 /DEF=Homo sapiens, vesicle-associated membrane protein 4, clone MGC:14658, mRNA, complete cds. /PROD=vesicle-associated membrane protein 4 /FL=gb:BC005974.1"
207000_s_at	2379.49875	3162.68125	-4.977159	0.000098	297.789537	0.782196	"gb:NM_005605.1 /DB_XREF=gi:5031988 /GEN=PPP3CC /FEA=FLmRNA /CNT=9 /TID=Hs.75206.0 /TIER=FL /STK=0 /UG=Hs.75206 /LL=5533 /DEF=Homo sapiens protein phosphatase 3 (formerly 2B), catalytic subunit, gamma isoform (calcineurin A gamma) (PPP3CC), mRNA. /PROD=protein phosphatase 3 (formerly 2B), catalyticsubunit, gamma isoform (calcineurin A gamma) /FL=gb:NM_005605.1 gb:AY007249.1"
225196_s_at	4519.105	6128.5775	-4.976512	0.000098	573.773198	0.79107	"Consensus includes gb:AF308301.1 /DEF=Homo sapiens serologically defined breast cancer antigen NY-BR-87 mRNA, partial cds.  /FEA=mRNA /PROD=serologically defined breast cancer antigenNY-BR-87 /DB_XREF=gi:12060852 /UG=Hs.18946 serologically defined breast cancer antigen NY-BR-87"
209472_at	12180.83	16310.655	-4.97531	0.000098	1928.798645	0.741009	"gb:BC000819.1 /DB_XREF=gi:12654030 /FEA=FLmRNA /CNT=116 /TID=Hs.180378.0 /TIER=FL /STK=0 /UG=Hs.180378 /LL=56267 /UG_GENE=LOC56267 /DEF=Homo sapiens, Similar to CG6950 gene product, clone MGC:5114, mRNA, complete cds. /PROD=Similar to CG6950 gene product /FL=gb:BC000819.1 gb:NM_019610.1"
212785_s_at	5131.6925	8320.1975	-4.97374	0.000098	1356.221231	0.637279	gb:AA160181 /DB_XREF=gi:1734757 /DB_XREF=zo81d09.s1 /CLONE=IMAGE:593297 /FEA=mRNA /CNT=112 /TID=Hs.278635.1 /TIER=Stack /STK=8 /UG=Hs.278635 /LL=51574 /UG_GENE=HDCMA18P /UG_TITLE=HDCMA18P protein
222510_s_at	4669.995	6311.915	-4.973136	0.000098	844.099061	0.71672	Consensus includes gb:AI809203 /FEA=EST /DB_XREF=gi:5395769 /DB_XREF=est:wf69a08.x1 /CLONE=IMAGE:2360822 /UG=Hs.279474 HSPC070 protein /FL=gb:AF302084.1 gb:AF161555.2 gb:NM_014160.2
210624_s_at	3124.2525	4256.09	-4.971847	0.000099	552.325719	0.719057	"gb:BC000109.1 /DB_XREF=gi:12652718 /FEA=FLmRNA /CNT=5 /TID=Hs.78880.1 /TIER=FL /STK=0 /UG=Hs.78880 /LL=10994 /UG_GENE=ILVBL /DEF=Homo sapiens, Similar to ilvB (bacterial acetolactate synthase)-like, clone MGC:1269, mRNA, complete cds. /PROD=Similar to ilvB (bacterial acetolactatesynthase)-like /FL=gb:BC000109.1"
200053_at	7040.0775	9534.5175	-4.960639	0.000101	1049.295118	0.751117	"gb:NM_004890.1 /DB_XREF=gi:4757715 /GEN=SPAG7 /FEA=FLmRNA /CNT=129 /TID=Hs.90436.0 /TIER=FL /STK=0 /UG=Hs.90436 /LL=9552 /DEF=Homo sapiens sperm associated antigen 7 (SPAG7), mRNA. /PROD=sperm associated antigen 7 /FL=gb:NM_004890.1 gb:AF047437.1"
208517_x_at	124156.5675	132341.465	-4.960234	0.000101	3566.702928	0.939807	"gb:NM_001207.1 /DB_XREF=gi:4502464 /GEN=BTF3 /FEA=FLmRNA /CNT=1 /TID=Hs.101025.3 /TIER=FL /STK=0 /UG=Hs.101025 /LL=689 /DEF=Homo sapiens basic transcription factor 3 (BTF3), mRNA. /PROD=basic transcription factor 3 /FL=gb:NM_001207.1"
208583_x_at	4241.195	6205.5375	-4.956689	0.000102	819.20631	0.696531	"gb:NM_021066.1 /DB_XREF=gi:10800143 /GEN=H2AFE /FEA=FLmRNA /CNT=3 /TID=Hs.274590.0 /TIER=FL /STK=0 /UG=Hs.274590 /LL=8331 /DEF=Homo sapiens H2A histone family, member E (H2AFE), mRNA. /PROD=H2A histone family, member E /FL=gb:NM_021066.1"
221727_at	7495.1875	11432.155	-4.947228	0.000104	1922.355925	0.634813	gb:AA456973 /DB_XREF=gi:2179693 /DB_XREF=aa90g11.s1 /CLONE=IMAGE:838628 /FEA=EST /CNT=319 /TID=Hs.74861.0 /TIER=Stack /STK=21 /UG=Hs.74861 /LL=10923 /UG_GENE=PC4 /UG_TITLE=activated RNA polymerase II transcription cofactor 4
241617_x_at	745.96	2068.2025	-4.945283	0.000105	519.753662	0.405775	"Consensus includes gb:BE961949 /FEA=EST /DB_XREF=gi:11764352 /DB_XREF=est:601655369R1 /CLONE=IMAGE:3845872 /UG=Hs.295011 ESTs, Moderately similar to 810024C cytochrome oxidase I H.sapiens"
214522_x_at	2688.5425	3985.575	-4.944745	0.000105	580.28263	0.66909	"gb:NM_021065.1 /DB_XREF=gi:10800129 /GEN=H2AFG /FEA=FLmRNA /CNT=5 /TID=Hs.239458.0 /TIER=FL /STK=0 /UG=Hs.239458 /LL=3013 /DEF=Homo sapiens H2A histone family, member G (H2AFG), mRNA. /PROD=H2A histone family, member G /FL=gb:NM_021065.1"
233186_s_at	2610.25	3307.59625	-4.943036	0.000105	318.96082	0.786878	"Consensus includes gb:AK001039.1 /DEF=Homo sapiens cDNA FLJ10177 fis, clone HEMBA1004097, moderately similar to Mus musculus putative transcription factor mRNA.  /FEA=mRNA /DB_XREF=gi:7022063 /UG=Hs.194637 BANP homolog, SMAR1 homolog"
215639_at	44.56625	319.15125	-4.941915	0.000105	98.007928	0.276291	"gb:AK000861.1 /DB_XREF=gi:7021185 /FEA=mRNA /CNT=3 /TID=Hs.306412.0 /TIER=ConsEnd /STK=0 /UG=Hs.306412 /UG_TITLE=Homo sapiens cDNA FLJ20854 fis, clone ADKA01341 /DEF=Homo sapiens cDNA FLJ20854 fis, clone ADKA01341."
222904_s_at	595.6025	788.13125	-4.94024	0.000106	97.08715	0.729868	Consensus includes gb:AW469181 /FEA=EST /DB_XREF=gi:7039287 /DB_XREF=est:hc78f11.x1 /CLONE=IMAGE:2898861 /UG=Hs.145807 hypothetical protein FLJ13593 /FL=gb:NM_024780.1
204720_s_at	18312.1025	23843.5825	-4.93952	0.000106	2454.134004	0.774506	"gb:AV729634 /DB_XREF=gi:10839055 /DB_XREF=AV729634 /CLONE=HTEAFB10 /FEA=FLmRNA /CNT=79 /TID=Hs.44896.0 /TIER=Stack /STK=21 /UG=Hs.44896 /LL=9829 /UG_GENE=DNAJC6 /UG_TITLE=DnaJ (Hsp40) homolog, subfamily B, member 6 /FL=gb:AB007942.1 gb:NM_014787.1"
39817_s_at	10482.9325	12400.095	-4.939473	0.000106	965.306938	0.829496	"Cluster Incl. AF040105:Homo sapiens RCL (Rcl) mRNA, complete cds /cds=(17,541) /gb=AF040105 /gi=2773296 /ug=Hs.109752 /len=644"
210830_s_at	1701.1125	2344.49	-4.930069	0.000108	299.02862	0.7235	"gb:AF001602.1 /DB_XREF=gi:2228776 /GEN=PON2 /FEA=FLmRNA /CNT=2 /TID=Hs.169857.1 /TIER=FL /STK=0 /UG=Hs.169857 /LL=5445 /DEF=Homo sapiens paraoxonase (PON2) mRNA, with alternatively spliced exon 3, complete cds. /PROD=paraoxonase /FL=gb:AF001602.1"
219868_s_at	1089.0325	1588.525	-4.929663	0.000108	194.380207	0.728419	"gb:NM_016376.1 /DB_XREF=gi:7705277 /GEN=ANKHZN /FEA=FLmRNA /CNT=27 /TID=Hs.284163.0 /TIER=FL /STK=0 /UG=Hs.284163 /LL=51479 /DEF=Homo sapiens ANKHZN protein (ANKHZN), mRNA. /PROD=ANKHZN protein /FL=gb:AB037360.1 gb:NM_016376.1"
219402_s_at	17848.7675	20157.5725	-4.926234	0.000109	1263.222159	0.864405	"gb:NM_024295.1 /DB_XREF=gi:13236515 /GEN=MGC3067 /FEA=FLmRNA /CNT=42 /TID=Hs.323114.0 /TIER=FL /STK=0 /UG=Hs.323114 /LL=79139 /DEF=Homo sapiens hypothetical protein MGC3067 (MGC3067), mRNA. /PROD=hypothetical protein MGC3067 /FL=gb:BC002457.1 gb:NM_024295.1"
201485_s_at	7929.0025	10620.9225	-4.919981	0.00011	1226.737384	0.752004	"gb:BC004892.1 /DB_XREF=gi:13436151 /FEA=FLmRNA /CNT=257 /TID=Hs.79088.0 /TIER=FL /STK=7 /UG=Hs.79088 /LL=5955 /UG_GENE=RCN2 /DEF=Homo sapiens, reticulocalbin 2, EF-hand calcium binding domain, clone MGC:1650, mRNA, complete cds. /PROD=reticulocalbin 2, EF-hand calcium bindingdomain /FL=gb:BC004892.1 gb:NM_002902.1"
225428_s_at	972.865	1616.84375	-4.919789	0.00011	237.600134	0.652342	Consensus includes gb:AI346600 /FEA=EST /DB_XREF=gi:4083806 /DB_XREF=est:qp51h08.x1 /CLONE=IMAGE:1926591 /UG=Hs.70582 hypothetical protein MGC2835
224623_at	19870.2775	22930.455	-4.917265	0.000111	1414.885876	0.865722	"Consensus includes gb:BE614567 /FEA=EST /DB_XREF=gi:9896164 /DB_XREF=est:601503841T1 /CLONE=IMAGE:3905554 /UG=Hs.19574 ESTs, Weakly similar to T2D4_HUMAN TRANSCRIPTION INITIATION FACTOR TFIID 100 KDA SUBUNIT H.sapiens"
205838_at	2120.9725	4092.60875	-4.915265	0.000112	1016.488637	0.512605	"gb:NM_002099.2 /DB_XREF=gi:8051602 /GEN=GYPA /FEA=FLmRNA /CNT=63 /TID=Hs.108694.0 /TIER=FL /STK=4 /UG=Hs.108694 /LL=2993 /DEF=Homo sapiens glycophorin A (includes MN blood group) (GYPA), mRNA. /PROD=glycophorin A precursor /FL=gb:L31860.1 gb:U00177.1 gb:NM_002099.2 gb:BC005319.1"
204151_x_at	67763.7225	74003.0225	-4.913129	0.000112	2677.973596	0.920151	"gb:NM_001353.2 /DB_XREF=gi:5453542 /GEN=AKR1C1 /FEA=FLmRNA /CNT=107 /TID=Hs.306098.0 /TIER=FL+Stack /STK=25 /UG=Hs.306098 /LL=1645 /DEF=Homo sapiens aldo-keto reductase family 1, member C1 (dihydrodiol dehydrogenase 1; 20-alpha (3-alpha)-hydroxysteroid dehydrogenase) (AKR1C1), mRNA. /PROD=aldo-keto reductase family 1, member C1(dihydrodiol dehydrogenase 1; 20-alpha(3-alpha)-hydroxysteroid dehydrogenase) /FL=gb:NM_001353.2 gb:M86609.1 gb:U05684.1"
227622_at	5619.57	8120.54	-4.911526	0.000112	1287.60164	0.657933	Consensus includes gb:AW118175 /FEA=EST /DB_XREF=gi:6086759 /DB_XREF=est:xd80c12.x1 /CLONE=IMAGE:2603926 /UG=Hs.48752 ESTs
238903_at	2994.805	3446.2775	-4.899225	0.000116	243.880553	0.846833	"Consensus includes gb:AI636090 /FEA=EST /DB_XREF=gi:4687420 /DB_XREF=est:tz92f08.x1 /CLONE=IMAGE:2296071 /UG=Hs.99403 ESTs, Moderately similar to B40970 undulin 2 H.sapiens"
225397_at	2579.6975	3911.57	-4.897483	0.000116	576.0255	0.670751	"Consensus includes gb:AW575737 /FEA=EST /DB_XREF=gi:7247276 /DB_XREF=est:UI-HF-BM0-adv-e-01-0-UI.s1 /CLONE=IMAGE:3062881 /UG=Hs.324127 Homo sapiens, clone IMAGE:2823236, mRNA, partial cds"
212473_s_at	6877.9975	9861.0925	-4.89714	0.000116	1173.878648	0.728567	"gb:BE965029 /DB_XREF=gi:11768976 /DB_XREF=601658812R1 /CLONE=IMAGE:3886131 /FEA=mRNA /CNT=134 /TID=Hs.198793.0 /TIER=Stack /STK=49 /UG=Hs.198793 /UG_TITLE=Homo sapiens cDNA: FLJ22463 fis, clone HRC10126"
217142_at	2140.29625	3381.4125	-4.897072	0.000116	471.94517	0.693155	"gb:AL035687 /DB_XREF=gi:5295830 /FEA=DNA /CNT=1 /TID=Hs.247893.0 /TIER=ConsEnd /STK=0 /UG=Hs.247893 /UG_TITLE=Human DNA sequence from clone RP1-142O9 on chromosome 6p11.1-12.3. Contains an EEF1A1 (eukaryotic translation elongation factor 1 alpha 1) pseudogene, a pseudogene similar to part of ZNF216, ESTs, STSs, GSSs and an aat repeat polymorphism /DEF=Human DNA sequence from clone RP1-142O9 on chromosome 6p11.1-12.3. Contains an EEF1A1 (eukaryotic translation elongation factor 1 alpha 1) pseudogene, a pseudogene similar to part of ZNF216, ESTs, STSs, GSSs and an aat repeat polymorphism"
212490_at	1079.6875	1626.25125	-4.892468	0.000117	212.905109	0.693502	"gb:AA843895 /DB_XREF=gi:2930346 /DB_XREF=ak09g10.s1 /CLONE=IMAGE:1405506 /FEA=EST /CNT=111 /TID=Hs.74711.3 /TIER=Stack /STK=9 /UG=Hs.74711 /LL=22826 /UG_GENE=DNAJC8 /UG_TITLE=DnaJ (Hsp40) homolog, subfamily C, member 8"
226429_at	1200.11875	1749.725	-4.890883	0.000118	257.542233	0.692593	Consensus includes gb:BE218238 /FEA=EST /DB_XREF=gi:8905556 /DB_XREF=est:hv36a10.x1 /CLONE=IMAGE:3175482 /UG=Hs.283709 lipopolysaccharide specific response-7 protein
205836_s_at	2255.8975	2778.03	-4.888693	0.000118	318.795671	0.761316	"gb:NM_022828.1 /DB_XREF=gi:12383069 /GEN=FLJ21940 /FEA=FLmRNA /CNT=25 /TID=Hs.104916.0 /TIER=FL /STK=0 /UG=Hs.104916 /LL=64848 /DEF=Homo sapiens hypothetical protein FLJ21940 (FLJ21940), mRNA. /PROD=hypothetical protein FLJ21940 /FL=gb:NM_022828.1"
1552634_a_at	1628.1775	2291.7225	-4.886189	0.000119	327.56977	0.687165	"gb:NM_033204.2 /DB_XREF=gi:24475858 /TID=Hs2.164284.1 /CNT=21 /FEA=FLmRNA /TIER=FL /STK=2 /LL=94039 /UG_GENE=HZF12 /UG=Hs.164284 /UG_TITLE=zinc finger protein 12 /DEF=Homo sapiens zinc finger protein 12 (HZF12), mRNA. /FL=gb:NM_033204.2 gb:BC011502.1 gb:AY149174.1"
203654_s_at	10023.3875	11343.3525	-4.885142	0.000119	696.518573	0.868532	"gb:NM_004645.1 /DB_XREF=gi:4758023 /GEN=COIL /FEA=FLmRNA /CNT=116 /TID=Hs.966.0 /TIER=FL+Stack /STK=53 /UG=Hs.966 /LL=8161 /DEF=Homo sapiens coilin (COIL), mRNA. /PROD=coilin /FL=gb:NM_004645.1 gb:U06632.1"
228778_at	1782.3075	2717.8075	-4.881284	0.00012	393.23487	0.674356	Consensus includes gb:BE673677 /FEA=EST /DB_XREF=gi:10034218 /DB_XREF=est:7d79d09.x1 /CLONE=IMAGE:3279185 /UG=Hs.48419 ESTs
202165_at	2241.435	4273.88	-4.880419	0.00012	897.687652	0.568734	"gb:BF966540 /DB_XREF=gi:12333755 /DB_XREF=602287009T1 /CLONE=IMAGE:4375586 /FEA=FLmRNA /CNT=180 /TID=Hs.267819.0 /TIER=Stack /STK=8 /UG=Hs.267819 /LL=5504 /UG_GENE=PPP1R2 /UG_TITLE=protein phosphatase 1, regulatory (inhibitor) subunit 2 /FL=gb:NM_006241.1"
218970_s_at	5729.5375	6961.8975	-4.879438	0.000121	570.746843	0.818606	"gb:NM_015960.1 /DB_XREF=gi:7705727 /GEN=LOC51076 /FEA=FLmRNA /CNT=67 /TID=Hs.16606.0 /TIER=FL+Stack /STK=35 /UG=Hs.16606 /LL=51076 /DEF=Homo sapiens CGI-32 protein (LOC51076), mRNA. /PROD=CGI-32 protein /FL=gb:NM_015960.1 gb:AF132966.1"
202979_s_at	9440.705	10960.285	-4.878679	0.000121	735.169127	0.852652	"gb:NM_021212.1 /DB_XREF=gi:10864024 /GEN=ZF /FEA=FLmRNA /CNT=228 /TID=Hs.29417.0 /TIER=FL+Stack /STK=22 /UG=Hs.29417 /LL=58487 /DEF=Homo sapiens HCF-binding transcription factor Zhangfei (ZF), mRNA. /PROD=HCF-binding transcription factor Zhangfei /FL=gb:AF039942.1 gb:NM_021212.1"
228311_at	721.8475	1113.5675	-4.878403	0.000121	165.772198	0.675982	"Consensus includes gb:AI827455 /FEA=EST /DB_XREF=gi:5448126 /DB_XREF=est:wf29e04.x1 /CLONE=IMAGE:2357022 /UG=Hs.22575 Homo sapiens cDNA: FLJ21042 fis, clone CAE11204"
200953_s_at	7447.0025	11048.175	-4.878305	0.000121	1811.018157	0.645344	"gb:NM_001759.1 /DB_XREF=gi:4502616 /GEN=CCND2 /FEA=FLmRNA /CNT=309 /TID=Hs.75586.0 /TIER=FL+Stack /STK=68 /UG=Hs.75586 /LL=894 /DEF=Homo sapiens cyclin D2 (CCND2), mRNA. /PROD=cyclin D2 /FL=gb:M90813.1 gb:NM_001759.1 gb:D13639.1"
AFFX-HUMISGF3A/M97935_3_at	7720.865	8928.415	-4.875887	0.000122	634.396957	0.846625	"H. sapiens /GEN=ISGF-3 /DB_XREF=gb:M97935.1 /NOTE=SIF corresponding to nucleotides 3413-3914 of gb:M97935.1 /DEF=Homo sapiens transcription factor ISGF-3 mRNA, complete cds."
209864_at	2662.8725	3640.655	-4.874155	0.000122	525.087285	0.683396	"gb:AB045118.1 /DB_XREF=gi:13365650 /GEN=FRAT2 /FEA=FLmRNA /CNT=34 /TID=Hs.140720.0 /TIER=FL+Stack /STK=16 /UG=Hs.140720 /LL=23401 /DEF=Homo sapiens FRAT2 mRNA, complete cds. /PROD=FRAT2 /FL=gb:AB045118.1"
220762_s_at	2718.0625	4490.44375	-4.871292	0.000123	622.255168	0.674886	"gb:NM_022446.1 /DB_XREF=gi:13430857 /GEN=GNB1L /FEA=FLmRNA /CNT=3 /TID=Hs.120565.0 /TIER=FL /STK=1 /UG=Hs.120565 /LL=54584 /DEF=Homo sapiens guanine nucleotide binding protein (G protein), beta polypeptide 1-like (GNB1L), mRNA. /PROD=guanine nucleotide binding protein (G protein),beta polypeptide 1-like /FL=gb:NM_022446.1 gb:AF238328.1"
203418_at	24616.355	28627.1825	-4.869676	0.000123	1542.936163	0.880618	"gb:NM_001237.1 /DB_XREF=gi:4502612 /GEN=CCNA2 /FEA=FLmRNA /CNT=100 /TID=Hs.85137.0 /TIER=FL+Stack /STK=16 /UG=Hs.85137 /LL=890 /DEF=Homo sapiens cyclin A2 (CCNA2), mRNA. /PROD=cyclin A /FL=gb:NM_001237.1"
224900_at	2284.27	3270.9575	-4.869595	0.000123	493.566662	0.677947	"Consensus includes gb:AK025960.1 /DEF=Homo sapiens cDNA: FLJ22307 fis, clone HRC05032. /FEA=mRNA /DB_XREF=gi:10438638 /UG=Hs.301721 KIAA1255 protein"
226301_at	9170.6925	12930.2025	-4.869237	0.000123	1476.970935	0.739575	Consensus includes gb:AV729072 /FEA=EST /DB_XREF=gi:10838493 /DB_XREF=est:AV729072 /CLONE=HTCBBG11 /UG=Hs.43627 SRY (sex determining region Y)-box 22
206474_at	1117.04625	1668.6775	-4.865586	0.000124	258.817936	0.665296	"gb:NM_002595.1 /DB_XREF=gi:4505648 /GEN=PCTK2 /FEA=FLmRNA /CNT=12 /TID=Hs.301511.0 /TIER=FL /STK=0 /UG=Hs.301511 /LL=5128 /DEF=Homo sapiens PCTAIRE protein kinase 2 (PCTK2), mRNA. /PROD=PCTAIRE protein kinase 2 /FL=gb:NM_002595.1"
215333_x_at	2179.8075	3108.2275	-4.858178	0.000126	433.145237	0.70063	gb:X08020.1 /DB_XREF=gi:31923 /FEA=mRNA /CNT=4 /TID=Hs.301961.2 /TIER=ConsEnd /STK=0 /UG=Hs.301961 /LL=2948 /UG_GENE=GSTM4 /UG_TITLE=glutathione S-transferase M4 /DEF=Human mRNA for glutathione S-transferase subunit 4 (EC 2.5.1.18).
205961_s_at	7215.345	10644.3725	-4.854811	0.000127	1790.816418	0.648657	"gb:NM_004682.1 /DB_XREF=gi:4758869 /GEN=PSIP2 /FEA=FLmRNA /CNT=18 /TID=Hs.306179.0 /TIER=FL /STK=0 /UG=Hs.306179 /LL=11168 /DEF=Homo sapiens PC4 and SFRS1 interacting protein 2 (PSIP2), mRNA. /PROD=PC4 and SFRS1 interacting protein 2 /FL=gb:AF098483.1 gb:NM_004682.1"
1559705_s_at	1211.7725	1445.425	-4.854408	0.000127	130.306337	0.806853	gb:X73875.1 /DB_XREF=gi:397146 /TID=Hs2.414737.1 /CNT=5 /FEA=mRNA /TIER=ConsEnd /STK=0 /UG=Hs.414737 /UG_TITLE=H.sapiens PHKA 2 mRNA /DEF=H.sapiens PHKA 2 mRNA.
214094_at	986.69125	1573.94	-4.853535	0.000128	262.474171	0.637854	gb:AA156865 /DB_XREF=gi:1728480 /DB_XREF=zl20f08.s1 /CLONE=IMAGE:502503 /FEA=EST /CNT=13 /TID=Hs.22370.0 /TIER=Stack /STK=10 /UG=Hs.22370 /UG_TITLE=Homo sapiens mRNA; cDNA DKFZp564O0122 (from clone DKFZp564O0122)
219297_at	3531.39	4190.8525	-4.843518	0.00013	341.888264	0.827412	"gb:NM_019045.1 /DB_XREF=gi:9506636 /GEN=FLJ11116 /FEA=FLmRNA /CNT=32 /TID=Hs.98510.0 /TIER=FL+Stack /STK=11 /UG=Hs.98510 /LL=54521 /DEF=Homo sapiens similar to rab11-binding protein (FLJ11116), mRNA. /PROD=similar to rab11-binding protein /FL=gb:NM_019045.1"
220011_at	4174.2375	4949.0975	-4.840676	0.000131	353.29454	0.846308	"gb:NM_024037.1 /DB_XREF=gi:13128989 /GEN=MGC2603 /FEA=FLmRNA /CNT=15 /TID=Hs.149305.0 /TIER=FL /STK=3 /UG=Hs.149305 /LL=79000 /DEF=Homo sapiens hypothetical protein MGC2603 (MGC2603), mRNA. /PROD=hypothetical protein MGC2603 /FL=gb:NM_024037.1 gb:BC000209.1"
222064_s_at	3827.895	5101.2425	-4.839726	0.000131	558.374773	0.75911	gb:AI093187 /DB_XREF=gi:3432163 /DB_XREF=qa98b04.x1 /CLONE=IMAGE:1694767 /FEA=EST /CNT=10 /TID=Hs.317403.1 /TIER=Stack /STK=9 /UG=Hs.317403 /LL=80755 /UG_GENE=MGC2744 /UG_TITLE=hypothetical protein MGC2744
208751_at	2851.07125	3828.54	-4.839457	0.000132	442.669544	0.747254	"gb:BC001165.1 /DB_XREF=gi:12654654 /FEA=FLmRNA /CNT=279 /TID=Hs.75932.1 /TIER=FL+Stack /STK=103 /UG=Hs.75932 /LL=8775 /UG_GENE=NAPA /DEF=Homo sapiens, N-ethylmaleimide-sensitive factor attachment protein, alpha, clone MGC:1700, mRNA, complete cds. /PROD=N-ethylmaleimide-sensitive factor attachmentprotein, alpha /FL=gb:BC001165.1"
200890_s_at	15086.625	20582.7375	-4.838962	0.000132	2765.552884	0.716306	"gb:AW006345 /DB_XREF=gi:5855123 /DB_XREF=wt04d05.x1 /CLONE=IMAGE:2506473 /FEA=FLmRNA /CNT=308 /TID=Hs.250773.0 /TIER=Stack /STK=14 /UG=Hs.250773 /LL=6745 /UG_GENE=SSR1 /UG_TITLE=signal sequence receptor, alpha (translocon-associated protein alpha) /FL=gb:AF156965.1 gb:NM_003144.2"
200751_s_at	62505.1	70534.07	-4.83893	0.000132	3801.404238	0.884424	gb:BE898861 /DB_XREF=gi:10365758 /DB_XREF=601682157F1 /CLONE=IMAGE:3952046 /FEA=FLmRNA /CNT=391 /TID=Hs.182447.0 /TIER=Stack /STK=11 /UG=Hs.182447 /LL=3183 /UG_GENE=HNRPC /UG_TITLE=heterogeneous nuclear ribonucleoprotein C (C1C2) /FL=gb:M16342.1 gb:NM_004500.1 gb:BC003394.1
201284_s_at	8638.085	11829.0125	-4.83051	0.000134	1258.543614	0.763895	"gb:NM_001640.2 /DB_XREF=gi:9951916 /GEN=APEH /FEA=FLmRNA /CNT=303 /TID=Hs.78223.0 /TIER=FL+Stack /STK=112 /UG=Hs.78223 /LL=327 /DEF=Homo sapiens N-acylaminoacyl-peptide hydrolase (APEH), mRNA. /PROD=N-acylaminoacyl-peptide hydrolase /FL=gb:NM_001640.2 gb:AF141383.1 gb:BC000362.1 gb:BC001826.1 gb:D38441.1 gb:J03068.1"
1562378_s_at	1132.38	2028.4825	-4.828533	0.000135	352.376279	0.609212	"gb:AK091175.1 /DB_XREF=gi:21749480 /TID=Hs2.145582.3 /CNT=2 /FEA=mRNA /TIER=ConsEnd /STK=0 /LL=150696 /UG_GENE=LOC150696 /UG=Hs.145582 /UG_TITLE=prominin-related protein /DEF=Homo sapiens cDNA FLJ33856 fis, clone CTONG2005913, moderately similar to Mus musculus prominin-like protein mRNA."
1554577_a_at	34766.215	46774.3225	-4.825995	0.000135	6296.360215	0.708281	"gb:AY057056.1 /DB_XREF=gi:23428493 /TID=Hs2.7756.2 /CNT=7 /FEA=FLmRNA /TIER=FL /STK=1 /LL=5716 /UG_GENE=PSMD10 /UG=Hs.7756 /DEF=Homo sapiens hepatocellular carcinoma-associated protein p28-II mRNA, complete cds, alternatively spliced. /PROD=hepatocellular carcinoma-associated proteinp28-II /FL=gb:AY057056.1"
200783_s_at	13925.4875	19510.01	-4.825865	0.000136	2186.645785	0.756646	"gb:NM_005563.2 /DB_XREF=gi:13518023 /GEN=LAP18 /FEA=FLmRNA /CNT=483 /TID=Hs.81915.0 /TIER=FL+Stack /STK=33 /UG=Hs.81915 /LL=3925 /DEF=Homo sapiens leukemia-associated phosphoprotein p18 (stathmin) (LAP18), mRNA. /PROD=leukemia-associated phosphoprotein p18 /FL=gb:NM_005563.2 gb:J04991.1"
208834_x_at	234710.585	238701.145	-4.823193	0.000136	2614.498973	0.976295	"gb:BC001865.1 /DB_XREF=gi:12804838 /FEA=FLmRNA /CNT=491 /TID=Hs.194657.1 /TIER=FL+Stack /STK=334 /UG=Hs.194657 /LL=999 /UG_GENE=CDH1 /DEF=Homo sapiens, Similar to cadherin 1, type 1, E-cadherin (epithelial), clone MGC:1151, mRNA, complete cds. /PROD=Similar to cadherin 1, type 1, E-cadherin(epithelial) /FL=gb:BC001865.1"
48117_at	1649.195	2159.4275	-4.819597	0.000137	226.262621	0.779214	"Cluster Incl. AA160496:zo73a03.s1 Homo sapiens cDNA, 3  end /clone=IMAGE-592492 /clone_end=3  /gb=AA160496 /gi=1735863 /ug=Hs.110407 /len=542"
225295_at	10065.795	13246.9325	-4.818299	0.000138	1376.665472	0.775376	"Consensus includes gb:AB033091.1 /DEF=Homo sapiens mRNA for KIAA1265 protein, partial cds. /FEA=mRNA /GEN=KIAA1265 /PROD=KIAA1265 protein /DB_XREF=gi:6331191 /UG=Hs.24936 KIAA1265 protein"
231175_at	272.49125	463.9625	-4.814867	0.000139	98.807211	0.567519	Consensus includes gb:N48613 /FEA=EST /DB_XREF=gi:1189779 /DB_XREF=est:yy74g04.s1 /CLONE=IMAGE:279318 /UG=Hs.12431 ESTs
226741_at	2057.9175	2766.52	-4.81064	0.00014	347.33381	0.731554	Consensus includes gb:N21320 /FEA=EST /DB_XREF=gi:1126490 /DB_XREF=est:yx53h07.s1 /CLONE=IMAGE:265501 /UG=Hs.250905 hypothetical protein
226870_at	2853.2375	3815.5825	-4.799013	0.000144	475.559227	0.728874	Consensus includes gb:AI924025 /FEA=EST /DB_XREF=gi:5659989 /DB_XREF=est:wn73e06.x1 /CLONE=IMAGE:2451490 /UG=Hs.111110 titin-cap (telethonin)
219080_s_at	3138.7425	3924.2375	-4.798145	0.000144	372.815585	0.795042	"gb:NM_019857.1 /DB_XREF=gi:9789918 /GEN=CTPS2 /FEA=FLmRNA /CNT=52 /TID=Hs.58553.0 /TIER=FL /STK=0 /UG=Hs.58553 /LL=56474 /DEF=Homo sapiens CTP synthase II (CTPS2), mRNA. /PROD=CTP synthase II /FL=gb:NM_019857.1 gb:AF226667.1"
228906_at	14042.0925	20799.695	-4.797215	0.000144	3772.168893	0.624608	Consensus includes gb:AI968175 /FEA=EST /DB_XREF=gi:5764993 /DB_XREF=est:wu14a05.x1 /CLONE=IMAGE:2516912 /UG=Hs.156905 KIAA1676
202301_s_at	8303.9975	11408.165	-4.796168	0.000145	1849.584275	0.679193	"gb:BE396879 /DB_XREF=gi:9342244 /DB_XREF=601289401F1 /CLONE=IMAGE:3619848 /FEA=FLmRNA /CNT=200 /TID=Hs.81648.0 /TIER=Stack /STK=16 /UG=Hs.81648 /LL=65117 /UG_GENE=FLJ11021 /UG_TITLE=hypothetical protein FLJ11021 similar to splicing factor, arginineserine-rich 4 /FL=gb:NM_023012.1"
209263_x_at	3407.9725	4428.8075	-4.788114	0.000147	405.252697	0.800501	"gb:BC000389.1 /DB_XREF=gi:12653240 /FEA=FLmRNA /CNT=149 /TID=Hs.26518.0 /TIER=FL+Stack /STK=75 /UG=Hs.26518 /LL=7106 /UG_GENE=TM4SF7 /DEF=Homo sapiens, transmembrane 4 superfamily member 7, clone MGC:8437, mRNA, complete cds. /PROD=transmembrane 4 superfamily member 7 /FL=gb:NM_003271.1 gb:AF054841.1 gb:BC000389.1 gb:AF022813.1"
202471_s_at	9983.9975	12547.175	-4.785734	0.000148	1200.128798	0.793739	"gb:NM_004135.1 /DB_XREF=gi:4758581 /GEN=IDH3G /FEA=FLmRNA /CNT=163 /TID=Hs.75253.0 /TIER=FL+Stack /STK=43 /UG=Hs.75253 /LL=3421 /DEF=Homo sapiens isocitrate dehydrogenase 3 (NAD+) gamma (IDH3G), mRNA. /PROD=isocitrate dehydrogenase 3 (NAD+) gamma /FL=gb:BC001902.1 gb:NM_004135.1 gb:BC000933.2 gb:U40272.1"
209595_at	5600.9925	7147.2575	-4.784327	0.000148	809.626682	0.759753	"gb:BC001771.1 /DB_XREF=gi:12804688 /FEA=FLmRNA /CNT=74 /TID=Hs.58593.0 /TIER=FL /STK=0 /UG=Hs.58593 /LL=2963 /UG_GENE=GTF2F2 /DEF=Homo sapiens, general transcription factor IIF, polypeptide 2 (30kD subunit), clone MGC:1502, mRNA, complete cds. /PROD=general transcription factor IIF, polypeptide 2(30kD subunit) /FL=gb:BC001771.1 gb:NM_004128.1"
209584_x_at	10905.6325	14455.025	-4.780811	0.00015	1513.174104	0.768442	"gb:AF165520.1 /DB_XREF=gi:9294746 /GEN=PBI /FEA=FLmRNA /CNT=79 /TID=Hs.8583.0 /TIER=FL+Stack /STK=18 /UG=Hs.8583 /LL=27350 /DEF=Homo sapiens phorbolin I protein (PBI) mRNA, complete cds. /PROD=phorbolin I protein /FL=gb:AF165520.1"
218098_at	6068.0375	7098.1675	-4.778999	0.00015	480.732498	0.855834	"gb:AL121903 /DB_XREF=gi:7330682 /FEA=FLmRNA /CNT=155 /TID=Hs.118249.0 /TIER=Stack /STK=39 /UG=Hs.118249 /LL=10564 /UG_GENE=BIG2 /UG_TITLE=brefeldin A-inhibited guanine nucleotide-exchange protein 2 /DEF=Human DNA sequence from clone RP1-155G6 on chromosome 20 Contains part of the gene for brefeldin A-inhibited guanine nucleotide-exchange protein 2, part of the gene for CSE1L (chromosome segregation 1 (yeast homolog)-like), ESTs, STSs, GSSs and a... /FL=gb:NM_006420.1 gb:AF084521.1"
214649_s_at	5531.9775	6672.6675	-4.778625	0.00015	481.794861	0.843729	"gb:U58033.1 /DB_XREF=gi:3912941 /GEN=MTMR2 /FEA=FLmRNA /CNT=2 /TID=Hs.278491.0 /TIER=ConsEnd /STK=0 /UG=Hs.278491 /LL=8898 /DEF=Homo sapiens myotubularin related protein 2 (MTMR2) mRNA, partial cds. /PROD=myotubularin related protein 2 /FL=gb:NM_003912.1"
228854_at	259.0725	461.1225	-4.776215	0.000151	93.039711	0.585176	"Consensus includes gb:AI492388 /FEA=EST /DB_XREF=gi:4393391 /DB_XREF=est:ti27d10.x1 /CLONE=IMAGE:2131699 /UG=Hs.117176 poly(A)-binding protein, nuclear 1"
214047_s_at	9687.99125	11860.1225	-4.776192	0.000151	1103.639595	0.803919	gb:AI913365 /DB_XREF=gi:5633220 /DB_XREF=wa11d06.x1 /CLONE=IMAGE:2297771 /FEA=EST /CNT=23 /TID=Hs.35947.1 /TIER=Stack /STK=11 /UG=Hs.35947 /LL=8930 /UG_GENE=MBD4 /UG_TITLE=methyl-CpG binding domain protein 4
218127_at	4289.65	7758.765	-4.775431	0.000151	1574.758405	0.575503	"gb:AI804118 /DB_XREF=gi:5369590 /DB_XREF=tc68e01.x1 /CLONE=IMAGE:2069784 /FEA=FLmRNA /CNT=132 /TID=Hs.84928.0 /TIER=Stack /STK=8 /UG=Hs.84928 /LL=4801 /UG_GENE=NFYB /UG_TITLE=nuclear transcription factor Y, beta /FL=gb:NM_006166.2 gb:L06145.1 gb:BC005316.1 gb:BC005317.1"
202494_at	8696.715	10917.235	-4.775027	0.000151	1132.600434	0.77864	"gb:NM_006112.1 /DB_XREF=gi:5174636 /GEN=PPIE /FEA=FLmRNA /CNT=189 /TID=Hs.33251.0 /TIER=FL+Stack /STK=48 /UG=Hs.33251 /LL=10450 /DEF=Homo sapiens peptidylprolyl isomerase E (cyclophilin E) (PPIE), mRNA. /PROD=peptidylprolyl isomerase E (cyclophilin E) /FL=gb:BC004898.1 gb:AF104012.1 gb:AF042385.1 gb:NM_006112.1"
1557008_at	468.665	762.995	-4.774937	0.000151	129.041329	0.637782	"gb:BC040315.1 /DB_XREF=gi:25955600 /TID=Hs2.145181.1 /CNT=3 /FEA=mRNA /TIER=ConsEnd /STK=2 /UG=Hs.145181 /UG_TITLE=Homo sapiens, clone IMAGE:4837287, mRNA /DEF=Homo sapiens, clone IMAGE:4837287, mRNA."
235390_at	3649.6775	5363.4925	-4.774906	0.000151	729.27073	0.695747	Consensus includes gb:AA398321 /FEA=EST /DB_XREF=gi:2051430 /DB_XREF=est:zt61b03.s1 /CLONE=IMAGE:726797 /UG=Hs.97321 ESTs
222848_at	9779.8725	12359.1575	-4.774613	0.000152	1516.703413	0.748512	"gb:BC005400.1 /DEF=Homo sapiens, Similar to leucine zipper protein FKSG14, clone MGC:12540, mRNA, complete cds.  /FEA=mRNA /PROD=Similar to leucine zipper protein FKSG14 /DB_XREF=gi:13529292 /UG=Hs.192843 leucine zipper protein FKSG14 /FL=gb:AY009151.1 gb:NM_022145.1 gb:BC005400.1"
228168_at	3311.05625	4549.0925	-4.772484	0.000152	624.867565	0.712489	"Consensus includes gb:AU153583 /FEA=EST /DB_XREF=gi:11015104 /DB_XREF=est:AU153583 /CLONE=NT2RP3003493 /UG=Hs.429 ATP synthase, H+ transporting, mitochondrial F0 complex, subunit c (subunit 9) isoform 3"
207855_s_at	8694.09	10600.07	-4.770961	0.000153	953.974605	0.809584	"gb:NM_015127.1 /DB_XREF=gi:13194194 /GEN=KIAA0761 /FEA=FLmRNA /CNT=5 /TID=Hs.93121.0 /TIER=FL /STK=0 /UG=Hs.93121 /LL=23155 /DEF=Homo sapiens KIAA0761 protein (KIAA0761), mRNA. /PROD=KIAA0761 protein /FL=gb:NM_015127.1 gb:BC002939.1"
210826_x_at	6070.8675	7337.38	-4.77056	0.000153	765.886108	0.786119	"gb:AF098533.1 /DB_XREF=gi:4050041 /GEN=RAD17 /FEA=FLmRNA /CNT=2 /TID=Hs.16184.4 /TIER=FL /STK=0 /UG=Hs.16184 /LL=5884 /DEF=Homo sapiens RAD17 isoform 3 (RAD17) mRNA, complete cds. /PROD=RAD17 isoform 3 /FL=gb:AF098533.1"
213346_at	5588.2775	6823.35	-4.769218	0.000153	599.038814	0.811242	gb:BE748563 /DB_XREF=gi:10162555 /DB_XREF=601571521T1 /CLONE=IMAGE:3838541 /FEA=mRNA /CNT=55 /TID=Hs.13413.0 /TIER=Stack /STK=11 /UG=Hs.13413 /UG_TITLE=Homo sapiens clone 24463 mRNA sequence
221591_s_at	3189.36	4593.59125	-4.768556	0.000154	582.544072	0.726026	"gb:BC005004.1 /DB_XREF=gi:13436475 /FEA=FLmRNA /CNT=58 /TID=Hs.86211.1 /TIER=FL+Stack /STK=15 /UG=Hs.86211 /LL=54478 /UG_GENE=FLJ10156 /DEF=Homo sapiens, hypothetical protein FLJ10491, clone MGC:961, mRNA, complete cds. /PROD=hypothetical protein FLJ10491 /FL=gb:BC005004.1"
225602_at	287.31625	770.18	-4.768185	0.000154	223.388716	0.394777	"Consensus includes gb:H92988 /FEA=EST /DB_XREF=gi:1099316 /DB_XREF=est:yv07d05.s1 /CLONE=IMAGE:242025 /UG=Hs.75544 tyrosine 3-monooxygenasetryptophan 5-monooxygenase activation protein, eta polypeptide"
225863_s_at	2864.155	3984.14	-4.766391	0.000154	557.654366	0.700439	"Consensus includes gb:AL568826 /FEA=EST /DB_XREF=gi:12923553 /DB_XREF=est:AL568826 /CLONE=CS0DE005YF03 (3 prime) /UG=Hs.54320 Homo sapiens, Similar to RIKEN cDNA 1600014C10 gene, clone MGC:10922, mRNA, complete cds"
207883_s_at	2804.7875	3646.21	-4.765509	0.000155	467.825804	0.723649	"gb:NM_003227.1 /DB_XREF=gi:4507454 /GEN=TFR2 /FEA=FLmRNA /CNT=2 /TID=Hs.63758.0 /TIER=FL /STK=0 /UG=Hs.63758 /LL=7036 /DEF=Homo sapiens transferrin receptor 2 (TFR2), mRNA. /PROD=transferrin receptor 2 /FL=gb:NM_003227.1"
211921_x_at	84128.185	107301.1475	-4.763742	0.000155	9564.583269	0.811321	"gb:AF348514.1 /DB_XREF=gi:13560658 /FEA=FLmRNA /CNT=1 /TID=HsAffx.900624.1135 /TIER=FL /STK=0 /DEF=Homo sapiens fetal thymus prothymosin alpha mRNA, complete cds. /PROD=prothymosin alpha /FL=gb:AF348514.1"
223412_at	1691.23125	2111.335	-4.761391	0.000156	189.786127	0.807113	gb:AL136782.1 /DEF=Homo sapiens mRNA; cDNA DKFZp434E2318 (from clone DKFZp434E2318); complete cds.  /FEA=mRNA /GEN=DKFZp434E2318 /PROD=hypothetical protein /DB_XREF=gi:12053076 /UG=Hs.63841 Homo sapiens mRNA; cDNA DKFZp434E2318 (from clone DKFZp434E2318); complete cds /FL=gb:AL136782.1
210154_at	7745.525	9567.03	-4.760578	0.000156	783.106328	0.822957	"gb:M55905.1 /DB_XREF=gi:187299 /GEN=NAD(P)+ -dependent malic enzyme /FEA=FLmRNA /CNT=21 /TID=Hs.75342.1 /TIER=FL /STK=1 /UG=Hs.75342 /LL=4200 /DEF=Human mitochondrial NAD(P)+ dependent malic enzyme mRNA, complete cds. /PROD=mitochondrial NAD(P)+ -dependent malic enzyme /FL=gb:NM_002396.2 gb:M55905.1"
218225_at	4033.825	5472.5675	-4.759701	0.000157	735.842145	0.715313	"gb:NM_016581.1 /DB_XREF=gi:7706114 /GEN=LOC51295 /FEA=FLmRNA /CNT=134 /TID=Hs.22199.0 /TIER=FL+Stack /STK=64 /UG=Hs.22199 /LL=51295 /DEF=Homo sapiens ECSIT (LOC51295), mRNA. /PROD=ECSIT /FL=gb:NM_016581.1 gb:AF243044.1 gb:BC005119.1 gb:BC000193.1"
202216_x_at	3272.4275	4033.235	-4.751479	0.000159	434.216456	0.783377	"gb:BC005003.1 /DB_XREF=gi:13436472 /FEA=FLmRNA /CNT=172 /TID=Hs.168157.0 /TIER=FL+Stack /STK=27 /UG=Hs.168157 /LL=4802 /UG_GENE=NFYC /DEF=Homo sapiens, nuclear transcription factor Y, gamma, clone MGC:792, mRNA, complete cds. /PROD=nuclear transcription factor Y, gamma /FL=gb:D89986.1 gb:D85425.1 gb:BC005003.1 gb:NM_014223.2"
223167_s_at	1755.87	2514.115	-4.751416	0.000159	424.419238	0.65829	"gb:AF170562.1 /DEF=Homo sapiens ubiquitin-specific processing protease (USP25) mRNA, complete cds.  /FEA=mRNA /GEN=USP25 /PROD=ubiquitin-specific processing protease /DB_XREF=gi:6941887 /UG=Hs.186961 ubiquitin specific protease 25 /FL=gb:AF170562.1"
223493_at	5923.245	8276.1175	-4.750914	0.00016	1161.901245	0.698637	"gb:AF129534.1 /DEF=Homo sapiens chromosome 5 F-box protein Fbx4 (FBX4) mRNA, complete cds.  /FEA=mRNA /GEN=FBX4 /PROD=F-box protein Fbx4 /DB_XREF=gi:6164617 /UG=Hs.49210 F-box only protein 4 /FL=gb:AF129534.1"
229305_at	735.12	1162.795	-4.74411	0.000162	188.424891	0.653395	Consensus includes gb:AA460299 /FEA=EST /DB_XREF=gi:2185115 /DB_XREF=est:zx51c02.s1 /CLONE=IMAGE:795746 /UG=Hs.38178 hypothetical protein FLJ23468
228341_at	868.14625	1452.43625	-4.743672	0.000162	281.249424	0.607113	Consensus includes gb:AI809108 /FEA=EST /DB_XREF=gi:5395674 /DB_XREF=est:wf68d11.x1 /CLONE=IMAGE:2360757 /UG=Hs.41352 ESTs
217337_at	647.2475	1054.04625	-4.742967	0.000162	184.679255	0.61507	"gb:AL021877 /DB_XREF=gi:3820976 /FEA=DNA /CNT=1 /TID=Hs.247772.0 /TIER=ConsEnd /STK=0 /UG=Hs.247772 /UG_TITLE=Human DNA sequence from clone RP1-101G11 on chromosome 22q12 Contains an ACO2 (Mitochondrial Aconitate Hydratase (Aconitase, Citrate Hydro-Lyase, EC 4.2.1.3)) pseudogene, ESTs, STSs, GSSs and a CpG islandn /DEF=Human DNA sequence from clone RP1-101G11 on chromosome 22q12 Contains an ACO2 (Mitochondrial Aconitate Hydratase (Aconitase, Citrate Hydro-Lyase, EC 4.2.1.3)) pseudogene, ESTs, STSs, GSSs and a CpG islandn"
219489_s_at	1123.55375	1487.04	-4.742861	0.000162	209.735597	0.700478	"gb:NM_017821.1 /DB_XREF=gi:8923408 /GEN=FLJ20435 /FEA=FLmRNA /CNT=33 /TID=Hs.11408.0 /TIER=FL+Stack /STK=25 /UG=Hs.11408 /LL=54933 /DEF=Homo sapiens hypothetical protein FLJ20435 (FLJ20435), mRNA. /PROD=hypothetical protein FLJ20435 /FL=gb:NM_017821.1"
236909_at	439.795	748.175	-4.741084	0.000163	154.808529	0.584593	Consensus includes gb:AW339899 /FEA=EST /DB_XREF=gi:6836525 /DB_XREF=est:hc90b07.x1 /CLONE=IMAGE:2907253 /UG=Hs.132117 ESTs
235648_at	2318.01	3491.4625	-4.736956	0.000165	554.439116	0.663505	Consensus includes gb:AA742659 /FEA=EST /DB_XREF=gi:2784480 /DB_XREF=est:ny92a04.s1 /CLONE=IMAGE:1285710 /UG=Hs.120644 ESTs
220735_s_at	1735.82375	3046.1775	-4.736119	0.000165	671.854298	0.555485	"gb:NM_020654.1 /DB_XREF=gi:10190689 /GEN=SENP7 /FEA=FLmRNA /CNT=4 /TID=Hs.30443.0 /TIER=FL /STK=0 /UG=Hs.30443 /LL=57337 /DEF=Homo sapiens sentrinSUMO-specific protease (SENP7), mRNA. /PROD=sentrinSUMO-specific protease /FL=gb:NM_020654.1 gb:AF217504.1"
222993_at	21613.94	26801.5	-4.735587	0.000165	2388.607118	0.810084	"gb:AF325707.1 /DEF=Homo sapiens ribosomal protein L2 (RPML2) mRNA, complete cds; nuclear gene for mitochondrial product.  /FEA=mRNA /GEN=RPML2 /PROD=ribosomal protein L2 /DB_XREF=gi:12330684 /UG=Hs.4209 mitochondrial ribosomal protein L37 /FL=gb:AF325707.1 gb:BC000041.1 gb:AF151069.1 gb:NM_016491.1"
206670_s_at	953.04	1621.1525	-4.735104	0.000165	282.348883	0.619122	"gb:NM_013445.1 /DB_XREF=gi:7305076 /GEN=GAD1 /FEA=FLmRNA /CNT=12 /TID=Hs.324784.0 /TIER=FL+Stack /STK=9 /UG=Hs.324784 /LL=2571 /DEF=Homo sapiens glutamate decarboxylase 1 (brain, 67kD) (GAD1), transcript variant GAD25, mRNA. /PROD=glutamate decarboxylase 1, isoform GAD25 /FL=gb:NM_013445.1 gb:AF178853.1 gb:BC002815.1"
229078_s_at	1434.46	2162.8675	-4.73217	0.000166	291.56249	0.699802	Consensus includes gb:AI073486 /FEA=EST /DB_XREF=gi:3400130 /DB_XREF=est:ov45c05.x1 /CLONE=IMAGE:1640264 /UG=Hs.283709 lipopolysaccharide specific response-7 protein
238793_at	2359.015	2813.015	-4.729815	0.000167	294.782231	0.786633	Consensus includes gb:AI925903 /FEA=EST /DB_XREF=gi:5661867 /DB_XREF=est:wh13d05.x1 /CLONE=IMAGE:2380617 /UG=Hs.183980 ESTs
227935_s_at	3751.1725	4924.99	-4.729337	0.000167	539.253336	0.768081	"Consensus includes gb:AA522681 /FEA=EST /DB_XREF=gi:2263393 /DB_XREF=est:ni39b08.s1 /CLONE=IMAGE:979191 /UG=Hs.246914 ESTs, Weakly similar to ME18_HUMAN DNA-BINDING PROTEIN MEL-18 H.sapiens"
206472_s_at	883.16875	1212.03875	-4.72738	0.000168	162.788124	0.724422	"gb:NM_005078.1 /DB_XREF=gi:4827029 /GEN=TLE3 /FEA=FLmRNA /CNT=11 /TID=Hs.287362.0 /TIER=FL /STK=0 /UG=Hs.287362 /LL=7090 /DEF=Homo sapiens transducin-like enhancer of split 3, homolog of Drosophila E(sp1) (TLE3), mRNA. /PROD=transducin-like enhancer of split 3, homolog ofDrosophila E(sp1) /FL=gb:NM_005078.1 gb:M99438.1"
230672_at	1203.69	1607.8625	-4.726787	0.000168	172.203689	0.771723	Consensus includes gb:AA521283 /FEA=EST /DB_XREF=gi:2261826 /DB_XREF=est:aa75h04.s1 /CLONE=IMAGE:826807 /UG=Hs.86508 ESTs
202564_x_at	7952.1725	11012.1	-4.726722	0.000168	1373.801254	0.742679	"gb:NM_001667.1 /DB_XREF=gi:4502228 /GEN=ARL2 /FEA=FLmRNA /CNT=135 /TID=Hs.154162.0 /TIER=FL+Stack /STK=49 /UG=Hs.154162 /LL=402 /DEF=Homo sapiens ADP-ribosylation factor-like 2 (ARL2), mRNA. /PROD=ADP-ribosylation factor-like 2 /FL=gb:L13687.1 gb:BC002530.1 gb:NM_001667.1"
221522_at	21702.2925	28250.165	-4.725963	0.000169	3298.212134	0.760699	gb:AL136784.1 /DB_XREF=gi:12053080 /GEN=DKFZp434L0718 /FEA=FLmRNA /CNT=122 /TID=Hs.59236.0 /TIER=FL /STK=0 /UG=Hs.59236 /DEF=Homo sapiens mRNA; cDNA DKFZp434L0718 (from clone DKFZp434L0718); complete cds. /PROD=hypothetical protein /FL=gb:AL136784.1
230314_at	1470.80625	2191.895	-4.725302	0.000169	344.387845	0.671745	Consensus includes gb:AW014557 /FEA=EST /DB_XREF=gi:5863314 /DB_XREF=est:UI-H-BI0p-aaw-b-11-0-UI.s1 /CLONE=IMAGE:2710628 /UG=Hs.112420 ESTs
203629_s_at	5908.2125	7288.1125	-4.724482	0.000169	594.365875	0.827766	gb:AU152134 /DB_XREF=gi:11013655 /DB_XREF=AU152134 /CLONE=NT2RP3000274 /FEA=FLmRNA /CNT=83 /TID=Hs.239631.0 /TIER=Stack /STK=16 /UG=Hs.239631 /LL=10466 /UG_GENE=GOLTC1 /UG_TITLE=golgi transport complex 1 (90 kDa subunit) /FL=gb:AF058718.1 gb:NM_006348.1
201509_at	8108.245	10960.9	-4.723868	0.000169	1180.911397	0.764303	"gb:NM_006899.1 /DB_XREF=gi:5901981 /GEN=IDH3B /FEA=FLmRNA /CNT=245 /TID=Hs.155410.0 /TIER=FL+Stack /STK=58 /UG=Hs.155410 /LL=3420 /DEF=Homo sapiens isocitrate dehydrogenase 3 (NAD+) beta (IDH3B), mRNA. /PROD=isocitrate dehydrogenase 3 (NAD+) beta /FL=gb:NM_006899.1 gb:U49283.1 gb:BC001960.1"
38290_at	1714.8	2524.335	-4.718272	0.000171	377.757438	0.694128	"Cluster Incl. AF037195:Homo sapiens regulator of G protein signaling RGS14 mRNA, complete cds /cds=(73,1398) /gb=AF037195 /gi=2708809 /ug=Hs.9347 /len=1531"
202034_x_at	5424.7175	9904.62	-4.71061	0.000174	2157.886307	0.533475	"gb:NM_014781.1 /DB_XREF=gi:7661991 /GEN=KIAA0203 /FEA=FLmRNA /CNT=219 /TID=Hs.50421.0 /TIER=FL+Stack /STK=11 /UG=Hs.50421 /LL=9821 /DEF=Homo sapiens KIAA0203 gene product (KIAA0203), mRNA. /PROD=KIAA0203 gene product /FL=gb:D86958.1 gb:NM_014781.1"
222424_s_at	8053.9	9526.12	-4.709643	0.000175	809.262235	0.818312	"gb:BC000805.1 /DEF=Homo sapiens, similar to rat nuclear ubiquitous casein kinase 2, clone MGC:5494, mRNA, complete cds.  /FEA=mRNA /PROD=similar to rat nuclear ubiquitous casein kinase2 /DB_XREF=gi:12654010 /UG=Hs.118064 similar to rat nuclear ubiquitous casein kinase 2 /FL=gb:NM_022731.1 gb:BC000805.1"
218271_s_at	16049.32	18842.74	-4.709169	0.000175	1443.702971	0.839346	"gb:NM_018622.1 /DB_XREF=gi:8924133 /GEN=PRO2207 /FEA=FLmRNA /CNT=117 /TID=Hs.13094.0 /TIER=FL+Stack /STK=36 /UG=Hs.13094 /LL=55486 /DEF=Homo sapiens presenilins associated rhomboid-like protein (PRO2207), mRNA. /PROD=presenilins associated rhomboid-like protein /FL=gb:AF116692.1 gb:AF197937.1 gb:NM_018622.1"
222507_s_at	3382.7825	4363.265	-4.70717	0.000176	450.703651	0.784744	Consensus includes gb:AI188389 /FEA=EST /DB_XREF=gi:3739598 /DB_XREF=est:qd13g06.x1 /CLONE=IMAGE:1723642 /UG=Hs.121619 chromosome 11 open reading frame 15 /FL=gb:NM_020644.1
217848_s_at	121964.4325	130100.53	-4.706528	0.000176	5079.023108	0.918205	"gb:NM_021129.1 /DB_XREF=gi:11056043 /GEN=PP /FEA=FLmRNA /CNT=180 /TID=Hs.184011.0 /TIER=FL+Stack /STK=43 /UG=Hs.184011 /LL=5464 /DEF=Homo sapiens pyrophosphatase (inorganic) (PP), nuclear gene encoding mitochondrial protein, mRNA. /PROD=pyrophosphatase (inorganic) /FL=gb:AF154065.1 gb:BC001022.1 gb:AB026723.1 gb:NM_021129.1 gb:AF217186.1 gb:AF119665.1"
205125_at	8209.005	11918.46	-4.705831	0.000176	1756.15745	0.68626	"gb:NM_006225.1 /DB_XREF=gi:5453909 /GEN=PLCD1 /FEA=FLmRNA /CNT=53 /TID=Hs.80776.0 /TIER=FL+Stack /STK=31 /UG=Hs.80776 /LL=5333 /DEF=Homo sapiens phospholipase C, delta 1 (PLCD1), mRNA. /PROD=phospholipase C, delta 1 /FL=gb:NM_006225.1 gb:U09117.1"
202680_at	17168.805	19609.7175	-4.705652	0.000176	1182.176646	0.87254	"gb:NM_002095.1 /DB_XREF=gi:4504194 /GEN=GTF2E2 /FEA=FLmRNA /CNT=149 /TID=Hs.77100.0 /TIER=FL+Stack /STK=76 /UG=Hs.77100 /LL=2961 /DEF=Homo sapiens general transcription factor IIE, polypeptide 2 (beta subunit, 34kD) (GTF2E2), mRNA. /PROD=general transcription factor IIE, polypeptide 2(beta subunit, 34kD) /FL=gb:NM_002095.1"
229377_at	2543.3525	2974.4575	-4.695411	0.00018	220.66678	0.844533	Consensus includes gb:BF001483 /FEA=EST /DB_XREF=gi:10701758 /DB_XREF=est:7g88g06.x1 /CLONE=IMAGE:3313594 /UG=Hs.108118 hypothetical protein FLJ22474
218642_s_at	5743.28	6700.475	-4.695383	0.00018	531.486177	0.835445	"gb:NM_024300.1 /DB_XREF=gi:13236525 /GEN=MGC2217 /FEA=FLmRNA /CNT=76 /TID=Hs.323164.0 /TIER=FL /STK=1 /UG=Hs.323164 /LL=79145 /DEF=Homo sapiens hypothetical protein MGC2217 (MGC2217), mRNA. /PROD=hypothetical protein MGC2217 /FL=gb:BC002546.1 gb:NM_024300.1"
202746_at	19313.6875	25715.7425	-4.693218	0.000181	2491.781162	0.790413	"gb:AL021786 /DB_XREF=gi:2853186 /FEA=FLmRNA /CNT=188 /TID=Hs.17109.0 /TIER=Stack /STK=19 /UG=Hs.17109 /LL=9452 /UG_GENE=ITM2A /UG_TITLE=integral membrane protein 2A /DEF=Human DNA sequence from PAC 696H22 on chromosome Xq21.1-21.2. Contains a mouse E25 like gene, a Kinesin like pseudogene and ESTs /FL=gb:AF038953.1 gb:NM_004867.1"
1556715_at	1283.915	2332.37375	-4.692297	0.000181	430.562	0.616932	"gb:N40988 /DB_XREF=gi:1164586 /DB_XREF=yy80d05.s1 /CLONE=IMAGE:279849 /TID=Hs2.379813.1 /CNT=7 /FEA=mRNA /TIER=ConsEnd /STK=2 /UG=Hs.379813 /UG_TITLE=Homo sapiens cDNA FLJ35307 fis, clone PROST2009901."
211503_s_at	8375.1125	13566.2775	-4.690125	0.000182	2474.907574	0.634969	"gb:AF112206.1 /DB_XREF=gi:6563199 /FEA=FLmRNA /CNT=1 /TID=Hs.5807.1 /TIER=FL /STK=0 /UG=Hs.5807 /LL=51552 /UG_GENE=Rab14 /DEF=Homo sapiens ras-related protein rab-14 mRNA, complete cds. /PROD=ras-related protein rab-14 /FL=gb:AF112206.1"
1559094_at	1457.7	2217.5825	-4.688863	0.000183	306.098822	0.70494	"gb:AK095307.1 /DB_XREF=gi:21754540 /TID=Hs2.377970.1 /CNT=7 /FEA=mRNA /TIER=ConsEnd /STK=0 /UG=Hs.377970 /UG_TITLE=Homo sapiens cDNA FLJ37996 fis, clone CTONG2011920, weakly similar to Homo sapiens NY-REN-57 antigen mRNA. /DEF=Homo sapiens cDNA FLJ37988 fis, clone CTONG2011474, moderately similar to Homo sapiens NY-REN-57 antigen mRNA."
219657_s_at	2359.6875	4028.3225	-4.685336	0.000184	864.45847	0.568405	"gb:NM_016531.1 /DB_XREF=gi:7706076 /GEN=LOC51274 /FEA=FLmRNA /CNT=36 /TID=Hs.119640.0 /TIER=FL /STK=0 /UG=Hs.119640 /LL=51274 /DEF=Homo sapiens hBKLF for basic kruppel like factor (LOC51274), mRNA. /PROD=hBKLF for basic kruppel like factor /FL=gb:AF285837.1 gb:NM_016531.1 gb:AB024523.1"
232092_at	2504.2075	3225.47	-4.683963	0.000185	322.071969	0.791599	"Consensus includes gb:AI268054 /FEA=EST /DB_XREF=gi:3887221 /DB_XREF=est:qo46a12.x1 /CLONE=IMAGE:1911550 /UG=Hs.274549 Human DNA sequence from clone RP11-3J10 on chromosome 9p12-13.3 Contains part of a novel gene, the 3 end of the SHB (SHB adaptor protein (a Src homology 2 ) protein ) gene, the gene for CG7943 protein, a pseudogene similar to CGI-31 protein, a pseudogene"
201484_at	5568.1425	6778.0675	-4.682742	0.000185	546.225046	0.832137	"gb:NM_003168.1 /DB_XREF=gi:4507310 /GEN=SUPT4H1 /FEA=FLmRNA /CNT=250 /TID=Hs.79058.0 /TIER=FL+Stack /STK=71 /UG=Hs.79058 /LL=6827 /DEF=Homo sapiens suppressor of Ty (S.cerevisiae) 4 homolog 1 (SUPT4H1), mRNA. /PROD=suppressor of Ty (S.cerevisiae) 4 homolog 1 /FL=gb:NM_003168.1 gb:BC002802.1 gb:U38818.1 gb:U38817.1 gb:U43923.1"
223311_s_at	3549.96	4837.88125	-4.678519	0.000187	673.670842	0.71259	"gb:BC004227.1 /DEF=Homo sapiens, Similar to metastasis associated 1, clone MGC:4778, mRNA, complete cds.  /FEA=mRNA /PROD=Similar to metastasis associated 1 /DB_XREF=gi:13278950 /UG=Hs.58598 KIAA1266 protein /FL=gb:BC004227.1"
235346_at	11372.64	13865.5025	-4.676935	0.000188	1234.741798	0.816759	Consensus includes gb:BF033615 /FEA=EST /DB_XREF=gi:10741327 /DB_XREF=est:601453906F1 /CLONE=IMAGE:3857785 /UG=Hs.7549 ESTs
208249_s_at	5663.385	9477.275	-4.676028	0.000188	1453.302544	0.67197	"gb:NM_014305.1 /DB_XREF=gi:7657640 /GEN=TDPGD /FEA=FLmRNA /CNT=2 /TID=Hs.12393.0 /TIER=FL /STK=1 /UG=Hs.12393 /LL=23483 /DEF=Homo sapiens dTDP-D-glucose 4,6-dehydratase (TDPGD), mRNA. /PROD=dTDP-D-glucose 4,6-dehydratase /FL=gb:NM_014305.1"
216060_s_at	1986.8375	2914.1	-4.675077	0.000188	462.112326	0.677163	"gb:AK021890.1 /DB_XREF=gi:10433178 /FEA=mRNA /CNT=2 /TID=Hs.197751.2 /TIER=ConsEnd /STK=0 /UG=Hs.197751 /LL=23002 /UG_GENE=KIAA0666 /UG_TITLE=KIAA0666 protein /DEF=Homo sapiens cDNA FLJ11828 fis, clone HEMBA1006507, weakly similar to DIAPHANOUS PROTEIN HOMOLOG 2."
1567214_a_at	16074.87	19375.4425	-4.674818	0.000189	1432.667381	0.843419	"gb:U59479.1 /DB_XREF=gi:1401243 /TID=Hs2.44499.4 /CNT=1 /FEA=mRNA /TIER=ConsEnd /STK=0 /LL=5411 /UG_GENE=PNN /UG=Hs.44499 /UG_TITLE=pinin, desmosome associated protein /DEF=Human neutrophil protein mRNA, partial cds."
222990_at	20369.44	25921.5025	-4.673826	0.000189	2451.848698	0.802453	Consensus includes gb:AW204104 /FEA=EST /DB_XREF=gi:6503576 /DB_XREF=est:UI-H-BI1-aes-b-11-0-UI.s1 /CLONE=IMAGE:2720228 /UG=Hs.9589 ubiquilin 1 /FL=gb:AL136643.1 gb:AF176069.1 gb:NM_013438.1 gb:AF293384.1
90610_at	4738.63	6285.74625	-4.672351	0.00019	609.099354	0.793249	"Cluster Incl. AI654857:wb65b10.x1 Homo sapiens cDNA, 3  end /clone=IMAGE-2310523 /clone_end=3  /gb=AI654857 /gi=4738836 /ug=Hs.160115 /len=621"
223439_at	5468.0225	7328.9025	-4.670116	0.000191	707.806046	0.794762	"gb:BC000940.1 /DEF=Homo sapiens, Similar to splicing factor, arginineserine-rich 4 (SRp75), clone MGC:5283, mRNA, complete cds.  /FEA=mRNA /PROD=Similar to splicing factor, arginineserine-rich4 (SRp75) /DB_XREF=gi:12654240 /UG=Hs.5565 hypothetical protein FLJ22626 /FL=gb:BC000940.1 gb:NM_024528.1"
200927_s_at	5730.665	9180.4925	-4.667474	0.000192	1610.192245	0.649927	gb:AA919115 /DB_XREF=gi:3059005 /DB_XREF=ol85g11.s1 /CLONE=IMAGE:1536452 /FEA=FLmRNA /CNT=365 /TID=Hs.5807.0 /TIER=Stack /STK=13 /UG=Hs.5807 /LL=51552 /UG_GENE=Rab14 /UG_TITLE=GTPase Rab14 /FL=gb:NM_016322.1 gb:AL162081.1 gb:AF152463.1 gb:AF203689.1
201874_at	9991.365	11244.34	-4.665452	0.000192	751.3199	0.863729	gb:BF978611 /DB_XREF=gi:12345826 /DB_XREF=602149061F1 /CLONE=IMAGE:4307822 /FEA=FLmRNA /CNT=227 /TID=Hs.14891.0 /TIER=Stack /STK=26 /UG=Hs.14891 /LL=79620 /UG_GENE=FLJ21047 /UG_TITLE=hypothetical protein FLJ21047 /FL=gb:NM_024569.1
222391_at	6644.7175	10904.26	-4.665073	0.000193	2142.838164	0.610619	"Consensus includes gb:AL080250 /DEF=Human DNA sequence from clone RP1-234P15 on chromosome 6q13-14.3. Contains the 5 end of the COL12A1 gene for collagen type XII alpha 1, the gene for liver specific cytochrome c oxidase VIIa and the 3 end of the gene for a novel protein similar t... /FEA=mRNA_1 /DB_XREF=gi:5804917 /UG=Hs.108530 hypothetical protein FLJ10856 /FL=gb:NM_018247.1"
203031_s_at	2845.3275	3988.3075	-4.663395	0.000193	540.142722	0.712418	"gb:NM_000375.1 /DB_XREF=gi:4557872 /GEN=UROS /FEA=FLmRNA /CNT=116 /TID=Hs.75593.0 /TIER=FL+Stack /STK=59 /UG=Hs.75593 /LL=7390 /DEF=Homo sapiens uroporphyrinogen III synthase (congenital erythropoietic porphyria) (UROS), mRNA. /PROD=uroporphyrinogen III synthase /FL=gb:BC002573.1 gb:J03824.1 gb:NM_000375.1"
209679_s_at	3770.21	5237.465	-4.661806	0.000194	663.593687	0.735956	"gb:BC003379.1 /DB_XREF=gi:13097236 /FEA=FLmRNA /CNT=79 /TID=Hs.206501.1 /TIER=FL+Stack /STK=33 /UG=Hs.206501 /LL=57228 /UG_GENE=LOC57228 /DEF=Homo sapiens, hypothetical protein from clone 643, clone MGC:5115, mRNA, complete cds. /PROD=hypothetical protein from clone 643 /FL=gb:NM_020467.1 gb:BC003379.1"
201554_x_at	7215.21	9219.41	-4.660996	0.000194	924.239059	0.797029	"gb:NM_004130.1 /DB_XREF=gi:4758491 /GEN=GYG /FEA=FLmRNA /CNT=244 /TID=Hs.174071.0 /TIER=FL /STK=0 /UG=Hs.174071 /LL=2992 /DEF=Homo sapiens glycogenin (GYG), mRNA. /PROD=glycogenin /FL=gb:U44131.1 gb:NM_004130.1 gb:BC000033.1 gb:U31525.1"
238748_at	767.7075	1158.33625	-4.657335	0.000196	171.881958	0.695924	Consensus includes gb:AA287223 /FEA=EST /DB_XREF=gi:1934284 /DB_XREF=est:zt20e09.r1 /CLONE=IMAGE:713704 /UG=Hs.287323 ESTs
228945_s_at	508.2875	861.70375	-4.65645	0.000196	168.084115	0.597152	Consensus includes gb:AW466967 /FEA=EST /DB_XREF=gi:7037073 /DB_XREF=est:ha06e05.x1 /CLONE=IMAGE:2872928 /UG=Hs.284205 up-regulated by BCG-CWS
222409_at	27109	32712.23	-4.654298	0.000197	2129.44671	0.862697	"Consensus includes gb:AL162070.1 /DEF=Homo sapiens mRNA; cDNA DKFZp762H186 (from clone DKFZp762H186); complete cds.  /FEA=mRNA /GEN=DKFZp762H186 /PROD=hypothetical protein /DB_XREF=gi:7328146 /UG=Hs.17377 coronin, actin-binding protein, 1C /FL=gb:AB030656.1 gb:AL162070.1 gb:NM_014325.1"
208881_x_at	63675.62	79082.875	-4.653068	0.000198	6850.979102	0.815493	"gb:BC005247.1 /DB_XREF=gi:13528899 /FEA=FLmRNA /CNT=315 /TID=Hs.76038.1 /TIER=FL /STK=0 /UG=Hs.76038 /LL=3422 /UG_GENE=IDI1 /DEF=Homo sapiens, isopentenyl-diphosphate delta isomerase, clone MGC:12281, mRNA, complete cds. /PROD=isopentenyl-diphosphate delta isomerase /FL=gb:BC005247.1"
206113_s_at	9167.66	14077.6375	-4.650043	0.000199	2742.22156	0.623161	"gb:NM_004162.1 /DB_XREF=gi:4759003 /GEN=RAB5A /FEA=FLmRNA /CNT=17 /TID=Hs.73957.0 /TIER=FL /STK=0 /UG=Hs.73957 /LL=5868 /DEF=Homo sapiens RAB5A, member RAS oncogene family (RAB5A), mRNA. /PROD=RAB5A, member RAS oncogene family /FL=gb:M28215.1 gb:NM_004162.1"
211569_s_at	13476.1825	16417.61	-4.640624	0.000203	1119.174814	0.854654	"gb:AF001903.1 /DB_XREF=gi:2078328 /FEA=FLmRNA /CNT=1 /TID=Hs.8110.1 /TIER=FL /STK=0 /UG=Hs.8110 /LL=3033 /UG_GENE=HADHSC /DEF=Human 3-hydroxyacyl-CoA dehydrogenase, isoform 2 mRNA, complete cds. /PROD=3-hydroxyacyl-CoA dehydrogenase, isoform 2 /FL=gb:AF001903.1"
206231_at	620.3875	1129.90375	-4.639454	0.000204	219.396019	0.570641	"gb:NM_002248.2 /DB_XREF=gi:6631091 /GEN=KCNN1 /FEA=FLmRNA /CNT=20 /TID=Hs.158173.0 /TIER=FL /STK=0 /UG=Hs.158173 /LL=3780 /DEF=Homo sapiens potassium intermediatesmall conductance calcium-activated channel, subfamily N, member 1 (KCNN1), mRNA. /PROD=potassium intermediatesmall conductancecalcium-activated channel, subfamily N, member 1 /FL=gb:U69883.2 gb:NM_002248.2"
228149_at	3471.17625	4533.59625	-4.636926	0.000205	573.201664	0.74307	Consensus includes gb:BF432926 /FEA=EST /DB_XREF=gi:11445089 /DB_XREF=est:7n28e12.x1 /CLONE=IMAGE:3565942 /UG=Hs.292478 ESTs
228989_at	1148.885	1591.3	-4.633923	0.000206	182.172015	0.755001	"Consensus includes gb:AW291159 /FEA=EST /DB_XREF=gi:6697795 /DB_XREF=est:UI-H-BI2-agb-d-09-0-UI.s1 /CLONE=IMAGE:2723753 /UG=Hs.324453 ESTs, Moderately similar to TYSY_HUMAN THYMIDYLATE SYNTHASE H.sapiens"
227546_x_at	4656.63375	5768.4325	-4.63224	0.000207	675.848964	0.763777	Consensus includes gb:AI738987 /FEA=EST /DB_XREF=gi:5100968 /DB_XREF=est:wi12h03.x1 /CLONE=IMAGE:2390069 /UG=Hs.76239 hypothetical protein FLJ20608
204173_at	14431.98	17866.0125	-4.63196	0.000207	2076.724646	0.771066	"gb:NM_002475.1 /DB_XREF=gi:4505302 /GEN=MYL1 /FEA=FLmRNA /CNT=86 /TID=Hs.90318.0 /TIER=FL+Stack /STK=30 /UG=Hs.90318 /LL=4632 /DEF=Homo sapiens myosin, light polypeptide 1, alkali; skeletal, fast (MYL1), mRNA. /PROD=myosin, light polypeptide 1, alkali; skeletal,fast /FL=gb:NM_002475.1 gb:M31211.1"
211699_x_at	37767.5275	54168.39	-4.631485	0.000207	8074.543519	0.690318	"gb:AF349571.1 /DB_XREF=gi:13650073 /GEN=HBA1 /FEA=FLmRNA /CNT=1 /TID=HsAffx.900630.885 /TIER=FL /STK=0 /DEF=Homo sapiens hemoglobin alpha-1 globin chain (HBA1) mRNA, complete cds. /PROD=hemoglobin alpha-1 globin chain /FL=gb:AF349571.1"
211254_x_at	42386.855	53360.105	-4.625816	0.00021	5676.976494	0.772289	"gb:AF031549.1 /DB_XREF=gi:2909820 /GEN=Rh50 /FEA=FLmRNA /CNT=1 /TID=Hs.169536.2 /TIER=FL /STK=0 /UG=Hs.169536 /LL=6005 /DEF=Homo sapiens mutant erythrocyte membrane glycoprotein Rh50 (Rh50) mRNA, complete cds. /PROD=mutant erythrocyte membrane glycoprotein Rh50 /FL=gb:AF031549.1"
220477_s_at	12000.345	14147.1925	-4.625161	0.00021	1207.19697	0.8258	"gb:NM_014145.1 /DB_XREF=gi:7661833 /GEN=HSPC274 /FEA=FLmRNA /CNT=7 /TID=Hs.323476.0 /TIER=FL /STK=0 /UG=Hs.323476 /LL=29058 /DEF=Homo sapiens HSPC274 protein (HSPC274), mRNA. /PROD=HSPC274 protein /FL=gb:NM_014145.1 gb:AF161392.1"
207782_s_at	4528.405	5963.6575	-4.624901	0.00021	613.904265	0.786958	"gb:NM_007319.1 /DB_XREF=gi:7549814 /GEN=PSEN1 /FEA=FLmRNA /CNT=3 /TID=Hs.3260.1 /TIER=FL /STK=0 /UG=Hs.3260 /LL=5663 /DEF=Homo sapiens presenilin 1 (Alzheimer disease 3) (PSEN1), transcript variant I-374., mRNA. /PROD=presenilin 1 isoform I-374 /FL=gb:NM_007319.1 gb:U40380.1"
238559_at	27.47	205.03	-4.62426	0.000211	68.960974	0.287524	Consensus includes gb:AI269471 /FEA=EST /DB_XREF=gi:3888638 /DB_XREF=est:qw93h11.x1 /CLONE=IMAGE:1998693 /UG=Hs.187018 ESTs
210286_s_at	434.53625	683.765	-4.621556	0.000212	105.210889	0.662834	"gb:AF053755.1 /DB_XREF=gi:6650103 /GEN=BT /FEA=FLmRNA /CNT=14 /TID=Hs.132904.3 /TIER=FL /STK=0 /UG=Hs.132904 /LL=9497 /DEF=Homo sapiens bicarbonate transporter (BT) mRNA, complete cds. /PROD=bicarbonate transporter /FL=gb:AF053755.1"
53071_s_at	10279.3125	12403.6575	-4.62129	0.000212	943.724002	0.841571	"Cluster Incl. AI885411:wl93e01.x1 Homo sapiens cDNA, 3  end /clone=IMAGE-2432472 /clone_end=3  /gb=AI885411 /gi=5590575 /ug=Hs.54558 /len=586"
211298_s_at	216.8975	429.24625	-4.616597	0.000214	92.508017	0.553751	"gb:AF116645.1 /DB_XREF=gi:7959790 /FEA=FLmRNA /CNT=1 /TID=Hs.184411.2 /TIER=FL /STK=0 /UG=Hs.184411 /LL=213 /UG_GENE=ALB /DEF=Homo sapiens PRO1708 mRNA, complete cds. /PROD=PRO1708 /FL=gb:AF116645.1"
211797_s_at	3019.855	4008.075	-4.614634	0.000215	511.184091	0.739727	"gb:U62296.1 /DB_XREF=gi:1669493 /FEA=FLmRNA /CNT=3 /TID=Hs.168157.3 /TIER=FL /STK=0 /UG=Hs.168157 /LL=4802 /UG_GENE=NFYC /DEF=Human transcription factor NF-YC subunit mRNA, complete cds. /PROD=transcription factor NF-YC subunit /FL=gb:U62296.1"
208832_at	2049.095	2509.285	-4.612626	0.000216	247.952932	0.798436	gb:AW241832 /DB_XREF=gi:6575586 /DB_XREF=xn75g09.x1 /CLONE=IMAGE:2700352 /FEA=FLmRNA /CNT=227 /TID=Hs.13493.0 /TIER=Stack /STK=14 /UG=Hs.13493 /LL=25814 /UG_GENE=E46L /UG_TITLE=like mouse brain protein E46 /FL=gb:AL050282.1 gb:NM_013236.1 gb:AF119662.1
226807_at	2271.6975	2989.32	-4.61022	0.000217	346.523656	0.760251	Consensus includes gb:AL038511 /FEA=EST /DB_XREF=gi:5407708 /DB_XREF=est:DKFZp566D0246_s1 /CLONE=DKFZp566D0246 /UG=Hs.125316 ESTs
209388_at	23231.085	27711.9875	-4.610066	0.000217	2121.584663	0.843786	"gb:BC000927.1 /DB_XREF=gi:12654216 /FEA=FLmRNA /CNT=87 /TID=Hs.49007.0 /TIER=FL+Stack /STK=33 /UG=Hs.49007 /LL=10914 /UG_GENE=PAPOLA /DEF=Homo sapiens, Similar to poly (A) polymerase, clone MGC:5378, mRNA, complete cds. /PROD=Similar to poly (A) polymerase /FL=gb:BC000927.1"
32541_at	2211.2525	2808.0175	-4.609904	0.000217	271.516074	0.798667	"Cluster Incl. S46622:calcineurin A catalytic subunit [human, testis, mRNA, 2134 nt] /cds=(286,1794) /gb=S46622 /gi=258000 /ug=Hs.75206 /len=2134"
217968_at	5750.545	7412.025	-4.609324	0.000218	846.59436	0.763054	"gb:NM_003310.1 /DB_XREF=gi:4507702 /GEN=TSSC1 /FEA=FLmRNA /CNT=180 /TID=Hs.4992.0 /TIER=FL+Stack /STK=95 /UG=Hs.4992 /LL=7260 /DEF=Homo sapiens tumor suppressing subtransferable candidate 1 (TSSC1), mRNA. /PROD=tumor suppressing subtransferable candidate 1 /FL=gb:NM_003310.1 gb:BC002485.1 gb:AF019952.1"
220892_s_at	19324.4125	34584.77	-4.606441	0.000219	9432.205302	0.47554	"gb:NM_021154.1 /DB_XREF=gi:10863954 /GEN=PSA /FEA=FLmRNA /CNT=3 /TID=Hs.286049.0 /TIER=FL /STK=0 /UG=Hs.286049 /LL=29968 /DEF=Homo sapiens phosphoserine aminotransferase (PSA), mRNA. /PROD=phosphoserine aminotransferase /FL=gb:AF113132.1 gb:NM_021154.1"
203179_at	2214.4425	2873.47	-4.605269	0.00022	282.117608	0.795286	"gb:NM_000155.1 /DB_XREF=gi:4557614 /GEN=GALT /FEA=FLmRNA /CNT=98 /TID=Hs.75641.0 /TIER=FL+Stack /STK=53 /UG=Hs.75641 /LL=2592 /DEF=Homo sapiens galactose-1-phosphate uridylyltransferase (GALT), mRNA. /PROD=galactose-1-phosphate uridylyltransferase /FL=gb:M60091.1 gb:NM_000155.1"
221938_x_at	1729.3025	2521.23	-4.60323	0.000221	368.066632	0.696143	"gb:AW262690 /DB_XREF=gi:6639506 /DB_XREF=xq93d08.x1 /CLONE=IMAGE:2758191 /FEA=mRNA /CNT=29 /TID=Hs.31659.1 /TIER=Stack /STK=8 /UG=Hs.31659 /LL=10025 /UG_GENE=TRAP95 /UG_TITLE=thyroid hormone receptor-associated protein, 95-kD subunit"
224742_at	1395.9725	2009.225	-4.603063	0.000221	249.507604	0.740309	Consensus includes gb:BF570412 /FEA=EST /DB_XREF=gi:11644124 /DB_XREF=est:602185875T1 /CLONE=IMAGE:4310034 /UG=Hs.236522 DKFZP434P106 protein
228410_at	2335.9575	3472.43875	-4.602831	0.000221	447.233198	0.722194	Consensus includes gb:AA495984 /FEA=EST /DB_XREF=gi:2229305 /DB_XREF=est:zw06d08.s1 /CLONE=IMAGE:768495 /UG=Hs.102630 ESTs
201528_at	22805.035	25328.6275	-4.601091	0.000222	1254.16352	0.897529	gb:BG398414 /DB_XREF=gi:13291862 /DB_XREF=602439888F1 /CLONE=IMAGE:4566380 /FEA=FLmRNA /CNT=216 /TID=Hs.84318.0 /TIER=Stack /STK=68 /UG=Hs.84318 /LL=6117 /UG_GENE=RPA1 /UG_TITLE=replication protein A1 (70kD) /FL=gb:M63488.1 gb:NM_002945.1
209372_x_at	7905.0675	10045.43	-4.59979	0.000222	1214.819026	0.763777	"gb:BF971587 /DB_XREF=gi:12338802 /DB_XREF=602239834F1 /CLONE=IMAGE:4328385 /FEA=FLmRNA /CNT=317 /TID=Hs.179661.3 /TIER=Stack /STK=10 /UG=Hs.179661 /LL=7280 /UG_GENE=TUBB /UG_TITLE=tubulin, beta polypeptide /FL=gb:BC001352.1"
209141_at	18289.885	20859.7775	-4.598232	0.000223	1014.73248	0.89896	gb:AW299555 /DB_XREF=gi:6709232 /DB_XREF=xs51d10.x1 /CLONE=IMAGE:2773171 /FEA=FLmRNA /CNT=144 /TID=Hs.78563.0 /TIER=Stack /STK=35 /UG=Hs.78563 /LL=7326 /UG_GENE=UBE2G1 /UG_TITLE=ubiquitin-conjugating enzyme E2G 1 (homologous to C. elegans UBC7) /FL=gb:BC002775.1 gb:NM_003342.1 gb:D78514.1
205122_at	10114.8275	14386.6225	-4.595378	0.000225	2764.224599	0.633892	gb:BF439316 /DB_XREF=gi:11451833 /DB_XREF=nab62g12.x1 /CLONE=IMAGE:3272638 /FEA=FLmRNA /CNT=65 /TID=Hs.78531.0 /TIER=Stack /STK=27 /UG=Hs.78531 /LL=8577 /UG_GENE=TMEFF1 /UG_TITLE=transmembrane protein with EGF-like and two follistatin-like domains 1 /FL=gb:U19878.1 gb:NM_003692.1
221822_at	1857.13	2468.105	-4.594041	0.000225	261.906246	0.775742	"gb:BE544663 /DB_XREF=gi:9773308 /DB_XREF=601074131F1 /CLONE=IMAGE:3460398 /FEA=EST /CNT=66 /TID=Hs.110407.0 /TIER=Stack /STK=24 /UG=Hs.110407 /UG_TITLE=ESTs, Weakly similar to coded for by C. elegans cDNA yk173c12.5 (C.elegans)"
235081_x_at	2468.51	5358.6475	-4.591879	0.000226	967.889071	0.573423	"Consensus includes gb:AI739057 /FEA=EST /DB_XREF=gi:5101038 /DB_XREF=est:wi34g07.x1 /CLONE=IMAGE:2392188 /UG=Hs.189823 ESTs, Weakly similar to A46010 X-linked retinopathy protein H.sapiens"
239910_at	304.17125	594.43875	-4.587438	0.000228	131.708752	0.50661	"Consensus includes gb:AI394154 /FEA=EST /DB_XREF=gi:4223701 /DB_XREF=est:tg60f08.x1 /CLONE=IMAGE:2113191 /UG=Hs.310638 ESTs, Weakly similar to unknown protein H.sapiens"
244206_at	144.88625	353.7875	-4.585136	0.00023	103.497005	0.406957	Consensus includes gb:AW469676 /FEA=EST /DB_XREF=gi:7039794 /DB_XREF=est:hd32h03.x1 /CLONE=IMAGE:2911253 /UG=Hs.166432 ESTs
227658_s_at	1909.745	2581.665	-4.583815	0.00023	276.210782	0.769376	"Consensus includes gb:BE550332 /FEA=EST /DB_XREF=gi:9792024 /DB_XREF=est:7a22b12.x1 /CLONE=IMAGE:3219455 /UG=Hs.41086 pleckstrin homology domain-containing, family A (phosphoinositide binding specific) member 3"
225260_s_at	39940.0075	45562.2525	-4.582432	0.000231	2213.129307	0.899953	"Consensus includes gb:AL551823 /FEA=EST /DB_XREF=gi:12890139 /DB_XREF=est:AL551823 /CLONE=CS0DI061YH07 (5 prime) /UG=Hs.50252 Homo sapiens HSPC283 mRNA, partial cds"
230108_at	1092.28	1398.315	-4.582194	0.000231	153.851504	0.775572	Consensus includes gb:BF433475 /FEA=EST /DB_XREF=gi:11445638 /DB_XREF=est:7q53f12.x1 /CLONE=IMAGE:3702286 /UG=Hs.98361 ESTs
205995_x_at	4586.5075	6139.35	-4.577731	0.000233	730.191407	0.750657	"gb:NM_014642.1 /DB_XREF=gi:7661875 /GEN=KIAA0036 /FEA=FLmRNA /CNT=17 /TID=Hs.169387.0 /TIER=FL /STK=3 /UG=Hs.169387 /LL=9657 /DEF=Homo sapiens KIAA0036 gene product (KIAA0036), mRNA. /PROD=KIAA0036 gene product /FL=gb:D25278.1 gb:NM_014642.1"
225723_at	6136.0775	8902.035	-4.574035	0.000235	1211.56303	0.714861	"Consensus includes gb:BE794699 /FEA=EST /DB_XREF=gi:10215897 /DB_XREF=est:601590516F1 /CLONE=IMAGE:3944690 /UG=Hs.284207 Homo sapiens, Similar to RIKEN cDNA 1110021J02 gene, clone IMAGE:2821370, mRNA, partial cds"
220143_x_at	2871.3875	3670.3625	-4.573323	0.000236	399.544127	0.783012	"gb:NM_018032.1 /DB_XREF=gi:8922296 /GEN=LUC7L /FEA=FLmRNA /CNT=9 /TID=Hs.16803.0 /TIER=FL /STK=1 /UG=Hs.16803 /LL=55692 /DEF=Homo sapiens LUC7 (S. cerevisiae)-like (LUC7L), mRNA. /PROD=LUC7 (S. cerevisiae)-like /FL=gb:NM_018032.1"
203212_s_at	2423.70625	3133.185	-4.57308	0.000236	338.855798	0.777831	"gb:NM_016156.1 /DB_XREF=gi:7705563 /GEN=KIAA1073 /FEA=FLmRNA /CNT=104 /TID=Hs.181326.0 /TIER=FL /STK=2 /UG=Hs.181326 /LL=51345 /DEF=Homo sapiens KIAA1073 protein (KIAA1073), mRNA. /PROD=KIAA1073 protein /FL=gb:NM_016156.1 gb:AB028996.1"
210153_s_at	11546.525	13875.115	-4.572752	0.000236	1008.661059	0.848418	"gb:M55905.1 /DB_XREF=gi:187299 /GEN=NAD(P)+ -dependent malic enzyme /FEA=FLmRNA /CNT=21 /TID=Hs.75342.1 /TIER=FL /STK=1 /UG=Hs.75342 /LL=4200 /DEF=Human mitochondrial NAD(P)+ dependent malic enzyme mRNA, complete cds. /PROD=mitochondrial NAD(P)+ -dependent malic enzyme /FL=gb:NM_002396.2 gb:M55905.1"
204727_at	1367.65125	2034.76125	-4.571181	0.000237	376.609023	0.624889	gb:AW772140 /DB_XREF=gi:7704203 /DB_XREF=hn68b03.x1 /CLONE=IMAGE:3033005 /FEA=FLmRNA /CNT=54 /TID=Hs.72160.0 /TIER=ConsEnd /STK=3 /UG=Hs.72160 /LL=11169 /UG_GENE=AND-1 /UG_TITLE=AND-1 protein /FL=gb:NM_007086.1
1557309_at	438.3425	891.64625	-4.567731	0.000239	223.42379	0.507879	"gb:BC016588.1 /DB_XREF=gi:16741561 /TID=Hs2.351233.1 /CNT=6 /FEA=mRNA /TIER=ConsEnd /STK=1 /UG=Hs.351233 /UG_TITLE=Homo sapiens, clone IMAGE:4499339, mRNA, partial cds /DEF=Homo sapiens, clone IMAGE:4499339, mRNA, partial cds."
218283_at	25668.0275	31744.345	-4.566367	0.000239	3088.625282	0.804157	"gb:NM_016305.1 /DB_XREF=gi:10047103 /GEN=LOC51188 /FEA=FLmRNA /CNT=128 /TID=Hs.9774.0 /TIER=FL+Stack /STK=76 /UG=Hs.9774 /LL=51188 /DEF=Homo sapiens kiaa-iso protein (LOC51188), mRNA. /PROD=kiaa-iso protein /FL=gb:NM_016305.1 gb:AF201950.1"
235096_at	2584.3675	3467.22	-4.566174	0.000239	458.141285	0.738897	"Consensus includes gb:AA074729 /FEA=EST /DB_XREF=gi:1614736 /DB_XREF=est:zm85b05.s1 /CLONE=IMAGE:544689 /UG=Hs.296420 ESTs, Weakly similar to Atu D.melanogaster"
223240_at	3772.125	5487.6575	-4.565686	0.00024	993.247551	0.632666	"gb:AF201932.1 /DEF=Homo sapiens DC10 (DC10) mRNA, complete cds. /FEA=mRNA /GEN=DC10 /PROD=DC10 /DB_XREF=gi:9295167 /UG=Hs.76917 F-box only protein 8 /FL=gb:AF233224.1 gb:AF201932.1"
210306_at	1109.8	1623.97	-4.565338	0.00024	243.365351	0.700658	"gb:U89358.1 /DB_XREF=gi:3811110 /FEA=FLmRNA /CNT=13 /TID=Hs.300863.0 /TIER=FL /STK=0 /UG=Hs.300863 /LL=24143 /UG_GENE=KIAA0681 /DEF=Human l(3)mbt protein homolog mRNA, complete cds. /PROD=l(3)mbt protein homolog /FL=gb:U89358.1"
218122_s_at	7393.95	9664.755	-4.561771	0.000242	1029.002885	0.778517	"gb:NM_021627.1 /DB_XREF=gi:11055993 /GEN=SENP2 /FEA=FLmRNA /CNT=115 /TID=Hs.3355.0 /TIER=FL /STK=0 /UG=Hs.3355 /LL=59343 /DEF=Homo sapiens sentrin-specific protease (SENP2), mRNA. /PROD=sentrin-specific protease /FL=gb:AF151697.2 gb:NM_021627.1"
221002_s_at	2925.7575	3833.715	-4.558038	0.000244	352.942555	0.805964	"gb:NM_030927.1 /DB_XREF=gi:13569888 /GEN=MGC11352 /FEA=FLmRNA /CNT=1 /TID=HsAffx.900119.151 /TIER=FL /STK=0 /DEF=Homo sapiens hypothetical protein MGC11352 (MGC11352), mRNA. /PROD=hypothetical protein MGC11352 /FL=gb:NM_030927.1"
208692_at	158788.025	166355.685	-4.557464	0.000244	3915.23278	0.952083	"gb:U14990.1 /DB_XREF=gi:555940 /GEN=rpS3 /FEA=FLmRNA /CNT=639 /TID=Hs.252259.0 /TIER=FL /STK=1 /UG=Hs.252259 /LL=6188 /DEF=Human XP1PO ribosomal protein S3 (rpS3) mRNA, complete cds. /PROD=ribosomal protein S3 /FL=gb:U14991.1 gb:U14990.1 gb:U14992.1 gb:BC003137.1 gb:NM_001005.1"
237449_at	390.73	661.995	-4.555646	0.000245	136.15354	0.588645	Consensus includes gb:BF447038 /FEA=EST /DB_XREF=gi:11512176 /DB_XREF=est:7o67f03.x1 /CLONE=IMAGE:3579388 /UG=Hs.34981 ESTs
204399_s_at	1419.3275	2178.165	-4.553297	0.000246	408.34836	0.63227	gb:AI582285 /DB_XREF=gi:4568182 /DB_XREF=tq65h11.x1 /CLONE=IMAGE:2213733 /FEA=FLmRNA /CNT=70 /TID=Hs.24178.0 /TIER=Stack /STK=10 /UG=Hs.24178 /LL=24139 /UG_GENE=EMAP-2 /UG_TITLE=microtubule-associated protein like echinoderm EMAP /FL=gb:NM_012155.1 gb:AF103939.1
223649_s_at	12417.7575	15597.05	-4.551822	0.000247	1566.92588	0.792122	"gb:AF317711.1 /DEF=Homo sapiens mitochondrial carrier protein CGI-69 long form mRNA, complete cds.  /FEA=mRNA /PROD=mitochondrial carrier protein CGI-69 long form /DB_XREF=gi:12620399 /UG=Hs.237924 CGI-69 protein /FL=gb:AF317711.1"
1552344_s_at	3155.93	4166.7175	-4.550224	0.000248	489.311991	0.759457	"gb:NM_054026.1 /DB_XREF=gi:17978499 /GEN=CNOT7 /TID=Hs2.380963.2 /CNT=53 /FEA=FLmRNA /TIER=FL /STK=6 /LL=29883 /UG=Hs.380963 /DEF=Homo sapiens CCR4-NOT transcription complex, subunit 7 (CNOT7), transcript variant 2, mRNA. /PROD=CCR4-NOT transcription complex, subunit 7,isoform 2 /FL=gb:NM_054026.1"
214037_s_at	956.645	1314.39	-4.549599	0.000248	220.852823	0.681154	gb:BF224247 /DB_XREF=gi:11131508 /DB_XREF=7q85b07.x1 /CLONE=IMAGE:3705156 /FEA=EST /CNT=15 /TID=Hs.26333.1 /TIER=Stack /STK=12 /UG=Hs.26333 /LL=28952 /UG_GENE=JM1 /UG_TITLE=JM1 protein
222165_x_at	5067.115	6318.2275	-4.549431	0.000248	618.604946	0.802528	"gb:AK022885.1 /DB_XREF=gi:10434538 /FEA=mRNA /CNT=4 /TID=Hs.95867.1 /TIER=ConsEnd /STK=0 /UG=Hs.95867 /LL=79095 /UG_GENE=EST00098 /UG_TITLE=hypothetical protein EST00098 /DEF=Homo sapiens cDNA FLJ12823 fis, clone NT2RP2002752."
78383_at	1902.2525	2776.95375	-4.548803	0.000249	359.775435	0.724955	"Cluster Incl. AI150117:qf44e06.x1 Homo sapiens cDNA, 3  end /clone=IMAGE-1752898 /clone_end=3  /gb=AI150117 /gi=3678586 /ug=Hs.121573 /len=482"
213468_at	1627.2175	2195.1725	-4.5485	0.000249	287.503349	0.738962	"gb:AI918117 /DB_XREF=gi:5637972 /DB_XREF=tn06b07.x1 /CLONE=IMAGE:2166805 /FEA=mRNA /CNT=39 /TID=Hs.99987.0 /TIER=Stack /STK=12 /UG=Hs.99987 /LL=2068 /UG_GENE=ERCC2 /UG_TITLE=excision repair cross-complementing rodent repair deficiency, complementation group 2 (xeroderma pigmentosum D)"
232394_at	127.3175	350.1075	-4.546372	0.00025	107.499424	0.403152	Consensus includes gb:AW291354 /FEA=EST /DB_XREF=gi:6698074 /DB_XREF=est:UI-H-BI2-agh-g-09-0-UI.s1 /CLONE=IMAGE:2724305 /UG=Hs.205842 Homo sapiens mRNA; cDNA DKFZp434L231 (from clone DKFZp434L231)
228293_at	6011.1925	7542.53	-4.545421	0.000251	779.247596	0.796054	Consensus includes gb:AJ245600.1 /DEF=Homo sapiens mRNA for hypothetical protein (TR2D15 gene). /FEA=mRNA /GEN=TR2D15 /PROD=hypothetical protein /DB_XREF=gi:5763726 /UG=Hs.180545 Homo sapiens mRNA for hypothetical protein (TR2D15 gene)
227110_at	8421.155	12242.81	-4.544366	0.000251	1738.819954	0.714072	Consensus includes gb:AA126793 /FEA=EST /DB_XREF=gi:1686275 /DB_XREF=est:zn87g11.s1 /CLONE=IMAGE:565220 /UG=Hs.182447 heterogeneous nuclear ribonucleoprotein C (C1C2)
244822_at	1428.60625	2120.015	-4.543276	0.000252	413.897133	0.632539	Consensus includes gb:AA811244 /FEA=EST /DB_XREF=gi:2880855 /DB_XREF=est:ob58h11.s1 /CLONE=IMAGE:1335621 /UG=Hs.164168 ESTs
243411_at	653.8275	979.81	-4.540289	0.000253	164.763324	0.659856	Consensus includes gb:AI424415 /FEA=EST /DB_XREF=gi:4270346 /DB_XREF=est:te90e11.x1 /CLONE=IMAGE:2093996 /UG=Hs.143719 ESTs
203677_s_at	3495.9375	4603.8225	-4.537567	0.000255	503.556263	0.776914	"gb:NM_004178.2 /DB_XREF=gi:7427525 /GEN=TARBP2 /FEA=FLmRNA /CNT=75 /TID=Hs.326.0 /TIER=FL+Stack /STK=39 /UG=Hs.326 /LL=6895 /DEF=Homo sapiens TAR (HIV) RNA-binding protein 2 (TARBP2), mRNA. /PROD=TAR (HIV) RNA-binding protein 2 /FL=gb:U08998.2 gb:NM_004178.2"
219056_at	1864.625	2990.7475	-4.536368	0.000256	574.007024	0.62618	"gb:NM_024570.1 /DB_XREF=gi:13375741 /GEN=FLJ11712 /FEA=FLmRNA /CNT=52 /TID=Hs.14920.0 /TIER=FL /STK=6 /UG=Hs.14920 /LL=79621 /DEF=Homo sapiens hypothetical protein FLJ11712 (FLJ11712), mRNA. /PROD=hypothetical protein FLJ11712 /FL=gb:NM_024570.1"
227647_at	898	1228.4575	-4.534648	0.000257	230.64453	0.650102	"Consensus includes gb:AI692703 /FEA=EST /DB_XREF=gi:4970043 /DB_XREF=est:wd86h09.x1 /CLONE=IMAGE:2338529 /UG=Hs.30715 potassium voltage-gated channel, Isk-related family, member 3"
221765_at	5550.36	6586.16	-4.532543	0.000258	612.224869	0.811369	gb:AI378044 /DB_XREF=gi:4187897 /DB_XREF=te67h09.x1 /CLONE=IMAGE:2091809 /FEA=EST /CNT=145 /TID=Hs.23703.0 /TIER=Stack /STK=21 /UG=Hs.23703 /UG_TITLE=ESTs
1555967_at	976.445	1402.4175	-4.532339	0.000258	202.549186	0.702677	"gb:AA362254 /DB_XREF=gi:2014625 /DB_XREF=EST71728 /TID=Hs2.21423.1 /CNT=15 /FEA=mRNA /TIER=Stack /STK=9 /UG=Hs.21423 /UG_TITLE=Homo sapiens cDNA FLJ30424 fis, clone BRACE2008881, weakly similar to ZINC FINGER PROTEIN 195."
212658_at	1578.97	2120.235	-4.532091	0.000258	322.016805	0.706774	gb:N66633 /DB_XREF=gi:1218758 /DB_XREF=yy70f02.s1 /CLONE=IMAGE:278907 /FEA=mRNA /CNT=116 /TID=Hs.79299.0 /TIER=Stack /STK=56 /UG=Hs.79299 /LL=10184 /UG_GENE=LHFPL2 /UG_TITLE=lipoma HMGIC fusion partner-like 2
209731_at	1889.4575	2949.265	-4.531416	0.000258	525.477972	0.650844	"gb:U79718.1 /DB_XREF=gi:1800270 /GEN=OCTS3 /FEA=FLmRNA /CNT=80 /TID=Hs.66196.0 /TIER=FL+Stack /STK=27 /UG=Hs.66196 /LL=4913 /DEF=Human endonuclease III homolog 1 (OCTS3) mRNA, complete cds. /PROD=endonuclease III homolog 1, hNTH1 /FL=gb:U79718.1 gb:AB001575.1 gb:BC000391.1 gb:BC003014.1 gb:NM_002528.3 gb:U81285.1"
209052_s_at	3066.6125	3836.6175	-4.528847	0.00026	436.43114	0.775568	gb:BF111870 /DB_XREF=gi:10941560 /DB_XREF=7l36f11.x1 /CLONE=IMAGE:3523724 /FEA=FLmRNA /CNT=235 /TID=Hs.110457.3 /TIER=Stack /STK=26 /UG=Hs.110457 /LL=7468 /UG_GENE=WHSC1 /UG_TITLE=Wolf-Hirschhorn syndrome candidate 1 /FL=gb:AF083389.1
201582_at	1759.08125	2584.27125	-4.527761	0.000261	512.315653	0.636572	"gb:AL121900 /DB_XREF=gi:11121203 /FEA=FLmRNA /CNT=201 /TID=Hs.173497.0 /TIER=Stack /STK=8 /UG=Hs.173497 /LL=10483 /UG_GENE=SEC23B /UG_TITLE=Sec23 (S. cerevisiae) homolog B /DEF=Human DNA sequence from clone RP11-379J5 on chromosome 20 Contains the last exon of the SEC23B gene for Sec23 (S. cerevisiae) homolog B, a putative novel gene, the 5 end of the gene for a novel protein similar to bacterial histidyl-tRNA synthetas... /FL=gb:NM_006363.1 gb:BC005404.1"
204003_s_at	5504.6025	6938.675	-4.525836	0.000262	629.483423	0.815459	"gb:NM_007342.1 /DB_XREF=gi:6679073 /GEN=NLP_1 /FEA=FLmRNA /CNT=80 /TID=Hs.168352.0 /TIER=FL /STK=0 /UG=Hs.168352 /LL=11097 /DEF=Homo sapiens nucleoporin-like protein 1 (NLP_1), mRNA. /PROD=nucleoporin-like protein 1 /FL=gb:U97198.1 gb:NM_007342.1"
215993_at	89.72125	199.55	-4.522345	0.000264	48.828544	0.463427	gb:AF070543.1 /DB_XREF=gi:3387903 /FEA=mRNA /CNT=4 /TID=Hs.155915.0 /TIER=ConsEnd /STK=0 /UG=Hs.155915 /UG_TITLE=Homo sapiens clone 24740 mRNA sequence /DEF=Homo sapiens clone 24740 mRNA sequence.
239314_at	1153.12	1774.815	-4.521604	0.000264	272.033085	0.681461	"Consensus includes gb:AV688972 /FEA=EST /DB_XREF=gi:10290835 /DB_XREF=est:AV688972 /CLONE=GKCBWC09 /UG=Hs.136944 ESTs, Weakly similar to T14767 hypothetical protein DKFZp566D1824.1 H.sapiens"
204750_s_at	1316.52	1776.855	-4.520368	0.000265	217.116044	0.754073	gb:BF196457 /DB_XREF=gi:11084425 /DB_XREF=hr86d10.x1 /CLONE=IMAGE:3135379 /FEA=FLmRNA /CNT=51 /TID=Hs.239727.0 /TIER=Stack /STK=10 /UG=Hs.239727 /LL=1824 /UG_GENE=DSC2 /UG_TITLE=desmocollin 2 /FL=gb:NM_004949.1
209911_x_at	30026.42	42555.7875	-4.519072	0.000266	6862.192731	0.674855	"gb:BC002842.1 /DB_XREF=gi:12803984 /FEA=FLmRNA /CNT=36 /TID=Hs.180779.0 /TIER=FL /STK=0 /UG=Hs.180779 /LL=3017 /UG_GENE=H2BFB /DEF=Homo sapiens, H2B histone family, member B, clone MGC:3802, mRNA, complete cds. /PROD=H2B histone family, member B /FL=gb:BC002842.1 gb:NM_021063.1"
218128_at	2491.5875	4190.645	-4.517518	0.000267	911.722855	0.570122	"gb:AU151875 /DB_XREF=gi:11013396 /DB_XREF=AU151875 /CLONE=NT2RP2006282 /FEA=FLmRNA /CNT=132 /TID=Hs.84928.0 /TIER=Stack /STK=9 /UG=Hs.84928 /LL=4801 /UG_GENE=NFYB /UG_TITLE=nuclear transcription factor Y, beta /FL=gb:NM_006166.2 gb:L06145.1 gb:BC005316.1 gb:BC005317.1"
218364_at	3600.48	4129.10125	-4.516138	0.000267	324.492531	0.844372	"gb:NM_017724.1 /DB_XREF=gi:8923223 /GEN=LRRFIP2 /FEA=FLmRNA /CNT=98 /TID=Hs.57672.0 /TIER=FL+Stack /STK=22 /UG=Hs.57672 /LL=9209 /DEF=Homo sapiens leucine rich repeat (in FLII) interacting protein 2 (LRRFIP2), mRNA. /PROD=leucine rich repeat (in FLII) interactingprotein 2 /FL=gb:NM_017724.1"
210760_x_at	159.145	386.1925	-4.513337	0.000269	128.285392	0.357984	"gb:BC002656.1 /DB_XREF=gi:12803642 /FEA=FLmRNA /CNT=4 /TID=Hs.85092.0 /TIER=FL /STK=0 /UG=Hs.85092 /LL=9321 /UG_GENE=TRIP11 /DEF=Homo sapiens, Similar to hypothetical protein FLJ20378, clone MGC:3840, mRNA, complete cds. /PROD=Similar to hypothetical protein FLJ20378 /FL=gb:BC002656.1"
216585_at	131.8175	305.415	-4.50855	0.000272	87.600347	0.417881	"gb:AL031777 /DB_XREF=gi:10198609 /FEA=DNA_3 /CNT=2 /TID=Hs.247812.1 /TIER=ConsEnd /STK=0 /UG=Hs.247812 /UG_TITLE=Homo sapiens, clone MGC:12935, mRNA, complete cds /DEF=Human DNA sequence from clone 34B20 on chromosome 6p21.31-22.2. Contains seventeen Histone (pseudo)genes and a 40S Ribosomal protein S10 pseudogene. Contains ESTs, STSs and GSSs"
238686_at	3369.59375	4112.6525	-4.504987	0.000274	399.150492	0.812499	Consensus includes gb:AA130258 /FEA=EST /DB_XREF=gi:1691420 /DB_XREF=est:zl29c04.r1 /CLONE=IMAGE:503334 /UG=Hs.332421 ESTs
229236_s_at	5063.39	6040.3825	-4.503435	0.000275	671.644249	0.783738	"Consensus includes gb:AI346445 /FEA=EST /DB_XREF=gi:4083651 /DB_XREF=est:qp45a06.x1 /CLONE=IMAGE:1925938 /UG=Hs.19954 ESTs, Weakly similar to T24465 hypothetical protein T04F8.1 - Caenorhabditis elegans C.elegans"
213239_at	1781.435	3053.235	-4.498254	0.000278	734.260374	0.55342	"gb:NM_006346.1 /DB_XREF=gi:5453889 /GEN=PIBF1 /FEA=FLmRNA /CNT=59 /TID=Hs.43913.0 /TIER=FL+Stack /STK=23 /UG=Hs.43913 /LL=10464 /DEF=Homo sapiens PIBF1 gene product (PIBF1), mRNA. /PROD=PIBF1 gene product /FL=gb:NM_006346.1"
205973_at	366.05625	613.4825	-4.493319	0.000281	111.984816	0.627086	"gb:NM_022549.1 /DB_XREF=gi:12025679 /GEN=FEZ1 /FEA=FLmRNA /CNT=24 /TID=Hs.79226.0 /TIER=FL /STK=0 /UG=Hs.79226 /LL=9638 /DEF=Homo sapiens fasciculation and elongation protein zeta 1 (zygin I) (FEZ1), transcript variant 2, mRNA. /PROD=zygin 1, isoform 2 /FL=gb:U60062.1 gb:NM_022549.1"
219174_at	1086.33875	2002.6425	-4.490104	0.000283	483.319096	0.533032	"gb:NM_025103.1 /DB_XREF=gi:13376668 /GEN=FLJ22621 /FEA=FLmRNA /CNT=49 /TID=Hs.288617.0 /TIER=FL /STK=3 /UG=Hs.288617 /LL=80173 /DEF=Homo sapiens hypothetical protein FLJ22621 (FLJ22621), mRNA. /PROD=hypothetical protein FLJ22621 /FL=gb:NM_025103.1"
208315_x_at	1091.66875	1378.9625	-4.489844	0.000283	172.517034	0.757387	"gb:NM_003300.1 /DB_XREF=gi:4507678 /GEN=TRAF3 /FEA=FLmRNA /CNT=2 /TID=Hs.297660.0 /TIER=FL /STK=0 /UG=Hs.297660 /LL=7187 /DEF=Homo sapiens TNF receptor-associated factor 3 (TRAF3), mRNA. /PROD=TNF receptor-associated factor 3 /FL=gb:NM_003300.1 gb:U21092.1"
210477_x_at	1453.275	1730.74	-4.489778	0.000283	253.924545	0.724986	"gb:U34822.1 /DB_XREF=gi:1463130 /GEN=JNK1A2 /FEA=FLmRNA /CNT=9 /TID=Hs.190913.0 /TIER=FL /STK=0 /UG=Hs.190913 /LL=5599 /DEF=Human JNK1 alpha2 protein kinase (JNK1A2) mRNA, complete cds. /PROD=JNK1 alpha2 protein kinase /FL=gb:L26318.1 gb:U34822.1 gb:NM_002750.1"
203860_at	3921.5725	4952.01	-4.488984	0.000284	504.638898	0.79433	"gb:NM_000282.1 /DB_XREF=gi:4557832 /GEN=PCCA /FEA=FLmRNA /CNT=90 /TID=Hs.80741.0 /TIER=FL+Stack /STK=40 /UG=Hs.80741 /LL=5095 /DEF=Homo sapiens propionyl Coenzyme A carboxylase, alpha polypeptide (PCCA), nuclear gene encoding mitochondrial protein, mRNA. /PROD=Propionyl-Coenzyme A carboxylase, alphapolypeptide precursor /FL=gb:BC000140.1 gb:NM_000282.1"
205822_s_at	19301.0975	39553.885	-4.485976	0.000286	8939.258518	0.522201	"gb:NM_002130.1 /DB_XREF=gi:4504428 /GEN=HMGCS1 /FEA=FLmRNA /CNT=25 /TID=Hs.77910.0 /TIER=FL /STK=0 /UG=Hs.77910 /LL=3157 /DEF=Homo sapiens 3-hydroxy-3-methylglutaryl-Coenzyme A synthase 1 (soluble) (HMGCS1), mRNA. /PROD=3-hydroxy-3-methylglutaryl-Coenzyme A synthase 1(soluble) /FL=gb:NM_002130.1 gb:L25798.1 gb:BC000297.1"
219502_at	3533.84	5652.8375	-4.484828	0.000286	927.98762	0.668758	"gb:NM_018248.1 /DB_XREF=gi:8922721 /GEN=FLJ10858 /FEA=FLmRNA /CNT=30 /TID=Hs.134403.0 /TIER=FL /STK=1 /UG=Hs.134403 /LL=55247 /DEF=Homo sapiens hypothetical protein FLJ10858 (FLJ10858), mRNA. /PROD=hypothetical protein FLJ10858 /FL=gb:NM_018248.1"
205126_at	9716.91	12247.9875	-4.48343	0.000287	1579.975138	0.751581	"gb:NM_006296.1 /DB_XREF=gi:5454163 /GEN=VRK2 /FEA=FLmRNA /CNT=52 /TID=Hs.82771.0 /TIER=FL+Stack /STK=22 /UG=Hs.82771 /LL=7444 /DEF=Homo sapiens vaccinia related kinase 2 (VRK2), mRNA. /PROD=vaccinia related kinase 2 /FL=gb:NM_006296.1 gb:AB000450.1"
232103_at	2881.72375	4002.92	-4.480704	0.000289	550.785308	0.730725	"Consensus includes gb:AI439695 /FEA=EST /DB_XREF=gi:4306121 /DB_XREF=est:ti60g01.x1 /CLONE=IMAGE:2134896 /UG=Hs.271752 3(2), 5-bisphosphate nucleotidase 1"
235645_at	1852.36625	2986.125	-4.47859	0.00029	728.259968	0.551734	Consensus includes gb:AW501507 /FEA=EST /DB_XREF=gi:7115100 /DB_XREF=est:UI-HF-BP0p-ajd-h-12-0-UI.r1 /CLONE=IMAGE:3074159 /UG=Hs.114658 ESTs
218467_at	63058.6	68917.63	-4.476684	0.000292	3319.929588	0.902742	"gb:NM_020232.1 /DB_XREF=gi:9910421 /GEN=MDS003 /FEA=FLmRNA /CNT=86 /TID=Hs.3726.0 /TIER=FL+Stack /STK=32 /UG=Hs.3726 /LL=56984 /DEF=Homo sapiens x 003 protein (MDS003), mRNA. /PROD=x 003 protein /FL=gb:NM_020232.1 gb:AF168712.1"
203206_at	1176.2175	1677.57125	-4.471183	0.000295	221.672244	0.730498	"gb:NM_014661.1 /DB_XREF=gi:7661937 /GEN=KIAA0140 /FEA=FLmRNA /CNT=134 /TID=Hs.156016.0 /TIER=FL+Stack /STK=55 /UG=Hs.156016 /LL=9679 /DEF=Homo sapiens KIAA0140 gene product (KIAA0140), mRNA. /PROD=KIAA0140 gene product /FL=gb:D50930.1 gb:NM_014661.1"
209762_x_at	1638.66625	2172.0225	-4.470211	0.000296	323.53777	0.71189	"gb:AF280094.1 /DB_XREF=gi:9800493 /FEA=FLmRNA /CNT=73 /TID=Hs.38125.2 /TIER=FL+Stack /STK=13 /UG=Hs.38125 /LL=3436 /UG_GENE=IFI75 /DEF=Homo sapiens transcriptional coactivator Sp110b mRNA, complete cds. /PROD=transcriptional coactivator Sp110b /FL=gb:AF280094.1"
234998_at	2046.62125	2607.765	-4.468501	0.000297	322.365037	0.757277	"Consensus includes gb:N57510 /FEA=EST /DB_XREF=gi:1201400 /DB_XREF=est:yy54f02.s1 /CLONE=IMAGE:277371 /UG=Hs.27384 ESTs, Moderately similar to ALU4_HUMAN ALU SUBFAMILY SB2 SEQUENCE CONTAMINATION WARNING ENTRY H.sapiens"
214550_s_at	10428.2825	13143.42	-4.467341	0.000298	1325.229081	0.796526	"gb:AF145029.1 /DB_XREF=gi:5052413 /GEN=TRN-SR /FEA=FLmRNA /CNT=2 /TID=Hs.69235.1 /TIER=FL /STK=1 /UG=Hs.69235 /LL=23534 /DEF=Homo sapiens transportin-SR (TRN-SR) mRNA, complete cds. /PROD=transportin-SR /FL=gb:AF145029.1"
209279_s_at	7718.065	9812.475	-4.465186	0.000299	1042.409736	0.784729	"gb:BC000245.1 /DB_XREF=gi:12652968 /FEA=FLmRNA /CNT=106 /TID=Hs.57698.0 /TIER=FL /STK=4 /UG=Hs.57698 /LL=50814 /UG_GENE=H105E3 /DEF=Homo sapiens, NAD(P) dependent steroid dehydrogenase-like; H105e3, clone MGC:848, mRNA, complete cds. /PROD=NAD(P) dependent steroid dehydrogenase-like;H105e3 /FL=gb:NM_015922.1 gb:U47105.2 gb:BC000245.1"
213982_s_at	2637.925	3946.01	-4.464565	0.0003	690.703367	0.670098	gb:BG107203 /DB_XREF=gi:12601049 /DB_XREF=602290933F1 /CLONE=IMAGE:4385577 /FEA=EST /CNT=16 /TID=Hs.242271.1 /TIER=Stack /STK=9 /UG=Hs.242271 /LL=9910 /UG_GENE=KIAA0471 /UG_TITLE=KIAA0471 gene product
214500_at	1835.115	2983.12	-4.463616	0.0003	620.207492	0.614549	"gb:AF044286.1 /DB_XREF=gi:3493530 /FEA=FLmRNA /CNT=7 /TID=Hs.75258.2 /TIER=FL /STK=0 /UG=Hs.75258 /LL=9555 /UG_GENE=H2AFY /DEF=Homo sapiens histone macroH2A1.1 mRNA, complete cds. /PROD=histone macroH2A1.1 /FL=gb:AF044286.1"
1557945_at	4766.3525	6254.8575	-4.463392	0.0003	651.926595	0.784031	"gb:BC043594.1 /DB_XREF=gi:27695069 /TID=Hs2.25094.1 /CNT=39 /FEA=mRNA /TIER=ConsEnd /STK=0 /UG=Hs.25094 /UG_TITLE=Homo sapiens, clone IMAGE:5760980, mRNA /DEF=Homo sapiens, clone IMAGE:5760980, mRNA."
214240_at	17922.5475	27363.0625	-4.462806	0.000301	4051.974216	0.689583	gb:AL556409 /DB_XREF=gi:12899058 /DB_XREF=AL556409 /CLONE=CS0DK004YA08 (5 prime) /FEA=mRNA /CNT=18 /TID=Hs.1907.0 /TIER=Stack /STK=10 /UG=Hs.1907 /LL=2586 /UG_GENE=GAL /UG_TITLE=galanin
204795_at	5617.68375	6935.04	-4.460176	0.000302	689.390332	0.802125	"gb:NM_025263.1 /DB_XREF=gi:13376877 /GEN=CAT56 /FEA=FLmRNA /CNT=43 /TID=Hs.118354.0 /TIER=FL+Stack /STK=15 /UG=Hs.118354 /LL=80742 /DEF=Homo sapiens CAT56 protein (CAT56), mRNA. /PROD=CAT56 protein /FL=gb:NM_025263.1 gb:U63336.1"
221508_at	1097.0475	1562.9675	-4.459498	0.000303	208.962143	0.72105	"gb:AF181985.1 /DB_XREF=gi:6708149 /GEN=KDS /FEA=FLmRNA /CNT=129 /TID=Hs.12040.1 /TIER=FL /STK=0 /UG=Hs.12040 /LL=51347 /DEF=Homo sapiens serinethreonine kinase (KDS) mRNA, complete cds. /PROD=serinethreonine kinase /FL=gb:BC002756.1 gb:AF181985.1"
224046_s_at	2750.215	3379.28	-4.459133	0.000303	263.401855	0.839166	"gb:U67932.1 /DEF=Homo sapiens cAMP phosphodiesterase PDE7 (PDE7A2) mRNA, complete cds.  /FEA=mRNA /GEN=PDE7A2 /PROD=cAMP phosphodiesterase PDE7 /DB_XREF=gi:2306763 /UG=Hs.150395 phosphodiesterase 7A /FL=gb:U67932.1"
202703_at	7937.1425	9659.4325	-4.458399	0.000304	789.172376	0.836372	"gb:NM_003584.1 /DB_XREF=gi:4503414 /GEN=DUSP11 /FEA=FLmRNA /CNT=127 /TID=Hs.14611.0 /TIER=FL+Stack /STK=62 /UG=Hs.14611 /LL=8446 /DEF=Homo sapiens dual specificity phosphatase 11 (RNARNP complex 1-interacting) (DUSP11), mRNA. /PROD=dual specificity phosphatase 11 /FL=gb:BC000346.1 gb:NM_003584.1 gb:AF023917.1"
205123_s_at	3626.5875	4947.585	-4.457287	0.000304	1036.47961	0.619091	"gb:NM_003692.1 /DB_XREF=gi:4507548 /GEN=TMEFF1 /FEA=FLmRNA /CNT=65 /TID=Hs.78531.0 /TIER=FL /STK=0 /UG=Hs.78531 /LL=8577 /DEF=Homo sapiens transmembrane protein with EGF-like and two follistatin-like domains 1 (TMEFF1), mRNA. /PROD=transmembrane protein with EGF-like and twofollistatin-like domains 1 /FL=gb:U19878.1 gb:NM_003692.1"
219260_s_at	3752.92	4770.7475	-4.455609	0.000306	494.899366	0.793847	"gb:NM_015362.1 /DB_XREF=gi:7661725 /GEN=HSPC002 /FEA=FLmRNA /CNT=39 /TID=Hs.76907.0 /TIER=FL+Stack /STK=23 /UG=Hs.76907 /LL=23587 /DEF=Homo sapiens HSPC002 protein (HSPC002), mRNA. /PROD=HSPC002 protein /FL=gb:NM_015362.1 gb:AF070658.1"
1558673_s_at	871.62	1464.1	-4.453012	0.000307	267.13096	0.643864	gb:AV725780 /DB_XREF=gi:10831511 /DB_XREF=AV725780 /CLONE=HTCAPA03 /TID=Hs2.381289.1 /CNT=7 /FEA=mRNA /TIER=ConsEnd /STK=0 /LL=7630 /UG_GENE=ZNF77 /UG=Hs.381289 /UG_TITLE=zinc finger protein 77 (pT1)
221476_s_at	52296.675	71370.9125	-4.452314	0.000308	9614.317815	0.72803	"gb:AF279903.1 /DB_XREF=gi:12006349 /GEN=EC45 /FEA=FLmRNA /CNT=466 /TID=Hs.74267.0 /TIER=FL+Stack /STK=237 /UG=Hs.74267 /LL=6138 /DEF=Homo sapiens 60S ribosomal protein L15 (EC45) mRNA, complete cds. /PROD=60S ribosomal protein L15 /FL=gb:L25899.1 gb:AF279903.1 gb:NM_002948.1"
222519_s_at	1184.1725	1604.7125	-4.451504	0.000308	224.466676	0.719967	Consensus includes gb:AW243004 /FEA=EST /DB_XREF=gi:6576787 /DB_XREF=est:xn28b07.x1 /CLONE=IMAGE:2694997 /UG=Hs.170318 hypothetical protein FLJ10147 /FL=gb:AF139576.1 gb:AF245220.1 gb:NM_018010.1
225227_at	3467.9725	5961.485	-4.448505	0.00031	1254.262816	0.575618	"Consensus includes gb:AW294869 /FEA=EST /DB_XREF=gi:6701505 /DB_XREF=est:UI-H-BI2-ahr-a-04-0-UI.s1 /CLONE=IMAGE:2727463 /UG=Hs.17132 ESTs, Moderately similar to ALU2_HUMAN ALU SUBFAMILY SB SEQUENCE CONTAMINATION WARNING ENTRY H.sapiens"
1561415_at	11.14875	48.7725	-4.448283	0.00031	30.136112	0.176124	"gb:AK093205.1 /DB_XREF=gi:21752007 /TID=Hs2.253209.1 /CNT=2 /FEA=mRNA /TIER=ConsEnd /STK=1 /UG=Hs.253209 /UG_TITLE=Homo sapiens cDNA FLJ35886 fis, clone TESTI2009091. /DEF=Homo sapiens cDNA FLJ35886 fis, clone TESTI2009091."
213077_at	6069.745	8066.69125	-4.446067	0.000312	1002.831582	0.758155	gb:AL049305.1 /DB_XREF=gi:4500074 /FEA=mRNA /CNT=70 /TID=Hs.104916.1 /TIER=Stack /STK=28 /UG=Hs.104916 /LL=64848 /UG_GENE=FLJ21940 /UG_TITLE=hypothetical protein FLJ21940 /DEF=Homo sapiens mRNA; cDNA DKFZp564A186 (from clone DKFZp564A186).
242111_at	1120.4825	1551.5875	-4.445922	0.000312	197.324016	0.742597	"Consensus includes gb:AI859463 /FEA=EST /DB_XREF=gi:5513079 /DB_XREF=est:wm12b04.x1 /CLONE=IMAGE:2435695 /UG=Hs.168799 ESTs, Weakly similar to ALU1_HUMAN ALU SUBFAMILY J SEQUENCE CONTAMINATION WARNING ENTRY H.sapiens"
219375_at	11065.77	13504.63	-4.444845	0.000313	1398.931021	0.794106	"gb:NM_006090.1 /DB_XREF=gi:5174414 /GEN=CEPT1 /FEA=FLmRNA /CNT=36 /TID=Hs.125031.0 /TIER=FL /STK=2 /UG=Hs.125031 /LL=10390 /DEF=Homo sapiens cholineethanolaminephosphotransferase (CEPT1), mRNA. /PROD=cholineethanolaminephosphotransferase /FL=gb:AF068302.1 gb:NM_006090.1"
206959_s_at	1452.6725	1825.2	-4.442985	0.000314	168.416912	0.812567	"gb:NM_023011.1 /DB_XREF=gi:12711675 /GEN=UPF3A /FEA=FLmRNA /CNT=10 /TID=Hs.274412.0 /TIER=FL /STK=0 /UG=Hs.274412 /LL=65110 /DEF=Homo sapiens similar to yeast Upf3, variant A (UPF3A), mRNA. /PROD=similar to yeast Upf3, variant A /FL=gb:AF318575.1 gb:NM_023011.1 gb:AY013250.1"
213151_s_at	24835.47	39549.155	-4.44246	0.000315	7892.310789	0.622089	"gb:AU157515 /DB_XREF=gi:11019036 /DB_XREF=AU157515 /CLONE=PLACE1008067 /FEA=EST /CNT=49 /TID=Hs.184326.1 /TIER=Stack /STK=8 /UG=Hs.184326 /LL=989 /UG_GENE=CDC10 /UG_TITLE=CDC10 (cell division cycle 10, S. cerevisiae, homolog)"
1561609_at	423.9525	653.10625	-4.441056	0.000315	124.800586	0.633351	"gb:BC028044.1 /DB_XREF=gi:23271983 /TID=Hs2.372585.1 /CNT=2 /FEA=mRNA /TIER=ConsEnd /STK=1 /UG=Hs.372585 /UG_TITLE=Homo sapiens, clone IMAGE:5392784, mRNA /DEF=Homo sapiens, clone IMAGE:5392784, mRNA."
206052_s_at	26258.3	32588.755	-4.439836	0.000316	2904.691065	0.825383	"gb:NM_006527.1 /DB_XREF=gi:5729861 /GEN=HBP /FEA=FLmRNA /CNT=19 /TID=Hs.75257.0 /TIER=FL /STK=3 /UG=Hs.75257 /LL=7884 /DEF=Homo sapiens Hairpin binding protein, histone (HBP), mRNA. /PROD=Hairpin binding protein, histone /FL=gb:U75679.1 gb:NM_006527.1"
209838_at	864.59625	1924.3275	-4.438923	0.000317	633.79579	0.421177	gb:AA496247 /DB_XREF=gi:2229568 /DB_XREF=zx70h10.s1 /CLONE=IMAGE:796867 /FEA=FLmRNA /CNT=44 /TID=Hs.30212.1 /TIER=ConsEnd /STK=3 /UG=Hs.30212 /LL=9318 /UG_GENE=TRIP15 /UG_TITLE=thyroid receptor interacting protein 15 /FL=gb:AF212227.1
203893_at	24842.3775	29317.205	-4.435046	0.00032	2355.529993	0.839333	"gb:NM_016283.1 /DB_XREF=gi:7706211 /GEN=LOC51578 /FEA=FLmRNA /CNT=81 /TID=Hs.279586.0 /TIER=FL+Stack /STK=29 /UG=Hs.279586 /LL=51578 /DEF=Homo sapiens adrenal gland protein AD-004 (LOC51578), mRNA. /PROD=adrenal gland protein AD-004 /FL=gb:NM_016283.1 gb:AF110777.1 gb:AF151895.1"
213754_s_at	17819.0775	21166.1	-4.43429	0.00032	1432.767601	0.864686	gb:AW613203 /DB_XREF=gi:7318389 /DB_XREF=hh67h11.x1 /CLONE=IMAGE:2967909 /FEA=EST /CNT=25 /TID=Hs.109643.3 /TIER=Stack /STK=19 /UG=Hs.109643 /LL=10605 /UG_GENE=PAIP1 /UG_TITLE=polyadenylate binding protein-interacting protein 1
235433_at	4920.6075	6553.9875	-4.431271	0.000322	1007.387662	0.703931	Consensus includes gb:BG290639 /FEA=EST /DB_XREF=gi:13047803 /DB_XREF=est:602388924F1 /CLONE=IMAGE:4517981 /UG=Hs.153992 ESTs
AFFX-HUMISGF3A/M97935_5_at	1910.2775	2414.5775	-4.430072	0.000323	327.358567	0.741001	"H. sapiens /GEN=ISGF-3 /DB_XREF=gb:M97935.1 /NOTE=SIF corresponding to nucleotides 241-796 of gb:M97935.1 /DEF=Homo sapiens transcription factor ISGF-3 mRNA, complete cds."
226866_at	5351.3	10673.0175	-4.429465	0.000324	2470.706823	0.553347	"Consensus includes gb:BF211488 /FEA=EST /DB_XREF=gi:11105074 /DB_XREF=est:601812064F1 /CLONE=IMAGE:4046822 /UG=Hs.290931 ESTs, Weakly similar to unknown S.cerevisiae"
207006_s_at	839.27125	1563.50625	-4.428962	0.000324	324.459211	0.573524	"gb:NM_013301.1 /DB_XREF=gi:9558742 /GEN=HSU79303 /FEA=FLmRNA /CNT=8 /TID=Hs.82482.0 /TIER=FL /STK=0 /UG=Hs.82482 /LL=29903 /DEF=Homo sapiens protein predicted by clone 23882 (HSU79303), mRNA. /PROD=protein predicted by clone 23882 /FL=gb:NM_013301.1 gb:U79303.1"
202785_at	13982.7275	17952.3575	-4.428665	0.000324	1742.650151	0.808539	"gb:NM_005001.1 /DB_XREF=gi:4826849 /GEN=NDUFA7 /FEA=FLmRNA /CNT=131 /TID=Hs.19561.0 /TIER=FL+Stack /STK=46 /UG=Hs.19561 /LL=4701 /DEF=Homo sapiens NADH dehydrogenase (ubiquinone) 1 alpha subcomplex, 7 (14.5kD, B14.5a) (NDUFA7), mRNA. /PROD=NADH dehydrogenase (ubiquinone) 1 alphasubcomplex, 7 (14.5kD, B14.5a) /FL=gb:AF050637.1 gb:BC003102.1 gb:AF054178.1 gb:NM_005001.1"
211025_x_at	83363.8025	93413.345	-4.427302	0.000325	5109.683798	0.891185	"gb:BC006229.1 /DB_XREF=gi:13623258 /FEA=FLmRNA /CNT=1 /TID=HsAffx.900930.599 /TIER=FL /STK=0 /DEF=Homo sapiens, cytochrome c oxidase subunit Vb, clone MGC:10622, mRNA, complete cds. /PROD=cytochrome c oxidase subunit Vb /FL=gb:BC006229.1"
209059_s_at	20539.73	23722.47	-4.426734	0.000326	1519.239821	0.873625	"gb:AB002282.1 /DB_XREF=gi:6526354 /FEA=FLmRNA /CNT=183 /TID=Hs.174050.0 /TIER=FL+Stack /STK=58 /UG=Hs.174050 /LL=8721 /UG_GENE=EDF1 /DEF=Homo sapiens mRNA for hMBF1alpha, complete cds. /PROD=hMBF1alpha /FL=gb:NM_003792.1 gb:AB002282.1"
223062_s_at	34802.8525	54692.9	-4.424352	0.000327	11286.57055	0.593654	"gb:BC004863.1 /DEF=Homo sapiens, Similar to phosphoserine aminotransferase, clone MGC:10519, mRNA, complete cds.  /FEA=mRNA /PROD=Similar to phosphoserine aminotransferase /DB_XREF=gi:13436073 /UG=Hs.286049 phosphoserine aminotransferase /FL=gb:BC000971.1 gb:BC001618.1 gb:BC004863.1"
1558163_at	2221.69375	3021.9525	-4.424221	0.000327	400.59005	0.739708	"gb:BC040953.1 /DB_XREF=gi:26454737 /TID=Hs2.424019.1 /CNT=18 /FEA=mRNA /TIER=ConsEnd /STK=0 /UG=Hs.424019 /UG_TITLE=Homo sapiens, Similar to peroxisome biogenesis factor 13, clone IMAGE:5581685, mRNA /DEF=Homo sapiens, clone IMAGE:5724464, mRNA."
231715_s_at	15328.5625	20469.5325	-4.42382	0.000328	2987.0689	0.715958	"Consensus includes gb:NM_013328.1 /DEF=Homo sapiens pyrroline 5-carboxylate reductase isoform (P5CR2), mRNA.  /FEA=CDS /GEN=P5CR2 /PROD=pyrroline 5-carboxylate reductase isoform /DB_XREF=gi:7019478 /UG=Hs.274287 pyrroline 5-carboxylate reductase isoform /FL=gb:AF151351.1 gb:NM_013328.1"
227933_at	1964.09	2739.7825	-4.422649	0.000329	326.198818	0.755842	"Consensus includes gb:AI193252 /FEA=EST /DB_XREF=gi:3744461 /DB_XREF=est:qe56d12.x1 /CLONE=IMAGE:1742999 /UG=Hs.24835 ESTs, Weakly similar to AF133270 1 SLIT2 H.sapiens"
224644_at	15682.6525	18084.305	-4.417876	0.000332	1176.415954	0.86967	Consensus includes gb:AV724183 /FEA=EST /DB_XREF=gi:10828316 /DB_XREF=est:AV724183 /CLONE=HTBAJC09 /UG=Hs.7869 lysophosphatidic acid acyltransferase-delta
225972_at	1440.24875	2052.88125	-4.416869	0.000333	263.874107	0.738465	Consensus includes gb:AA524005 /FEA=EST /DB_XREF=gi:2264933 /DB_XREF=est:ng32c05.s1 /CLONE=IMAGE:936488 /UG=Hs.88594 ESTs
227053_at	836.35	1283.83875	-4.415202	0.000334	335.807236	0.534725	Consensus includes gb:N47315 /FEA=EST /DB_XREF=gi:1188481 /DB_XREF=est:yy87b12.s1 /CLONE=IMAGE:280511 /UG=Hs.6462 protein kinase C and casein kinase substrate in neurons 1
223242_s_at	5067.2175	6165.1925	-4.411919	0.000336	574.389223	0.81328	"gb:AF015186.1 /DEF=Homo sapiens clone ET22 ET putative translation product (ET) mRNA, alternatively spliced complete cds.  /FEA=mRNA /GEN=ET /PROD=ET putative translation product /DB_XREF=gi:2708504 /UG=Hs.296924 hypothetical protein ET /FL=gb:AF015186.1"
212527_at	2281.865	2931.36	-4.411857	0.000337	335.538269	0.77588	gb:BF057059 /DB_XREF=gi:10810955 /DB_XREF=7k15c07.x1 /CLONE=IMAGE:3444468 /FEA=DNA_5 /CNT=140 /TID=Hs.12421.0 /TIER=Stack /STK=26 /UG=Hs.12421 /LL=27351 /UG_GENE=DJ347H13.4 /UG_TITLE=hypothetical protein
235759_at	6641.0625	9693.4	-4.408322	0.000339	1789.62704	0.658461	Consensus includes gb:AI095542 /FEA=EST /DB_XREF=gi:3434518 /DB_XREF=est:qb29d11.x1 /CLONE=IMAGE:1697685 /UG=Hs.127630 ESTs
212880_at	1019.9275	1385.9125	-4.407711	0.00034	221.861461	0.696607	"gb:AB011113.1 /DB_XREF=gi:3043605 /GEN=KIAA0541 /FEA=mRNA /CNT=91 /TID=Hs.10881.0 /TIER=Stack /STK=33 /UG=Hs.10881 /LL=23335 /DEF=Homo sapiens mRNA for KIAA0541 protein, partial cds. /PROD=KIAA0541 protein"
215728_s_at	2775.39	3727.4875	-4.405856	0.000341	435.338581	0.765018	"gb:AL031848 /DB_XREF=gi:4914512 /FEA=DNA_4 /CNT=3 /TID=Hs.8679.2 /TIER=ConsEnd /STK=0 /UG=Hs.8679 /LL=11332 /UG_GENE=HBACH /UG_TITLE=cytosolic acyl coenzyme A thioester hydrolase /DEF=Human DNA sequence from clone 202O8 on chromosome 1p36.11-36.31. Contains the 5 part of a gene for a novel rat Espin LIKE protein containing Ank repeats, the gene for the ortholog of rodent HES2 (Hairy and Enhacer of Split 2) and the 5 end of th..."
242338_at	1837.04	2714.99	-4.402447	0.000344	413.190469	0.692642	Consensus includes gb:BG535396 /FEA=EST /DB_XREF=gi:13526941 /DB_XREF=est:602563057F1 /CLONE=IMAGE:4687766 /UG=Hs.330692 ESTs
209922_at	2663.7125	3310.37	-4.401772	0.000344	323.637577	0.806586	"gb:AF035620.1 /DB_XREF=gi:3252871 /GEN=BRAP2 /FEA=FLmRNA /CNT=30 /TID=Hs.122764.0 /TIER=FL /STK=4 /UG=Hs.122764 /LL=8315 /DEF=Homo sapiens BRCA1-associated protein 2 (BRAP2) mRNA, complete cds. /PROD=BRCA1-associated protein 2 /FL=gb:NM_006768.2 gb:AF035620.1"
205235_s_at	1315.44375	3166.1375	-4.398636	0.000347	1003.349103	0.423771	"gb:NM_016195.1 /DB_XREF=gi:7705347 /GEN=MPHOSPH1 /FEA=FLmRNA /CNT=49 /TID=Hs.240.0 /TIER=FL /STK=1 /UG=Hs.240 /LL=9585 /DEF=Homo sapiens M-phase phosphoprotein 1 (MPHOSPH1), mRNA. /PROD=M-phase phosphoprotein 1 /FL=gb:NM_016195.1 gb:AL117496.1"
218577_at	14951.7975	22781.2175	-4.397743	0.000347	3489.366157	0.681859	"gb:NM_017768.1 /DB_XREF=gi:8923306 /GEN=FLJ20331 /FEA=FLmRNA /CNT=84 /TID=Hs.50848.0 /TIER=FL+Stack /STK=26 /UG=Hs.50848 /LL=55631 /DEF=Homo sapiens hypothetical protein FLJ20331 (FLJ20331), mRNA. /PROD=hypothetical protein FLJ20331 /FL=gb:NM_017768.1 gb:BC003407.1"
239130_at	717.1325	992.4575	-4.396344	0.000348	119.760787	0.756575	Consensus includes gb:AA905821 /FEA=EST /DB_XREF=gi:3040944 /DB_XREF=est:oj87a07.s1 /CLONE=IMAGE:1505268 /UG=Hs.145958 ESTs
1555151_s_at	532.01	860.84375	-4.396328	0.000348	183.920564	0.591218	"gb:AY101186.1 /DB_XREF=gi:24022347 /GEN=TDH /TID=Hs2.381360.2 /CNT=2 /FEA=FLmRNA /TIER=FL /STK=1 /LL=157739 /UG=Hs.381360 /DEF=Homo sapiens L-threonine 3-dehydrogenase (TDH) mRNA, complete cds. /PROD=L-threonine 3-dehydrogenase /FL=gb:AY101186.1"
226285_at	7227.12	12656.2575	-4.394956	0.000349	2395.430911	0.608084	"Consensus includes gb:AI808634 /FEA=EST /DB_XREF=gi:5395200 /DB_XREF=est:wf56g10.x1 /CLONE=IMAGE:2359650 /UG=Hs.278672 membrane component, chromosome 11, surface marker 1"
225438_at	1625.93	2742.22875	-4.392946	0.000351	461.621786	0.651886	"Consensus includes gb:BF445343 /FEA=EST /DB_XREF=gi:11510481 /DB_XREF=est:7q81b09.x1 /CLONE=IMAGE:3704776 /UG=Hs.195870 Homo sapiens, clone IMAGE:3449287, mRNA, partial cds"
1559388_a_at	820.78	1219.0575	-4.39112	0.000352	201.271659	0.674976	gb:BG701653 /DB_XREF=gi:13972207 /DB_XREF=602682554F1 /CLONE=IMAGE:4815132 /TID=Hs2.176594.2 /CNT=5 /FEA=mRNA /TIER=ConsEnd /STK=0 /LL=66004 /UG_GENE=LYNX1 /UG=Hs.176594 /UG_TITLE=Ly-6 neurotoxin-like protein 1
213628_at	6248.7525	7310.86	-4.390708	0.000353	638.562278	0.830749	gb:AA883493 /DB_XREF=gi:2993023 /DB_XREF=am25g04.s1 /CLONE=IMAGE:1467894 /FEA=mRNA /CNT=35 /TID=Hs.93121.3 /TIER=Stack /STK=9 /UG=Hs.93121 /LL=23155 /UG_GENE=KIAA0761 /UG_TITLE=KIAA0761 protein
212460_at	11099.2825	15206.2375	-4.389419	0.000354	2138.082245	0.729258	gb:BE738425 /DB_XREF=gi:10152417 /DB_XREF=601572441T1 /CLONE=IMAGE:3839147 /FEA=mRNA /CNT=178 /TID=Hs.241507.4 /TIER=Stack /STK=9 /UG=Hs.241507 /LL=6194 /UG_GENE=RPS6 /UG_TITLE=ribosomal protein S6
206951_at	1679.2575	3054.645	-4.384543	0.000357	566.049293	0.608257	"gb:NM_003545.2 /DB_XREF=gi:5579467 /GEN=H4FJ /FEA=FLmRNA /CNT=8 /TID=Hs.240135.0 /TIER=FL /STK=0 /UG=Hs.240135 /LL=8367 /DEF=Homo sapiens H4 histone family, member J (H4FJ), mRNA. /PROD=H4 histone family, member J /FL=gb:NM_003545.2"
230795_at	5094.2725	7659.17	-4.384018	0.000358	1468.18319	0.639996	Consensus includes gb:AI828075 /FEA=EST /DB_XREF=gi:5448746 /DB_XREF=est:wk31e04.x1 /CLONE=IMAGE:2413950 /UG=Hs.55468 ESTs
204379_s_at	2866.06875	4393.3975	-4.383732	0.000358	678.492408	0.693562	"gb:NM_000142.2 /DB_XREF=gi:13112046 /GEN=FGFR3 /FEA=FLmRNA /CNT=96 /TID=Hs.1420.0 /TIER=FL /STK=0 /UG=Hs.1420 /LL=2261 /DEF=Homo sapiens fibroblast growth factor receptor 3 (achondroplasia, thanatophoric dwarfism) (FGFR3), transcript variant 1, mRNA. /PROD=fibroblast growth factor receptor 3, isoform 1precursor /FL=gb:NM_000142.2 gb:M58051.1"
205252_at	1367.2725	1787.795	-4.382749	0.000359	188.122753	0.794185	"gb:NM_003450.1 /DB_XREF=gi:4508006 /GEN=ZNF174 /FEA=FLmRNA /CNT=47 /TID=Hs.155204.0 /TIER=FL+Stack /STK=27 /UG=Hs.155204 /LL=7727 /DEF=Homo sapiens zinc finger protein 174 (ZNF174), mRNA. /PROD=zinc finger protein 174 /FL=gb:NM_003450.1 gb:U31248.1"
213398_s_at	5016.815	6409.66	-4.382555	0.000359	722.380103	0.781199	gb:AI347090 /DB_XREF=gi:4084296 /DB_XREF=qp60d11.x1 /CLONE=IMAGE:1927413 /FEA=EST /CNT=42 /TID=Hs.7911.1 /TIER=Stack /STK=28 /UG=Hs.7911 /LL=23351 /UG_GENE=KIAA0323 /UG_TITLE=KIAA0323 protein
210504_at	9476.0525	13458.715	-4.380598	0.000361	2006.547994	0.701774	"gb:U65404.1 /DB_XREF=gi:1552995 /FEA=FLmRNA /CNT=12 /TID=Hs.37860.0 /TIER=FL /STK=5 /UG=Hs.37860 /LL=10661 /UG_GENE=KLF1 /DEF=Human erythroid-specific transcription factor EKLF mRNA, complete cds. /PROD=erythroid-specific transcription factor EKLF /FL=gb:U65404.1 gb:NM_006563.1"
200761_s_at	11799.715	13803.4875	-4.380497	0.000361	1241.133824	0.825296	"gb:NM_006407.2 /DB_XREF=gi:7669496 /GEN=JWA /FEA=FLmRNA /CNT=482 /TID=Hs.92384.0 /TIER=FL+Stack /STK=77 /UG=Hs.92384 /LL=10550 /DEF=Homo sapiens vitamin A responsive; cytoskeleton related (JWA), mRNA. /PROD=vitamin A responsive; cytoskeleton related /FL=gb:BC005143.1 gb:AF161476.1 gb:AF125530.1 gb:AF070523.1 gb:NM_006407.2"
226079_at	995.805	1429.9225	-4.379698	0.000361	251.473031	0.669228	"Consensus includes gb:AL542248 /FEA=EST /DB_XREF=gi:12874105 /DB_XREF=est:AL542248 /CLONE=CS0DE008YM12 (5 prime) /UG=Hs.94875 ESTs, Weakly similar to A35363 synapsin I splice form a H.sapiens"
212399_s_at	1949.37	2533.72	-4.3784	0.000362	282.939032	0.782838	"gb:D50911.2 /DB_XREF=gi:6633996 /GEN=KIAA0121 /FEA=mRNA /CNT=148 /TID=Hs.155584.1 /TIER=ConsEnd /STK=0 /UG=Hs.155584 /LL=9686 /DEF=Homo sapiens mRNA for KIAA0121 protein, partial cds. /PROD=KIAA0121 protein"
209992_at	972.63125	1395.0675	-4.377527	0.000363	276.883424	0.634701	"gb:AB044805.1 /DB_XREF=gi:11933148 /FEA=FLmRNA /CNT=32 /TID=Hs.211585.1 /TIER=FL /STK=0 /UG=Hs.211585 /LL=5208 /UG_GENE=PFKFB2 /DEF=Homo sapiens mRNA for 6-phosphofructo-2-kinase heart isoform, complete cds. /PROD=6-phosphofructo-2-kinase heart isoform /FL=gb:AB044805.1"
201425_at	5759.1025	9876.085	-4.376774	0.000364	2277.31031	0.5604	"gb:NM_000690.1 /DB_XREF=gi:4502032 /GEN=ALDH2 /FEA=FLmRNA /CNT=328 /TID=Hs.195432.0 /TIER=FL+Stack /STK=125 /UG=Hs.195432 /LL=217 /DEF=Homo sapiens aldehyde dehydrogenase 2, mitochondrial (ALDH2), mRNA. /PROD=aldehyde dehydrogenase 2, mitochondrial /FL=gb:BC002967.1 gb:NM_000690.1"
222014_x_at	11070.605	13202.6875	-4.37626	0.000364	975.465013	0.851553	"gb:AI249752 /DB_XREF=gi:3846281 /DB_XREF=qj64g10.x1 /CLONE=IMAGE:1864290 /FEA=EST /CNT=17 /TID=Hs.326655.0 /TIER=Stack /STK=11 /UG=Hs.326655 /UG_TITLE=Homo sapiens CGI-02 protein (CGI-02), mRNA"
238816_at	795.965	1242.75	-4.375512	0.000365	295.25803	0.581071	Consensus includes gb:AW297945 /FEA=EST /DB_XREF=gi:6704581 /DB_XREF=est:UI-H-BW0-ajn-d-07-0-UI.s1 /CLONE=IMAGE:2732221 /UG=Hs.128490 ESTs
212189_s_at	4451.6925	5814.13	-4.373306	0.000366	685.96375	0.771141	"gb:AK022874.1 /DB_XREF=gi:10434520 /FEA=mRNA /CNT=195 /TID=Hs.108779.0 /TIER=Stack /STK=73 /UG=Hs.108779 /LL=25839 /UG_GENE=DKFZP586E1519 /UG_TITLE=DKFZP586E1519 protein /DEF=Homo sapiens cDNA FLJ12812 fis, clone NT2RP2002498."
218664_at	3779.75	5287.9825	-4.372961	0.000367	771.001849	0.712415	"gb:NM_016011.1 /DB_XREF=gi:7705776 /GEN=LOC51102 /FEA=FLmRNA /CNT=66 /TID=Hs.19513.0 /TIER=FL+Stack /STK=28 /UG=Hs.19513 /LL=51102 /DEF=Homo sapiens CGI-63 protein (LOC51102), mRNA. /PROD=CGI-63 protein /FL=gb:NM_016011.1 gb:BC001419.1 gb:AF151821.1"
208024_s_at	7066.1075	9189.96	-4.372664	0.000367	1232.226827	0.74732	"gb:NM_005675.1 /DB_XREF=gi:5031662 /GEN=DGCR6 /FEA=FLmRNA /CNT=3 /TID=Hs.153910.0 /TIER=FL /STK=0 /UG=Hs.153910 /LL=8214 /DEF=Homo sapiens DiGeorge syndrome critical region gene 6 (DGCR6), mRNA. /PROD=DiGeorge syndrome critical region protein 6 /FL=gb:NM_005675.1 gb:AF228707.1"
233613_x_at	1028.085	2067.3225	-4.372462	0.000367	528.670646	0.520914	"Consensus includes gb:AU156209 /FEA=EST /DB_XREF=gi:11017730 /DB_XREF=est:AU156209 /CLONE=PLACE1002598 /UG=Hs.296737 Homo sapiens cDNA FLJ13436 fis, clone PLACE1002598, weakly similar to OLIGORIBONUCLEASE (EC 3.1.-.-)"
221293_s_at	1246.25375	1919.9625	-4.371394	0.000368	334.073809	0.664021	"gb:NM_022047.1 /DB_XREF=gi:11545748 /GEN=DEF6 /FEA=FLmRNA /CNT=8 /TID=Hs.15476.1 /TIER=FL /STK=0 /UG=Hs.15476 /LL=50619 /DEF=Homo sapiens differentially expressed in FDCP (mouse homolog) 6 (DEF6), mRNA. /PROD=differentially expressed in FDCP (mouse homolog)6 /FL=gb:NM_022047.1"
202476_s_at	1469.76875	2162.215	-4.368187	0.000371	290.682666	0.727542	gb:BF002130 /DB_XREF=gi:10702405 /DB_XREF=7g99f03.x1 /CLONE=IMAGE:3314621 /FEA=FLmRNA /CNT=176 /TID=Hs.13386.0 /TIER=Stack /STK=26 /UG=Hs.13386 /LL=10844 /UG_GENE=GCP2 /UG_TITLE=gamma-tubulin complex protein 2 /FL=gb:BC005011.1 gb:AF042379.1 gb:NM_006659.1
209657_s_at	8222.80875	10644.0075	-4.366477	0.000372	1110.481523	0.795191	"gb:M65217.1 /DB_XREF=gi:184404 /GEN=heat shock factor 2 /FEA=FLmRNA /CNT=90 /TID=Hs.158195.0 /TIER=FL /STK=6 /UG=Hs.158195 /LL=3298 /DEF=Human heat shock factor 2 (HSF2) mRNA, complete cds. /PROD=HSF2 /FL=gb:NM_004506.2 gb:M65217.1"
43544_at	2268.85	2874.3675	-4.365702	0.000373	268.642154	0.81659	"Cluster Incl. AA314406:EST186313 Homo sapiens cDNA, 5  end /clone=ATCC-111061 /clone_end=5  /gb=AA314406 /gi=1966806 /ug=Hs.24441 /len=541"
64432_at	5036.8725	7029.5225	-4.365679	0.000373	809.861641	0.772745	"Cluster Incl. W05463:za87a12.r1 Homo sapiens cDNA, 5  end /clone=IMAGE-299518 /clone_end=5  /gb=W05463 /gi=1278185 /ug=Hs.52166 /len=564"
201830_s_at	34401.605	42192.7275	-4.364491	0.000374	3512.796784	0.834858	"gb:NM_005863.1 /DB_XREF=gi:5031938 /GEN=NET1 /FEA=FLmRNA /CNT=238 /TID=Hs.25155.0 /TIER=FL+Stack /STK=24 /UG=Hs.25155 /LL=10276 /DEF=Homo sapiens neuroepithelial cell transforming gene 1 (NET1), mRNA. /PROD=neuroepithelial cell transforming gene 1 /FL=gb:NM_005863.1 gb:U02081.1"
217520_x_at	7722.8625	9062.05875	-4.36387	0.000374	727.635672	0.845782	"gb:BG396614 /DB_XREF=gi:13290062 /DB_XREF=602459468F1 /CLONE=IMAGE:4581928 /FEA=EST /CNT=6 /TID=Hs.154999.0 /TIER=ConsEnd /STK=5 /UG=Hs.154999 /UG_TITLE=ESTs, Moderately similar to HERC2 (H.sapiens)"
215773_x_at	8816.265	12976.32	-4.363688	0.000374	1917.115914	0.710609	gb:AJ236912.1 /DB_XREF=gi:6688129 /GEN=PARP2 /FEA=mRNA /CNT=2 /TID=Hs.24284.2 /TIER=ConsEnd /STK=0 /UG=Hs.24284 /LL=10038 /DEF=Homo sapiens mRNA for poly-(ADP-ribose) polymerase II. /PROD=poly-(ADP-ribose) polymerase II
202406_s_at	17698.265	22752.605	-4.363175	0.000375	2173.900084	0.806451	"gb:NM_003252.2 /DB_XREF=gi:13435392 /GEN=TIAL1 /FEA=FLmRNA /CNT=182 /TID=Hs.182741.0 /TIER=FL+Stack /STK=87 /UG=Hs.182741 /LL=7073 /DEF=Homo sapiens TIA1 cytotoxic granule-associated RNA-binding protein-like 1 (TIAL1), transcript variant 1, mRNA. /PROD=TIA1 cytotoxic granule-associated RNA-bindingprotein-like 1, isoform 1 /FL=gb:M96954.1 gb:NM_003252.2"
219979_s_at	11191.0075	12893.3675	-4.362113	0.000376	952.126084	0.855786	"gb:NM_016401.1 /DB_XREF=gi:7705470 /GEN=HSPC138 /FEA=FLmRNA /CNT=15 /TID=Hs.283775.0 /TIER=FL /STK=0 /UG=Hs.283775 /LL=51501 /DEF=Homo sapiens hypothetical protein (HSPC138), mRNA. /PROD=hypothetical protein /FL=gb:NM_016401.1 gb:AF161487.1"
229132_at	980.13625	1283.57875	-4.358307	0.000379	165.339621	0.755909	"Consensus includes gb:AI346432 /FEA=EST /DB_XREF=gi:4083638 /DB_XREF=est:qp50g12.x1 /CLONE=IMAGE:1926502 /UG=Hs.72465 ESTs, Weakly similar to non-lens beta gamma-crystallin like protein H.sapiens"
226813_at	8734.28	10843.0375	-4.358153	0.000379	1172.260855	0.791345	"Consensus includes gb:AA883980 /FEA=EST /DB_XREF=gi:2993510 /DB_XREF=est:am27a11.s1 /CLONE=IMAGE:1468028 /UG=Hs.16034 Homo sapiens, Similar to RIKEN cDNA 2310079N02 gene, clone MGC:13186, mRNA, complete cds"
210754_s_at	10381.775	12290.4225	-4.353063	0.000383	997.478088	0.843977	"gb:M79321.1 /DB_XREF=gi:187270 /FEA=FLmRNA /CNT=3 /TID=Hs.80887.1 /TIER=FL /STK=0 /UG=Hs.80887 /LL=4067 /UG_GENE=LYN /DEF=Human Lyn B protein mRNA, complete cds. /PROD=Lyn B protein /FL=gb:M79321.1"
204401_at	1246.79375	1669.74375	-4.350393	0.000386	244.0949	0.733474	"gb:NM_002250.1 /DB_XREF=gi:4504858 /GEN=KCNN4 /FEA=FLmRNA /CNT=64 /TID=Hs.10082.0 /TIER=FL+Stack /STK=39 /UG=Hs.10082 /LL=3783 /DEF=Homo sapiens potassium intermediatesmall conductance calcium-activated channel, subfamily N, member 4 (KCNN4), mRNA. /PROD=potassium intermediatesmall conductancecalcium-activated channel, subfamily N, member 4 /FL=gb:NM_002250.1 gb:AF000972.1 gb:AF022797.1 gb:AF022150.1 gb:AF033021.1"
222551_s_at	2388.7025	3713.9875	-4.350282	0.000386	570.566631	0.697232	Consensus includes gb:AI197841 /FEA=EST /DB_XREF=gi:3750447 /DB_XREF=est:qi50h10.x1 /CLONE=IMAGE:1859971 /UG=Hs.169615 hypothetical protein FLJ20989 /FL=gb:NM_023080.1
208629_s_at	27618.7	33859.2175	-4.347716	0.000388	3590.457058	0.795062	"gb:BG472176 /DB_XREF=gi:13404550 /DB_XREF=602513910F1 /CLONE=IMAGE:4645587 /FEA=FLmRNA /CNT=488 /TID=Hs.75860.0 /TIER=Stack /STK=46 /UG=Hs.75860 /LL=3030 /UG_GENE=HADHA /UG_TITLE=hydroxyacyl-Coenzyme A dehydrogenase3-ketoacyl-Coenzyme A thiolaseenoyl-Coenzyme A hydratase (trifunctional protein), alpha subunit /FL=gb:NM_000182.1 gb:U04627.1 gb:D16480.1"
210499_s_at	636.39375	849.76625	-4.345255	0.00039	137.007979	0.700033	"gb:AB041834.1 /DB_XREF=gi:10801589 /FEA=FLmRNA /CNT=9 /TID=Hs.30570.2 /TIER=FL /STK=0 /UG=Hs.30570 /LL=10084 /UG_GENE=PQBP1 /DEF=Homo sapiens mRNA for PQBP-1bc, complete cds. /PROD=PQBP-1bc /FL=gb:AB041834.1"
215357_s_at	1818.45	2573.7875	-4.343558	0.000391	373.135241	0.716992	"gb:Z93241 /DB_XREF=gi:4826450 /FEA=DNA_8 /CNT=6 /TID=Hs.278314.2 /TIER=ConsEnd /STK=1 /UG=Hs.278314 /LL=29788 /UG_GENE=DKFZP434G0310 /UG_TITLE=hypothetical protein /DEF=Human DNA sequence from clone RP1-222E13 on chromosome 22 Contains three novel genes, a Mitochondrial ATP Synthase G Chain (EC 3.6.1.34) pseudogene and the DIA1 gene for diaphorase (NADH) (cytochrome b-5 reductase) (EC 1.6.2.2), ESTs, STSs, GSSs, ..."
220150_s_at	3489.16	4397.85	-4.343556	0.000391	645.565107	0.727239	"gb:NM_024581.1 /DB_XREF=gi:13375761 /GEN=FLJ13942 /FEA=FLmRNA /CNT=12 /TID=Hs.20537.0 /TIER=FL /STK=7 /UG=Hs.20537 /LL=79632 /DEF=Homo sapiens hypothetical protein FLJ13942 (FLJ13942), mRNA. /PROD=hypothetical protein FLJ13942 /FL=gb:NM_024581.1"
221425_s_at	4412.435	5769.7425	-4.343453	0.000392	653.131228	0.779083	"gb:NM_030940.1 /DB_XREF=gi:13569910 /GEN=MGC4276 /FEA=FLmRNA /CNT=1 /TID=HsAffx.900130.1089 /TIER=FL /STK=0 /DEF=Homo sapiens hypothetical protein MGC4276 similar to CG8198 (MGC4276), mRNA. /PROD=hypothetical protein MGC4276 similar to CG8198 /FL=gb:NM_030940.1"
231298_at	600.87625	919.975	-4.342662	0.000392	149.261447	0.677292	Consensus includes gb:BF508603 /FEA=EST /DB_XREF=gi:11591901 /DB_XREF=est:UI-H-BI4-aoo-f-07-0-UI.s1 /CLONE=IMAGE:3085596 /UG=Hs.176991 ESTs
203323_at	6641.22	9366.6075	-4.341121	0.000394	1565.210377	0.693488	gb:BF197655 /DB_XREF=gi:11086950 /DB_XREF=7m95b04.x1 /CLONE=IMAGE:3562710 /FEA=FLmRNA /CNT=116 /TID=Hs.139851.0 /TIER=Stack /STK=20 /UG=Hs.139851 /LL=858 /UG_GENE=CAV2 /UG_TITLE=caveolin 2 /FL=gb:AF035752.1 gb:BC005256.1 gb:NM_001233.1
1554472_a_at	679.85625	1497.4475	-4.339534	0.000395	383.391696	0.527225	"gb:BC015211.1 /DB_XREF=gi:15929568 /TID=Hs2.318725.2 /CNT=16 /FEA=FLmRNA /TIER=FL /STK=1 /LL=51105 /UG_GENE=CGI-72 /UG=Hs.318725 /DEF=Homo sapiens, clone MGC:17315 IMAGE:3915344, mRNA, complete cds. /PROD=Unknown (protein for MGC:17315) /FL=gb:BC015211.1"
58367_s_at	1437.055	1922.43	-4.339309	0.000395	249.589422	0.742878	"Cluster Incl. AA429615:zw74g05.r1 Homo sapiens cDNA, 5  end /clone=IMAGE-781976 /clone_end=5  /gb=AA429615 /gi=2112716 /ug=Hs.98593 /len=499"
231678_s_at	6.1275	17.0025	-4.334666	0.000399	5.137679	0.441019	"Consensus includes gb:AV651117 /FEA=EST /DB_XREF=gi:9872131 /DB_XREF=est:AV651117 /CLONE=GLCCLH11 /UG=Hs.1219 alcohol dehydrogenase 4 (class II), pi polypeptide"
200889_s_at	31112.53875	38228.0275	-4.334486	0.000399	3696.768099	0.815322	"gb:AI016620 /DB_XREF=gi:3230956 /DB_XREF=ov30e10.x1 /CLONE=IMAGE:1638858 /FEA=FLmRNA /CNT=308 /TID=Hs.250773.0 /TIER=Stack /STK=12 /UG=Hs.250773 /LL=6745 /UG_GENE=SSR1 /UG_TITLE=signal sequence receptor, alpha (translocon-associated protein alpha) /FL=gb:AF156965.1 gb:NM_003144.2"
213568_at	1400.22875	1994.7875	-4.333514	0.0004	291.504835	0.71154	gb:AI811298 /DB_XREF=gi:5397864 /DB_XREF=tw38a08.x1 /CLONE=IMAGE:2261942 /FEA=EST /CNT=33 /TID=Hs.143600.1 /TIER=Stack /STK=19 /UG=Hs.143600 /LL=27333 /UG_GENE=GPP130 /UG_TITLE=type II Golgi membrane protein
208067_x_at	975.03625	1295.6	-4.332472	0.000401	163.180208	0.750918	"gb:NM_007125.1 /DB_XREF=gi:6005939 /GEN=UTY /FEA=FLmRNA /CNT=3 /TID=Hs.115277.0 /TIER=FL /STK=0 /UG=Hs.115277 /LL=7404 /DEF=Homo sapiens ubiquitously transcribed tetratricopeptide repeat gene, Y chromosome (UTY), mRNA. /PROD=ubiquitously transcribed tetratricopeptiderepeat gene, Y chromosome /FL=gb:AF000996.1 gb:NM_007125.1"
240015_at	1169.3	1563.885	-4.330853	0.000403	199.407119	0.752613	Consensus includes gb:AI299467 /FEA=EST /DB_XREF=gi:3957508 /DB_XREF=est:qm99g11.x1 /CLONE=IMAGE:1896932 /UG=Hs.13262 ESTs
226278_at	7124.4625	8729.78	-4.328775	0.000404	791.783768	0.825472	Consensus includes gb:AI150224 /FEA=EST /DB_XREF=gi:3678693 /DB_XREF=est:qf39g12.x1 /CLONE=IMAGE:1752454 /UG=Hs.284136 PRO2047 protein
1566342_at	5314.79	6093.0925	-4.328568	0.000405	351.281189	0.888262	"gb:R34841 /DB_XREF=gi:791742 /DB_XREF=yh86b05.s1 /CLONE=IMAGE:136593 /TID=Hs2.384944.1 /CNT=2 /FEA=mRNA /TIER=ConsEnd /STK=0 /UG=Hs.384944 /UG_TITLE=Human HepG2 3 region MboI cDNA, clone hmd2a08m3."
210912_x_at	2107.35	2421.1625	-4.326306	0.000407	224.439139	0.827645	"gb:M99422.1 /DB_XREF=gi:183662 /GEN=GST /FEA=FLmRNA /CNT=2 /TID=Hs.301961.1 /TIER=FL /STK=0 /UG=Hs.301961 /LL=2948 /DEF=Homo sapiens glutathione transferase (GST) mRNA, complete cds. /PROD=glutathione transferase /FL=gb:M99422.1"
212204_at	4208.32	5233.53625	-4.3236	0.000409	554.687059	0.796919	gb:AL049944.1 /DB_XREF=gi:4884189 /GEN=DKFZp564G2022 /FEA=mRNA /CNT=222 /TID=Hs.16492.0 /TIER=Stack /STK=76 /UG=Hs.16492 /LL=25963 /DEF=Homo sapiens mRNA; cDNA DKFZp564G2022 (from clone DKFZp564G2022); partial cds. /PROD=hypothetical protein
1555823_at	6199.04	9432.735	-4.322679	0.00041	1373.680904	0.714124	"gb:AK098354.1 /DB_XREF=gi:21758350 /TID=Hs2.170421.1 /CNT=27 /FEA=FLmRNA /TIER=Stack /STK=9 /UG=Hs.170421 /UG_TITLE=Homo sapiens nbla 3076 mRNA, complete cds. /DEF=Homo sapiens cDNA FLJ25488 fis, clone CBR00232. /FL=gb:AB072449.1"
225216_at	6736.5475	8359.0975	-4.322412	0.00041	707.922529	0.837282	Consensus includes gb:AI590719 /FEA=EST /DB_XREF=gi:4599767 /DB_XREF=est:tw87h02.x1 /CLONE=IMAGE:2266707 /UG=Hs.54347 ESTs
210625_s_at	2180.05625	2666.155	-4.322342	0.00041	241.32709	0.825078	"gb:U34074.1 /DB_XREF=gi:1049216 /FEA=FLmRNA /CNT=4 /TID=Hs.78921.1 /TIER=FL /STK=0 /UG=Hs.78921 /LL=8165 /UG_GENE=AKAP1 /DEF=Human A kinase anchor protein S-AKAP84 mRNA, nuclear gene encoding mitochondrial protein, complete cds. /PROD=S-AKAP84 /FL=gb:U34074.1"
202592_at	7130.81	8190.1125	-4.319739	0.000413	576.692973	0.864179	"gb:NM_001487.1 /DB_XREF=gi:4503954 /GEN=GCN5L1 /FEA=FLmRNA /CNT=153 /TID=Hs.94672.0 /TIER=FL+Stack /STK=72 /UG=Hs.94672 /LL=2647 /DEF=Homo sapiens GCN5 (general control of amino-acid synthesis, yeast, homolog)-like 1 (GCN5L1), mRNA. /PROD=GCN5 (general control of amino-acid synthesis,yeast, homolog)-like 1 /FL=gb:NM_001487.1 gb:D64007.1"
209739_s_at	6792.7475	8525.3775	-4.319193	0.000413	1618.903933	0.67795	gb:AI814551 /DB_XREF=gi:5425766 /DB_XREF=wj74e05.x1 /CLONE=IMAGE:2408576 /FEA=FLmRNA /CNT=57 /TID=Hs.264.0 /TIER=Stack /STK=26 /UG=Hs.264 /LL=8228 /UG_GENE=DXS1283E /UG_TITLE=GS2 gene /FL=gb:U03886.1
233421_s_at	5792.05	7446.1375	-4.318163	0.000414	927.663864	0.762976	"Consensus includes gb:AU146738 /FEA=EST /DB_XREF=gi:11008259 /DB_XREF=est:AU146738 /CLONE=HEMBB1001356 /UG=Hs.296680 Homo sapiens cDNA FLJ11985 fis, clone HEMBB1001356"
1553750_a_at	1725.7425	2581.615	-4.31757	0.000415	521.266152	0.624128	"gb:NM_144664.1 /DB_XREF=gi:21389552 /TID=Hs2.288304.1 /CNT=9 /FEA=FLmRNA /TIER=FL /STK=0 /LL=143684 /UG_GENE=MGC33371 /UG=Hs.288304 /UG_TITLE=hypothetical protein MGC33371 /DEF=Homo sapiens hypothetical protein MGC33371 (MGC33371), mRNA. /FL=gb:NM_144664.1 gb:BC026013.1"
204408_at	2585.5425	3166.04	-4.317108	0.000415	293.244004	0.820517	"gb:NM_014481.1 /DB_XREF=gi:7656891 /GEN=APEXL2 /FEA=FLmRNA /CNT=64 /TID=Hs.154149.0 /TIER=FL+Stack /STK=16 /UG=Hs.154149 /LL=27301 /DEF=Homo sapiens apurinicapyrimidinic endonuclease(APEX nuclease)-like 2 protein (APEXL2), mRNA. /PROD=apurinicapyrimidinic endonuclease(APEXnuclease)-like 2 protein /FL=gb:AB049211.1 gb:NM_014481.1 gb:BC002959.1 gb:AB021260.1 gb:AF119046.1"
217541_x_at	842.885	1285.2475	-4.317054	0.000415	192.615415	0.696565	"gb:BG290532 /DB_XREF=gi:13047560 /DB_XREF=602388395F1 /CLONE=IMAGE:4517206 /FEA=EST /CNT=8 /TID=Hs.11210.0 /TIER=ConsEnd /STK=0 /UG=Hs.11210 /UG_TITLE=ESTs, Moderately similar to Z137_HUMAN ZINC FINGER PROTEIN 13 (H.sapiens)"
1553212_at	528.81	853.7175	-4.314054	0.000418	156.258727	0.647984	"gb:NM_173352.1 /DB_XREF=gi:27597103 /GEN=K5B /TID=Hs2.121824.1 /CNT=8 /FEA=FLmRNA /TIER=FL /STK=1 /LL=196374 /UG=Hs.121824 /DEF=Homo sapiens keratin 5b (K5B), mRNA. /PROD=keratin 5b /FL=gb:NM_173352.1"
1555758_a_at	17021.74	19132.9275	-4.31295	0.000419	1057.731369	0.892034	"gb:AF213040.1 /DB_XREF=gi:12734657 /TID=Hs2.84113.5 /CNT=1 /FEA=FLmRNA /TIER=FL /STK=1 /LL=1033 /UG_GENE=CDKN3 /UG=Hs.84113 /DEF=Homo sapiens isolate BX-11 mutant cyclin-dependent kinase associated protein phosphatase mRNA, complete cds. /PROD=mutant cyclin-dependent kinase associatedprotein phosphatase /FL=gb:AF213040.1"
217739_s_at	19690.3125	23600.875	-4.31149	0.00042	2465.054279	0.803547	"gb:NM_005746.1 /DB_XREF=gi:5031976 /GEN=PBEF /FEA=FLmRNA /CNT=378 /TID=Hs.239138.0 /TIER=FL /STK=0 /UG=Hs.239138 /LL=10135 /DEF=Homo sapiens pre-B-cell colony-enhancing factor (PBEF), mRNA. /PROD=pre-B-cell colony-enhancing factor /FL=gb:U02020.1 gb:NM_005746.1"
229671_s_at	1369.58375	1697.15	-4.308294	0.000423	212.487738	0.764059	Consensus includes gb:N93774 /FEA=EST /DB_XREF=gi:1266083 /DB_XREF=est:zb64e01.s1 /CLONE=IMAGE:308376 /UG=Hs.49932 chromosome 21 open reading frame 45
210986_s_at	2673.585	3377.7875	-4.307452	0.000424	492.432309	0.732499	"gb:Z24727.1 /DB_XREF=gi:854188 /FEA=FLmRNA /CNT=2 /TID=Hs.77899.1 /TIER=FL /STK=0 /UG=Hs.77899 /LL=7168 /UG_GENE=TPM1 /DEF=H.sapiens tropomyosin isoform mRNA, complete CDS. /PROD=tropomyosin isoform /FL=gb:Z24727.1"
220435_at	1106.42875	2000.8425	-4.307451	0.000424	547.217641	0.496599	"gb:NM_018713.1 /DB_XREF=gi:8922154 /GEN=DKFZp547M236 /FEA=FLmRNA /CNT=8 /TID=Hs.20981.0 /TIER=FL /STK=0 /UG=Hs.20981 /LL=55532 /DEF=Homo sapiens hypothetical protein DKFZp547M236 (DKFZp547M236), mRNA. /PROD=hypothetical protein DKFZp547M236 /FL=gb:NM_018713.1"
228477_at	7385.515	8861.7	-4.306813	0.000425	897.885908	0.803529	Consensus includes gb:R53084 /FEA=EST /DB_XREF=gi:814986 /DB_XREF=est:yj73a05.s1 /CLONE=IMAGE:154352 /UG=Hs.179972 hypothetical protein FLJ10154
1554806_a_at	6146.8425	8457.3875	-4.305972	0.000425	1277.846262	0.705405	"gb:BC040456.1 /DB_XREF=gi:26251707 /TID=Hs2.76917.2 /CNT=4 /FEA=FLmRNA /TIER=FL /STK=1 /LL=26269 /UG_GENE=FBXO8 /UG=Hs.76917 /DEF=Homo sapiens, Similar to F-box only protein 8, clone MGC:23836 IMAGE:4281341, mRNA, complete cds. /PROD=Similar to F-box only protein 8 /FL=gb:BC040456.1"
202333_s_at	18489.025	25553.1275	-4.305411	0.000426	4274.257984	0.697712	gb:AA877765 /DB_XREF=gi:2986730 /DB_XREF=nr06f05.s1 /CLONE=IMAGE:1161057 /FEA=FLmRNA /CNT=187 /TID=Hs.811.0 /TIER=Stack /STK=14 /UG=Hs.811 /LL=7320 /UG_GENE=UBE2B /UG_TITLE=ubiquitin-conjugating enzyme E2B (RAD6 homolog) /FL=gb:NM_003337.1 gb:M74525.1
219051_x_at	1570.86125	1892.1	-4.305149	0.000426	192.096275	0.804537	"gb:NM_024042.1 /DB_XREF=gi:13128999 /GEN=MGC2601 /FEA=FLmRNA /CNT=66 /TID=Hs.124915.0 /TIER=FL+Stack /STK=43 /UG=Hs.124915 /LL=79006 /DEF=Homo sapiens hypothetical protein MGC2601 (MGC2601), mRNA. /PROD=hypothetical protein MGC2601 /FL=gb:BC000662.1 gb:NM_024042.1"
224301_x_at	480.75125	990.215	-4.304067	0.000427	252.407062	0.501738	"gb:BC003602.1 /DEF=Homo sapiens, Similar to H2A histone family, member O, clone MGC:921, mRNA, complete cds.  /FEA=mRNA /PROD=Similar to H2A histone family, member O /DB_XREF=gi:13097821 /UG=Hs.36727 hypothetical protein FLJ10903 /FL=gb:BC003602.1"
204458_at	663.46	1130.51375	-4.302987	0.000428	187.886254	0.664078	gb:AL110209.1 /DB_XREF=gi:5817129 /GEN=DKFZp564A0122 /FEA=FLmRNA /CNT=74 /TID=Hs.6770.0 /TIER=Stack /STK=41 /UG=Hs.6770 /LL=23659 /DEF=Homo sapiens mRNA; cDNA DKFZp564A0122 (from clone DKFZp564A0122); partial cds. /PROD=hypothetical protein /FL=gb:NM_012320.1 gb:AB017494.1
32540_at	415.3375	597.405	-4.301958	0.000429	82.92166	0.721874	"Cluster Incl. AI762547:wh92e05.x1 Homo sapiens cDNA, 3  end /clone=IMAGE-2388224 /clone_end=3  /gb=AI762547 /gi=5178214 /ug=Hs.75206 /len=655"
244743_x_at	5366.505	10112.935	-4.298514	0.000433	2468.538864	0.56811	"Consensus includes gb:AA114243 /FEA=EST /DB_XREF=gi:1668154 /DB_XREF=est:zn76f02.s1 /CLONE=IMAGE:564123 /UG=Hs.173174 ESTs, Weakly similar to I37967 zinc finger protein kox27 H.sapiens"
208997_s_at	4813.955	6065.16	-4.2949	0.000436	612.136162	0.805067	"gb:U82819.1 /DB_XREF=gi:1877473 /FEA=FLmRNA /CNT=226 /TID=Hs.80658.0 /TIER=FL /STK=1 /UG=Hs.80658 /LL=7351 /UG_GENE=UCP2 /DEF=Homo sapiens UCP2 mRNA, complete cds. /PROD=UCP2 /FL=gb:U76367.1 gb:U82819.1 gb:U94592.1 gb:NM_003355.2"
208699_x_at	25605.3575	29714.955	-4.29245	0.000438	2126.614879	0.860976	gb:BF696840 /DB_XREF=gi:11982248 /DB_XREF=602125377F1 /CLONE=IMAGE:4282458 /FEA=FLmRNA /CNT=462 /TID=Hs.89643.0 /TIER=Stack /STK=13 /UG=Hs.89643 /LL=7086 /UG_GENE=TKT /UG_TITLE=transketolase (Wernicke-Korsakoff syndrome) /FL=gb:NM_001064.1 gb:L12711.1 gb:U55017.1
211546_x_at	1871.60125	2574.6775	-4.290926	0.00044	434.487889	0.682105	"gb:L36674.1 /DB_XREF=gi:556211 /GEN=NACP /FEA=FLmRNA /CNT=1 /TID=Hs.76930.2 /TIER=FL /STK=0 /UG=Hs.76930 /LL=6622 /DEF=Human (clone 2-5) synuclein (NACP) mRNA, complete cds. /PROD=synuclein /FL=gb:L36674.1"
204752_x_at	9073.23	12641.14	-4.290243	0.000441	1747.923885	0.732765	"gb:NM_005484.2 /DB_XREF=gi:11496991 /GEN=ADPRTL2 /FEA=FLmRNA /CNT=55 /TID=Hs.24284.0 /TIER=FL /STK=0 /UG=Hs.24284 /LL=10038 /DEF=Homo sapiens ADP-ribosyltransferase (NAD+; poly (ADP-ribose) polymerase)-like 2 (ADPRTL2), mRNA. /PROD=poly (ADP-ribosyl) transferase-like 2 /FL=gb:NM_005484.2 gb:AF085734.1"
216609_at	8475.18	9685.4525	-4.290076	0.000441	749.3114	0.854257	"gb:AF065241.1 /DB_XREF=gi:3153858 /GEN=TXN delta 3 /FEA=mRNA /CNT=1 /TID=Hs.306243.0 /TIER=ConsEnd /STK=0 /UG=Hs.306243 /DEF=Homo sapiens thioredoxin delta 3 (TXN delta 3) mRNA, partial cds. /PROD=thioredoxin delta 3"
209192_x_at	3927.1275	4948.055	-4.288773	0.000442	478.361162	0.813453	"gb:BC000166.2 /DB_XREF=gi:13111803 /FEA=FLmRNA /CNT=129 /TID=Hs.6364.1 /TIER=FL+Stack /STK=49 /UG=Hs.6364 /LL=10524 /UG_GENE=HTATIP /DEF=Homo sapiens, HIV-1 Tat interactive protein, 60 kDa, clone MGC:5108, mRNA, complete cds. /PROD=HIV-1 Tat interactive protein, 60 kDa /FL=gb:BC000166.2 gb:U67734.1"
219654_at	1625.58	2463.03	-4.287355	0.000443	428.080466	0.662523	"gb:NM_014241.1 /DB_XREF=gi:7657481 /GEN=PTPLA /FEA=FLmRNA /CNT=23 /TID=Hs.114062.0 /TIER=FL+Stack /STK=8 /UG=Hs.114062 /LL=9200 /DEF=Homo sapiens protein tyrosine phosphatase-like (proline instead of catalytic arginine), member a (PTPLA), mRNA. /PROD=protein tyrosine phosphatase-like (prolineinstead of catalytic arginine), member a /FL=gb:AF114494.1 gb:NM_014241.1"
244487_at	832.1025	1179.11	-4.286908	0.000444	184.098397	0.69875	Consensus includes gb:BE620513 /FEA=EST /DB_XREF=gi:9891451 /DB_XREF=est:601483772F1 /CLONE=IMAGE:3886336 /UG=Hs.126889 ESTs
212191_x_at	149893.385	161300.22	-4.286555	0.000444	6659.977644	0.921525	gb:AW574664 /DB_XREF=gi:7246203 /DB_XREF=UI-HF-BL0-abw-d-10-0-UI.s1 /CLONE=IMAGE:3057859 /FEA=EST /CNT=499 /TID=Hs.180842.3 /TIER=Stack /STK=10 /UG=Hs.180842 /LL=6137 /UG_GENE=RPL13 /UG_TITLE=ribosomal protein L13
224132_at	726.82625	1006.1125	-4.283489	0.000447	134.460926	0.743678	"gb:BC005072.1 /DEF=Homo sapiens, clone MGC:13008, mRNA, complete cds. /FEA=mRNA /PROD=Unknown (protein for MGC:13008) /DB_XREF=gi:13477214 /UG=Hs.326732 Homo sapiens, clone MGC:13008, mRNA, complete cds /FL=gb:BC005072.1"
206145_at	68956.7525	79010.0275	-4.283112	0.000448	5391.307024	0.868349	"gb:NM_000324.1 /DB_XREF=gi:4506522 /GEN=RHAG /FEA=FLmRNA /CNT=31 /TID=Hs.169536.0 /TIER=FL /STK=0 /UG=Hs.169536 /LL=6005 /DEF=Homo sapiens Rhesus blood group-associated glycoprotein (RHAG), mRNA. /PROD=Rhesus blood group-associated glycoprotein /FL=gb:AF031548.1 gb:AF187847.1 gb:AF178841.1 gb:AF179684.1 gb:AF179682.1 gb:NM_000324.1"
226543_at	4335.4825	5127.225	-4.282438	0.000448	483.277245	0.823736	Consensus includes gb:AI768114 /FEA=EST /DB_XREF=gi:5234623 /DB_XREF=est:wg81c08.x1 /CLONE=IMAGE:2371502 /UG=Hs.88977 hypothetical protein dJ511E16.2
228123_s_at	2410.8475	3039.305	-4.2824	0.000448	281.786387	0.819966	Consensus includes gb:AW303865 /FEA=EST /DB_XREF=gi:6713554 /DB_XREF=est:xr24d12.x1 /CLONE=IMAGE:2761079 /UG=Hs.236522 DKFZP434P106 protein
227878_s_at	9515.605	12101.8725	-4.280506	0.00045	1207.212757	0.809863	"Consensus includes gb:AI245026 /FEA=EST /DB_XREF=gi:3840423 /DB_XREF=est:qj94d04.x1 /CLONE=IMAGE:1867111 /UG=Hs.111099 Homo sapiens, Similar to RIKEN cDNA 2310045B01 gene, clone MGC:10974, mRNA, complete cds"
218720_x_at	1334.32625	2063.095	-4.279644	0.000451	355.368191	0.675665	"gb:NM_012410.1 /DB_XREF=gi:6912611 /GEN=PSK-1 /FEA=FLmRNA /CNT=103 /TID=Hs.6314.0 /TIER=FL+Stack /STK=41 /UG=Hs.6314 /LL=26470 /DEF=Homo sapiens type I transmembrane receptor (seizure-related protein) (PSK-1), mRNA. /PROD=type I transmembrane receptor (seizure-relatedprotein) /FL=gb:NM_012410.1"
239796_x_at	403.1725	543.03	-4.274056	0.000457	88.993967	0.696632	"Consensus includes gb:AA284071 /FEA=EST /DB_XREF=gi:1928352 /DB_XREF=est:zs49a08.s1 /CLONE=IMAGE:700790 /UG=Hs.180680 ESTs, Moderately similar to ALU8_HUMAN ALU SUBFAMILY SX SEQUENCE CONTAMINATION WARNING ENTRY H.sapiens"
218346_s_at	2473.51	3199.36875	-4.272516	0.000458	415.925106	0.763703	"gb:NM_014454.1 /DB_XREF=gi:7657436 /GEN=PA26 /FEA=FLmRNA /CNT=113 /TID=Hs.14125.0 /TIER=FL+Stack /STK=57 /UG=Hs.14125 /LL=27244 /DEF=Homo sapiens p53 regulated PA26 nuclear protein (PA26), mRNA. /PROD=p53 regulated PA26 nuclear protein /FL=gb:NM_014454.1 gb:AF033122.1"
221545_x_at	1769.6575	2363.7125	-4.268581	0.000462	349.447974	0.725897	"gb:AF106934.1 /DB_XREF=gi:4868007 /GEN=DRIP92 /FEA=FLmRNA /CNT=125 /TID=Hs.31659.0 /TIER=FL /STK=0 /UG=Hs.31659 /LL=10025 /DEF=Homo sapiens vitamin D receptor-interacting protein (DRIP92) mRNA, complete cds. /PROD=vitamin D receptor-interacting protein /FL=gb:AF106934.1"
1556453_at	24.15	37.225	-4.266462	0.000464	6.513034	0.656547	"gb:AK093290.1 /DB_XREF=gi:21752119 /TID=Hs2.177930.1 /CNT=5 /FEA=mRNA /TIER=ConsEnd /STK=3 /UG=Hs.177930 /UG_TITLE=Homo sapiens, clone IMAGE:5163781, mRNA /DEF=Homo sapiens cDNA FLJ35971 fis, clone TESTI2013257."
207723_s_at	284.9425	751.1175	-4.266438	0.000464	325.672452	0.336019	"gb:NM_002261.1 /DB_XREF=gi:4504884 /GEN=KLRC3 /FEA=FLmRNA /CNT=6 /TID=Hs.258850.1 /TIER=FL /STK=2 /UG=Hs.258850 /LL=3823 /DEF=Homo sapiens killer cell lectin-like receptor subfamily C, member 3 (KLRC3), transcript variant NKG2-E, mRNA. /PROD=killer cell lectin-like receptor subfamily C,member 3 isoform NKG2-E /FL=gb:NM_002261.1 gb:L14542.1"
236591_at	809.95375	1165.3875	-4.265743	0.000465	167.214873	0.719382	Consensus includes gb:AA877192 /FEA=EST /DB_XREF=gi:2986269 /DB_XREF=est:ob09f04.s1 /CLONE=IMAGE:1323199 /UG=Hs.125356 ESTs
229299_at	8441.9075	10100.075	-4.262924	0.000468	1031.605358	0.811055	"Consensus includes gb:AI816919 /FEA=EST /DB_XREF=gi:5435998 /DB_XREF=est:wj35c01.x1 /CLONE=IMAGE:2404800 /UG=Hs.46637 ESTs, Weakly similar to cDNA EST yk289g5.5 comes from this gene C.elegans"
201825_s_at	11302.45	13468.96	-4.262587	0.000468	1058.839638	0.849298	gb:AL572542 /DB_XREF=gi:12930912 /DB_XREF=AL572542 /CLONE=CS0DI008YC09 (3 prime) /FEA=FLmRNA /CNT=244 /TID=Hs.238126.0 /TIER=Stack /STK=69 /UG=Hs.238126 /LL=51097 /UG_GENE=LOC51097 /UG_TITLE=CGI-49 protein /FL=gb:NM_016002.1 gb:AF151807.1
209314_s_at	4453.2875	5989.3375	-4.262217	0.000469	853.986364	0.728084	"gb:AK024258.1 /DB_XREF=gi:10436590 /FEA=FLmRNA /CNT=112 /TID=Hs.221040.0 /TIER=Stack /STK=33 /UG=Hs.221040 /LL=10767 /UG_GENE=HBS1L /UG_TITLE=HBS1 (S. cerevisiae)-like /DEF=Homo sapiens cDNA FLJ14196 fis, clone NT2RP3002330, highly similar to Homo sapiens eRFS mRNA. /FL=gb:BC001465.1 gb:U87791.1 gb:NM_006620.1"
218646_at	14224.2725	16465.495	-4.262094	0.000469	1417.233005	0.837627	"gb:NM_017867.1 /DB_XREF=gi:8923502 /GEN=FLJ20534 /FEA=FLmRNA /CNT=81 /TID=Hs.44344.0 /TIER=FL+Stack /STK=36 /UG=Hs.44344 /LL=54969 /DEF=Homo sapiens hypothetical protein FLJ20534 (FLJ20534), mRNA. /PROD=hypothetical protein FLJ20534 /FL=gb:NM_017867.1 gb:AL136673.1"
1561351_at	57.9275	147.0325	-4.261109	0.00047	41.599984	0.42439	"gb:BC039119.1 /DB_XREF=gi:24659569 /TID=Hs2.407561.1 /CNT=2 /FEA=mRNA /TIER=ConsEnd /STK=1 /UG=Hs.407561 /UG_TITLE=Homo sapiens, clone IMAGE:4838391, mRNA /DEF=Homo sapiens, clone IMAGE:4838391, mRNA."
241546_at	896.3	1408.55	-4.260828	0.00047	219.526205	0.689953	"Consensus includes gb:BE550289 /FEA=EST /DB_XREF=gi:9791981 /DB_XREF=est:7a21d09.x1 /CLONE=IMAGE:3219377 /UG=Hs.131823 ESTs, Weakly similar to TERA HUMAN H.sapiens"
214048_at	3450.2225	4762.4025	-4.260528	0.000471	565.220751	0.767461	gb:AI913365 /DB_XREF=gi:5633220 /DB_XREF=wa11d06.x1 /CLONE=IMAGE:2297771 /FEA=EST /CNT=23 /TID=Hs.35947.1 /TIER=Stack /STK=11 /UG=Hs.35947 /LL=8930 /UG_GENE=MBD4 /UG_TITLE=methyl-CpG binding domain protein 4
223061_at	7404.9575	8869.9825	-4.260446	0.000471	865.534675	0.817007	"gb:AF212229.1 /DEF=Homo sapiens GL008 mRNA, complete cds. /FEA=mRNA /PROD=GL008 /DB_XREF=gi:13182738 /UG=Hs.193264 hypothetical protein MGC3234 /FL=gb:BC000001.1 gb:NM_023947.1 gb:AF212229.1"
1559827_at	337.8925	679.18	-4.260268	0.000471	190.793349	0.475701	"gb:BC039495.1 /DB_XREF=gi:24659352 /TID=Hs2.379809.1 /CNT=4 /FEA=mRNA /TIER=ConsEnd /STK=0 /UG=Hs.379809 /UG_TITLE=Homo sapiens cDNA FLJ40939 fis, clone UTERU2008077. /DEF=Homo sapiens, clone IMAGE:5549105, mRNA."
1555167_s_at	11147.465	14815.9775	-4.255037	0.000476	1949.522024	0.74993	"gb:BC020691.1 /DB_XREF=gi:18089094 /TID=Hs2.239138.2 /CNT=2 /FEA=FLmRNA /TIER=FL /STK=1 /LL=10135 /UG_GENE=PBEF /UG=Hs.239138 /DEF=Homo sapiens, Similar to pre-B-cell colony-enhancing factor, clone MGC:22427 IMAGE:4717726, mRNA, complete cds. /PROD=Similar to pre-B-cell colony-enhancing factor /FL=gb:BC020691.1"
222604_at	1497.67	2141.88	-4.252887	0.000479	334.262123	0.697272	"Consensus includes gb:AI608833 /FEA=EST /DB_XREF=gi:4618000 /DB_XREF=est:tw84a03.x1 /CLONE=IMAGE:2266348 /UG=Hs.90847 general transcription factor IIIC, polypeptide 3 (102kD) /FL=gb:AF133123.1 gb:NM_012086.1"
218170_at	41076.335	52937.485	-4.252726	0.000479	4894.055267	0.822067	"gb:NM_016048.1 /DB_XREF=gi:7705613 /GEN=LOC51015 /FEA=FLmRNA /CNT=135 /TID=Hs.11085.0 /TIER=FL /STK=0 /UG=Hs.11085 /LL=51015 /DEF=Homo sapiens CGI-111 protein (LOC51015), mRNA. /PROD=CGI-111 protein /FL=gb:NM_016048.1 gb:AF151869.1"
205824_at	131.4425	566.9475	-4.250887	0.000481	215.744195	0.296386	"gb:NM_001541.1 /DB_XREF=gi:4504518 /GEN=HSPB2 /FEA=FLmRNA /CNT=27 /TID=Hs.78846.0 /TIER=FL /STK=0 /UG=Hs.78846 /LL=3316 /DEF=Homo sapiens heat shock 27kD protein 2 (HSPB2), mRNA. /PROD=heat shock 27kD protein 2 /FL=gb:NM_001541.1 gb:D89617.1"
230411_at	1565.3175	1898.5725	-4.250022	0.000482	218.821386	0.783619	Consensus includes gb:AI800998 /FEA=EST /DB_XREF=gi:5366470 /DB_XREF=est:wg15c06.x1 /CLONE=IMAGE:2365162 /UG=Hs.43569 ESTs
203532_x_at	1324.285	1929.505	-4.24546	0.000487	336.763286	0.683117	"gb:AF017061.1 /DB_XREF=gi:2394273 /GEN=VACM-1 /FEA=FLmRNA /CNT=105 /TID=Hs.101299.0 /TIER=FL /STK=0 /UG=Hs.101299 /LL=8065 /DEF=Homo sapiens vasopressin-activated calcium mobilizing putative receptor protein (VACM-1) mRNA, complete cds. /PROD=vasopressin-activated calcium mobilizingputative receptor protein /FL=gb:AF017061.1 gb:NM_003478.1 gb:AF327710.1"
202468_s_at	14687.2325	21735.315	-4.245397	0.000487	3840.493593	0.680928	"gb:NM_003798.1 /DB_XREF=gi:4503128 /GEN=CTNNAL1 /FEA=FLmRNA /CNT=148 /TID=Hs.58488.0 /TIER=FL+Stack /STK=57 /UG=Hs.58488 /LL=8727 /DEF=Homo sapiens catenin (cadherin-associated protein), alpha-like 1 (CTNNAL1), mRNA. /PROD=catenin (cadherin-associated protein),alpha-like 1 /FL=gb:AF006070.1 gb:AF080071.1 gb:NM_003798.1 gb:AF030233.1 gb:U97067.1"
209267_s_at	20816.2025	25855.245	-4.243838	0.000488	2918.167739	0.792152	"gb:AB040120.1 /DB_XREF=gi:12657580 /GEN=BIGMo-103 /FEA=FLmRNA /CNT=155 /TID=Hs.284205.1 /TIER=FL+Stack /STK=49 /UG=Hs.284205 /LL=64116 /DEF=Homo sapiens mRNA for BCG induced integral membrane protein BIGMo-103, complete cds. /PROD=BCG induced integral membrane protein BIGMo-103 /FL=gb:AB040120.1"
216202_s_at	2539.2925	2975.835	-4.242036	0.00049	249.479323	0.842491	"gb:U15555.1 /DB_XREF=gi:1001944 /GEN=LCB2 /FEA=mRNA /CNT=2 /TID=Hs.59403.1 /TIER=ConsEnd /STK=0 /UG=Hs.59403 /LL=9517 /DEF=Human serine palmitoyltransferase (LCB2) mRNA, partial cds. /PROD=serine palmitoyltransferase"
209368_at	7476.5775	10598.37	-4.241535	0.000491	1641.951029	0.698306	"gb:AF233336.1 /DB_XREF=gi:10197683 /GEN=EPHX2 /FEA=FLmRNA /CNT=103 /TID=Hs.113.0 /TIER=FL /STK=0 /UG=Hs.113 /LL=2053 /DEF=Homo sapiens clone 129-13 soluble epoxide hydrolase (EPHX2) mRNA, complete cds. /PROD=soluble epoxide hydrolase /FL=gb:NM_001979.1 gb:AF233334.1 gb:AF233336.1 gb:AF233335.1 gb:L05779.1"
201775_s_at	2465.15125	3149.1125	-4.241371	0.000491	421.739094	0.757803	gb:AA676790 /DB_XREF=gi:2657312 /DB_XREF=zj64h12.s1 /CLONE=IMAGE:455111 /FEA=FLmRNA /CNT=279 /TID=Hs.62515.0 /TIER=Stack /STK=12 /UG=Hs.62515 /LL=9813 /UG_GENE=KIAA0494 /UG_TITLE=KIAA0494 gene product /FL=gb:AB007963.1 gb:BC002525.1 gb:NM_014774.1
221029_s_at	390.4775	665.85875	-4.2389	0.000494	169.47728	0.538298	"gb:NM_030775.1 /DB_XREF=gi:13540540 /GEN=WNT5B /FEA=FLmRNA /CNT=1 /TID=HsAffx.900050.77 /TIER=FL /STK=0 /DEF=Homo sapiens WNT5b protein (WNT5B), mRNA. /PROD=WNT5b protein /FL=gb:NM_030775.1"
221855_at	5949.5875	6838.6625	-4.235811	0.000497	517.332596	0.858335	gb:N31716 /DB_XREF=gi:1152115 /DB_XREF=yy15c12.s1 /CLONE=IMAGE:271318 /FEA=EST /CNT=80 /TID=Hs.31754.0 /TIER=Stack /STK=55 /UG=Hs.31754 /UG_TITLE=ESTs
209475_at	5679.4975	8897.2	-4.235348	0.000498	1791.938025	0.626404	"gb:AF106069.1 /DB_XREF=gi:5814096 /GEN=UNPH4 /FEA=FLmRNA /CNT=105 /TID=Hs.23168.0 /TIER=FL /STK=4 /UG=Hs.23168 /LL=9958 /DEF=Homo sapiens deubiquitinating enzyme (UNPH4) mRNA, complete cds. /PROD=deubiquitinating enzyme /FL=gb:AF106069.1 gb:AF013990.1"
239205_s_at	8074.7775	10900.7275	-4.234673	0.000498	1784.78786	0.707654	"Consensus includes gb:BE552138 /FEA=EST /DB_XREF=gi:9793830 /DB_XREF=est:hw29d02.x1 /CLONE=IMAGE:3184323 /UG=Hs.89688 ESTs, Highly similar to A34924 complement C3bC4b receptor-like protein precursor H.sapiens"
238681_at	7247.8225	10229.11	-4.233732	0.000499	1594.486314	0.69875	Consensus includes gb:R46180 /FEA=EST /DB_XREF=gi:822352 /DB_XREF=est:yg49e12.s1 /CLONE=IMAGE:35944 /UG=Hs.153485 ESTs
222516_at	22752.96	25233.085	-4.233387	0.0005	1656.734435	0.876948	"Consensus includes gb:AA700485 /FEA=EST /DB_XREF=gi:2703448 /DB_XREF=est:zj74f11.s1 /CLONE=IMAGE:460653 /UG=Hs.298442 adaptor-related protein complex 3, mu 1 subunit /FL=gb:AF092092.1 gb:NM_012095.1"
1567213_at	4602.17	5729.5875	-4.231862	0.000501	541.107827	0.822009	"gb:U59479.1 /DB_XREF=gi:1401243 /TID=Hs2.44499.4 /CNT=1 /FEA=mRNA /TIER=ConsEnd /STK=0 /LL=5411 /UG_GENE=PNN /UG=Hs.44499 /UG_TITLE=pinin, desmosome associated protein /DEF=Human neutrophil protein mRNA, partial cds."
220807_at	5178.7875	7050.89625	-4.231632	0.000502	909.630158	0.752258	"gb:NM_005331.2 /DB_XREF=gi:6633804 /GEN=HBQ1 /FEA=FLmRNA /CNT=6 /TID=Hs.247921.0 /TIER=FL /STK=1 /UG=Hs.247921 /LL=3049 /DEF=Homo sapiens hemoglobin, theta 1 (HBQ1), mRNA. /PROD=hemoglobin, theta 1 /FL=gb:NM_005331.2"
214027_x_at	970.79875	1919.91375	-4.231097	0.000502	463.209451	0.535316	gb:AA889653 /DB_XREF=gi:3016532 /DB_XREF=ak50c11.s1 /CLONE=IMAGE:1409396 /FEA=EST /CNT=18 /TID=Hs.171185.1 /TIER=Stack /STK=13 /UG=Hs.171185 /LL=55578 /UG_GENE=P38IP /UG_TITLE=transcription factor (p38 interacting protein)
213475_s_at	336.6775	491.085	-4.230845	0.000503	99.77622	0.624227	"gb:AC002310 /DB_XREF=gi:2576342 /FEA=DNA_2 /CNT=45 /TID=Hs.174103.1 /TIER=Stack /STK=8 /UG=Hs.174103 /LL=3683 /UG_GENE=ITGAL /UG_TITLE=integrin, alpha L (antigen CD11A (p180), lymphocyte function-associated antigen 1; alpha polypeptide) /DEF=Human Chromosome 16 BAC clone CIT987SK-A-635H12"
203182_s_at	11243.5275	15146.16125	-4.229359	0.000504	1958.679947	0.753834	"gb:NM_003138.1 /DB_XREF=gi:4507220 /GEN=SRPK2 /FEA=FLmRNA /CNT=121 /TID=Hs.78353.0 /TIER=FL /STK=0 /UG=Hs.78353 /LL=6733 /DEF=Homo sapiens SFRS protein kinase 2 (SRPK2), mRNA. /PROD=SFRS protein kinase 2 /FL=gb:NM_003138.1 gb:U88666.1"
237515_at	2638.8775	4233.865	-4.226226	0.000508	784.382936	0.646502	Consensus includes gb:AA054642 /FEA=EST /DB_XREF=gi:1545566 /DB_XREF=est:zf57c06.s1 /CLONE=IMAGE:381034 /UG=Hs.63063 ESTs
204089_x_at	12415.0475	14187.015	-4.224283	0.00051	788.553775	0.893817	"gb:NM_006724.1 /DB_XREF=gi:6031179 /GEN=MAP3K4 /FEA=FLmRNA /CNT=71 /TID=Hs.32353.1 /TIER=FL+Stack /STK=42 /UG=Hs.32353 /LL=4216 /DEF=Homo sapiens mitogen-activated protein kinase kinase kinase 4 (MAP3K4), transcript variant 2, mRNA. /PROD=MAPERK kinase kinase 4, isoform b /FL=gb:AF116604.1 gb:NM_006724.1"
217880_at	10157.47	12121.15	-4.223427	0.000511	1308.450244	0.800296	gb:N21397 /DB_XREF=gi:1126567 /DB_XREF=yx54e08.s1 /CLONE=IMAGE:265574 /FEA=FLmRNA /CNT=189 /TID=Hs.172405.0 /TIER=Stack /STK=20 /UG=Hs.172405 /LL=996 /UG_GENE=CDC27 /UG_TITLE=cell division cycle 27 /FL=gb:NM_001256.1
201764_at	10164.165	13828.9225	-4.222708	0.000512	1821.702797	0.745027	"gb:NM_024056.1 /DB_XREF=gi:13129025 /GEN=MGC5576 /FEA=FLmRNA /CNT=231 /TID=Hs.103834.0 /TIER=FL+Stack /STK=74 /UG=Hs.103834 /LL=79022 /DEF=Homo sapiens hypothetical protein MGC5576 (MGC5576), mRNA. /PROD=hypothetical protein MGC5576 /FL=gb:BC000854.1 gb:NM_024056.1"
225538_at	12732.335	16656.15	-4.222531	0.000512	2001.5417	0.776292	Consensus includes gb:BE539792 /FEA=EST /DB_XREF=gi:9768437 /DB_XREF=est:601061889F1 /CLONE=IMAGE:3448223 /UG=Hs.15536 Homo sapiens mRNA; cDNA DKFZp761J139 (from clone DKFZp761J139)
213924_at	350.85625	588.9525	-4.221018	0.000514	193.600116	0.447515	gb:BF476502 /DB_XREF=gi:11547329 /DB_XREF=naa27a03.x1 /CLONE=IMAGE:3255844 /FEA=EST /CNT=16 /TID=Hs.154145.3 /TIER=Stack /STK=9 /UG=Hs.154145 /LL=65258 /UG_GENE=FLJ11585 /UG_TITLE=hypothetical protein FLJ11585
212224_at	3653.9225	6631.745	-4.2209	0.000514	1955.506497	0.50669	"gb:NM_000689.1 /DB_XREF=gi:4502030 /GEN=ALDH1 /FEA=FLmRNA /CNT=375 /TID=Hs.76392.0 /TIER=FL+Stack /STK=9 /UG=Hs.76392 /LL=216 /DEF=Homo sapiens aldehyde dehydrogenase 1, soluble (ALDH1), mRNA. /PROD=aldehyde dehydrogenase 1, soluble /FL=gb:AF003341.1 gb:NM_000689.1"
227678_at	10740.845	14104.5475	-4.214176	0.000522	1664.014356	0.783151	"Consensus includes gb:AI628122 /FEA=EST /DB_XREF=gi:4664922 /DB_XREF=est:ty84g04.x1 /CLONE=IMAGE:2285814 /UG=Hs.61188 Homo sapiens Ku70-binding protein (KUB3) mRNA, partial cds"
214472_at	2600.72875	3813.6275	-4.213825	0.000522	524.656816	0.740474	"gb:NM_003530.1 /DB_XREF=gi:4504282 /GEN=H3FB /FEA=FLmRNA /CNT=11 /TID=Hs.143042.0 /TIER=FL /STK=0 /UG=Hs.143042 /LL=8351 /DEF=Homo sapiens H3 histone family, member B (H3FB), mRNA. /PROD=H3 histone family, member B /FL=gb:NM_003530.1"
231182_at	205.59625	454.19	-4.213767	0.000522	118.534077	0.483991	Consensus includes gb:BF446719 /FEA=EST /DB_XREF=gi:11511857 /DB_XREF=est:7q91b08.x1 /CLONE=IMAGE:3705566 /UG=Hs.10242 ESTs
235063_at	665.6	1105.21	-4.211415	0.000525	255.284197	0.574163	Consensus includes gb:AA856721 /FEA=EST /DB_XREF=gi:2945023 /DB_XREF=est:od54b08.s1 /CLONE=IMAGE:1371735 /UG=Hs.20304 ESTs
220597_s_at	4225.5475	5209.89125	-4.210566	0.000526	473.945207	0.82824	"gb:NM_018694.1 /DB_XREF=gi:8923906 /GEN=LOC55913 /FEA=FLmRNA /CNT=5 /TID=Hs.306208.0 /TIER=FL /STK=2 /UG=Hs.306208 /LL=55913 /DEF=Homo sapiens HSVI binding protein (LOC55913), mRNA. /PROD=HSVI binding protein /FL=gb:AF267748.1 gb:NM_018694.1"
229292_at	1695.15375	2457.27875	-4.20962	0.000527	416.340481	0.678723	Consensus includes gb:AI652872 /FEA=EST /DB_XREF=gi:4736851 /DB_XREF=est:wb40c08.x1 /CLONE=IMAGE:2308142 /UG=Hs.49397 ESTs
237163_x_at	329.3075	736.6125	-4.209573	0.000527	209.931509	0.461697	"Consensus includes gb:BE550525 /FEA=EST /DB_XREF=gi:9792217 /DB_XREF=est:7a27h12.x1 /CLONE=IMAGE:3220007 /UG=Hs.181580 ESTs, Highly similar to T46932 hypothetical protein DKFZp434G155.1 H.sapiens"
201121_s_at	35114.69	39569.7575	-4.209297	0.000527	2239.890374	0.893244	"gb:NM_006667.2 /DB_XREF=gi:6857798 /GEN=HPR6.6 /FEA=FLmRNA /CNT=357 /TID=Hs.90061.0 /TIER=FL+Stack /STK=175 /UG=Hs.90061 /LL=10857 /DEF=Homo sapiens progesterone binding protein (HPR6.6), mRNA. /PROD=progesterone binding protein /FL=gb:NM_006667.2"
217930_s_at	1644.645	2250.8325	-4.203663	0.000534	320.022832	0.737785	"gb:NM_019009.1 /DB_XREF=gi:9506854 /GEN=LOC54472 /FEA=FLmRNA /CNT=164 /TID=Hs.25413.0 /TIER=FL /STK=0 /UG=Hs.25413 /LL=54472 /DEF=Homo sapiens TOLLIP protein (LOC54472), mRNA. /PROD=TOLLIP protein /FL=gb:AL136835.1 gb:BC004420.1 gb:NM_019009.1"
233528_s_at	1737.905	2355.3375	-4.201407	0.000537	313.973472	0.738364	Consensus includes gb:AC004997 /DEF=Homo sapiens PAC clone RP1-130H16 from 22q12.1-qter /FEA=CDS_5 /DB_XREF=gi:5441941 /UG=Hs.4232 Homo sapiens PAC clone RP1-130H16 from 22q12.1-qter
201892_s_at	44213.83	51144.71	-4.199232	0.000539	3754.995088	0.863802	"gb:NM_000884.1 /DB_XREF=gi:4504688 /GEN=IMPDH2 /FEA=FLmRNA /CNT=215 /TID=Hs.75432.0 /TIER=FL+Stack /STK=107 /UG=Hs.75432 /LL=3615 /DEF=Homo sapiens IMP (inosine monophosphate) dehydrogenase 2 (IMPDH2), mRNA. /PROD=IMP (inosine monophosphate) dehydrogenase 2 /FL=gb:NM_000884.1 gb:J04208.1"
210833_at	1898.1875	2599.835	-4.196761	0.000542	427.160488	0.698965	"gb:AL031429 /DB_XREF=gi:4775605 /FEA=FLmRNA /CNT=9 /TID=Hs.170917.7 /TIER=ConsEnd /STK=0 /UG=Hs.170917 /LL=5733 /UG_GENE=PTGER3 /UG_TITLE=prostaglandin E receptor 3 (subtype EP3) /DEF=Human DNA sequence from clone 333A15 on chromosome 1p31.1-31.3 Contains prostaglandin E receptor (subtypes EP3e, EP3a2, EP3c), EST, STSs, GSSs and a CpG Island /FL=gb:D38299.1 gb:L27488.1 gb:U13217.1"
218911_at	5470.74	8008.79	-4.195249	0.000544	991.219922	0.749256	"gb:NM_006530.1 /DB_XREF=gi:5729837 /GEN=GAS41 /FEA=FLmRNA /CNT=69 /TID=Hs.4029.0 /TIER=FL+Stack /STK=32 /UG=Hs.4029 /LL=8089 /DEF=Homo sapiens glioma-amplified sequence-41 (GAS41), mRNA. /PROD=glioma-amplified sequence-41 /FL=gb:BC000994.2 gb:U61384.1 gb:NM_006530.1"
211729_x_at	36951.2175	41690.3925	-4.191955	0.000548	3261.640285	0.853861	"gb:BC005902.1 /DB_XREF=gi:13543488 /FEA=FLmRNA /CNT=1 /TID=HsAffx.900751.522 /TIER=FL /STK=0 /DEF=Homo sapiens, Similar to biliverdin reductase A, clone MGC:14491, mRNA, complete cds. /PROD=Similar to biliverdin reductase A /FL=gb:BC005902.1"
202947_s_at	33400.855	44799.49	-4.190899	0.000549	7132.981438	0.719055	"gb:NM_002101.2 /DB_XREF=gi:8051606 /GEN=GYPC /FEA=FLmRNA /CNT=221 /TID=Hs.81994.1 /TIER=FL+Stack /STK=146 /UG=Hs.81994 /LL=2995 /DEF=Homo sapiens glycophorin C (Gerbich blood group) (GYPC), transcript variant 1, mRNA. /PROD=glycophorin C, isoform 1 /FL=gb:M36284.1 gb:NM_002101.2 gb:M11802.1"
213617_s_at	28947.475	33326.0275	-4.190252	0.00055	2139.197825	0.878807	gb:BF063896 /DB_XREF=gi:10822806 /DB_XREF=7h90a05.x1 /CLONE=IMAGE:3323216 /FEA=EST /CNT=26 /TID=Hs.22981.1 /TIER=Stack /STK=16 /UG=Hs.22981 /LL=25941 /UG_GENE=DKFZP586M1523 /UG_TITLE=DKFZP586M1523 protein
203633_at	4460.7325	5311.695	-4.190012	0.00055	469.974732	0.835411	"gb:BF001714 /DB_XREF=gi:10701989 /DB_XREF=7g92b09.x1 /CLONE=IMAGE:3313913 /FEA=FLmRNA /CNT=85 /TID=Hs.259785.0 /TIER=Stack /STK=24 /UG=Hs.259785 /LL=1374 /UG_GENE=CPT1A /UG_TITLE=carnitine palmitoyltransferase I, liver /FL=gb:L39211.1 gb:NM_001876.1"
1554660_a_at	2132.4175	2978.1075	-4.189679	0.000551	432.033855	0.733902	"gb:BC036200.1 /DB_XREF=gi:23274135 /TID=Hs2.288742.2 /CNT=5 /FEA=FLmRNA /TIER=FL /STK=1 /LL=163882 /UG_GENE=FLJ32001 /UG=Hs.288742 /DEF=Homo sapiens, Similar to hypothetical protein FLJ32001, clone MGC:39559 IMAGE:4828136, mRNA, complete cds. /PROD=Similar to hypothetical protein FLJ32001 /FL=gb:BC036200.1"
219586_at	710.125	1096.4075	-4.185982	0.000555	240.052372	0.616722	"gb:NM_030581.1 /DB_XREF=gi:13386493 /GEN=MGC11230 /FEA=FLmRNA /CNT=25 /TID=Hs.180058.0 /TIER=FL /STK=0 /UG=Hs.180058 /LL=80779 /DEF=Homo sapiens hypothetical protein MGC11230 (MGC11230), mRNA. /PROD=hypothetical protein MGC11230 /FL=gb:NM_030581.1 gb:BC004519.1"
229306_at	99.3325	279.9225	-4.185434	0.000556	95.791945	0.413846	Consensus includes gb:BE672687 /FEA=EST /DB_XREF=gi:10033228 /DB_XREF=est:7b71e04.x1 /CLONE=IMAGE:3233694 /UG=Hs.126909 ESTs
200002_at	121618.38	128177.08	-4.184834	0.000557	3007.230458	0.955784	"gb:NM_007209.1 /DB_XREF=gi:6005859 /GEN=RPL35 /FEA=FLmRNA /CNT=479 /TID=Hs.182825.0 /TIER=FL+Stack /STK=183 /UG=Hs.182825 /LL=11224 /DEF=Homo sapiens ribosomal protein L35 (RPL35), mRNA. /PROD=ribosomal protein L35 /FL=gb:BC000348.1 gb:U12465.1 gb:NM_007209.1"
1555543_a_at	6226.935	7916.415	-4.183798	0.000558	885.183661	0.789857	"gb:AB052917.1 /DB_XREF=gi:17736799 /GEN=hMCLC-3 /TID=Hs2.93121.3 /CNT=1 /FEA=FLmRNA /TIER=FL /STK=1 /LL=23155 /UG=Hs.93121 /DEF=Homo sapiens hMCLC-3 mRNA for Mid-1-related chloride channel 3, complete cds. /PROD=Mid-1-related chloride channel 3 /FL=gb:AB052917.1"
218253_s_at	17733.3025	21899.24	-4.18316	0.000559	2286.278167	0.807939	"gb:NM_006893.1 /DB_XREF=gi:11386190 /GEN=LGTN /FEA=FLmRNA /CNT=130 /TID=Hs.274151.0 /TIER=FL+Stack /STK=65 /UG=Hs.274151 /LL=1939 /DEF=Homo sapiens ligatin (LGTN), mRNA. /PROD=ligatin /FL=gb:NM_006893.1 gb:AF220417.2"
218243_at	8203.355	9424.55	-4.181152	0.000561	534.885685	0.891281	"gb:NM_025158.1 /DB_XREF=gi:13376756 /GEN=FLJ22251 /FEA=FLmRNA /CNT=94 /TID=Hs.289064.0 /TIER=FL+Stack /STK=36 /UG=Hs.289064 /LL=80230 /DEF=Homo sapiens hypothetical protein FLJ22251 (FLJ22251), mRNA. /PROD=hypothetical protein FLJ22251 /FL=gb:NM_025158.1"
209075_s_at	33791.35	40644.955	-4.180705	0.000562	3931.426814	0.821536	"gb:AY009128.1 /DB_XREF=gi:11545706 /GEN=ISCU /FEA=FLmRNA /CNT=185 /TID=Hs.9908.1 /TIER=FL+Stack /STK=84 /UG=Hs.9908 /LL=23479 /DEF=Homo sapiens ISCU2 (ISCU) mRNA, complete cds, alternatively spliced. /PROD=ISCU2 /FL=gb:AY009128.1"
225761_at	10215.8325	12736.645	-4.179441	0.000563	1330.077575	0.808211	Consensus includes gb:AI434509 /FEA=EST /DB_XREF=gi:4296676 /DB_XREF=est:ti45g09.x1 /CLONE=IMAGE:2133472 /UG=Hs.171595 HIV TAT specific factor 1
205682_x_at	1233.86125	2092.03	-4.177111	0.000566	376.718893	0.645826	"gb:NM_019101.1 /DB_XREF=gi:9506706 /GEN=G3A /FEA=FLmRNA /CNT=86 /TID=Hs.247129.0 /TIER=FL+Stack /STK=34 /UG=Hs.247129 /LL=55937 /DEF=Homo sapiens apolipoprotein M (G3A), mRNA. /PROD=apolipoprotein M /FL=gb:AF118393.3 gb:NM_019101.1"
201132_at	13013.385	14205.17	-4.176483	0.000567	759.380429	0.899957	"gb:NM_019597.1 /DB_XREF=gi:9624997 /GEN=HNRPH2 /FEA=FLmRNA /CNT=264 /TID=Hs.278857.0 /TIER=FL+Stack /STK=115 /UG=Hs.278857 /LL=3188 /DEF=Homo sapiens heterogeneous nuclear ribonucleoprotein H2 (H) (HNRPH2), mRNA. /PROD=heterogeneous nuclear ribonucleoprotein H2 (H) /FL=gb:NM_019597.1"
220160_s_at	1499.1225	2053.6175	-4.17489	0.000569	321.418065	0.702335	"gb:NM_007059.1 /DB_XREF=gi:5901993 /GEN=KPTN /FEA=FLmRNA /CNT=13 /TID=Hs.25441.0 /TIER=FL /STK=0 /UG=Hs.25441 /LL=11133 /DEF=Homo sapiens kaptin (actin-binding protein) (KPTN), mRNA. /PROD=kaptin (actin-binding protein) /FL=gb:NM_007059.1 gb:AF105369.1"
218957_s_at	15271.1375	18570.8375	-4.173657	0.000571	1687.930999	0.827478	"gb:NM_025155.1 /DB_XREF=gi:13376750 /GEN=FLJ11848 /FEA=FLmRNA /CNT=69 /TID=Hs.289031.0 /TIER=FL+Stack /STK=34 /UG=Hs.289031 /LL=80227 /DEF=Homo sapiens hypothetical protein FLJ11848 (FLJ11848), mRNA. /PROD=hypothetical protein FLJ11848 /FL=gb:NM_025155.1"
213983_s_at	2740.715	3611.0025	-4.172359	0.000572	496.180341	0.748721	gb:AW991219 /DB_XREF=gi:8249392 /DB_XREF=RDEV128 /FEA=EST /CNT=21 /TID=Hs.31921.0 /TIER=Stack /STK=12 /UG=Hs.31921 /LL=23244 /UG_GENE=KIAA0648 /UG_TITLE=KIAA0648 protein
229304_s_at	1009.0225	1465.0625	-4.166818	0.000579	229.415734	0.712214	Consensus includes gb:AA460299 /FEA=EST /DB_XREF=gi:2185115 /DB_XREF=est:zx51c02.s1 /CLONE=IMAGE:795746 /UG=Hs.38178 hypothetical protein FLJ23468
214463_x_at	2085.5075	2839.4825	-4.165855	0.000581	375.554837	0.750558	"gb:NM_003541.1 /DB_XREF=gi:4504306 /GEN=H4FD /FEA=FLmRNA /CNT=13 /TID=Hs.91031.0 /TIER=FL /STK=0 /UG=Hs.91031 /LL=8362 /DEF=Homo sapiens H4 histone family, member D (H4FD), mRNA. /PROD=H4 histone family, member D /FL=gb:NM_003541.1"
204881_s_at	15698.06	20975.355	-4.165702	0.000581	2754.150085	0.755749	"gb:NM_003358.1 /DB_XREF=gi:4507810 /GEN=UGCG /FEA=FLmRNA /CNT=69 /TID=Hs.152601.0 /TIER=FL+Stack /STK=8 /UG=Hs.152601 /LL=7357 /DEF=Homo sapiens UDP-glucose ceramide glucosyltransferase (UGCG), mRNA. /PROD=ceramide glucosyltransferase /FL=gb:NM_003358.1 gb:D50840.1"
235545_at	1423.1625	3143.04375	-4.16557	0.000581	838.061937	0.525996	Consensus includes gb:AI810054 /FEA=EST /DB_XREF=gi:5396620 /DB_XREF=est:wf79h07.x1 /CLONE=IMAGE:2361853 /UG=Hs.14119 ESTs
220731_s_at	5709.1725	6711.305	-4.162699	0.000585	528.793589	0.853246	"gb:NM_018090.1 /DB_XREF=gi:8922415 /GEN=FLJ10420 /FEA=FLmRNA /CNT=4 /TID=Hs.289087.0 /TIER=FL /STK=0 /UG=Hs.289087 /LL=55707 /DEF=Homo sapiens hypothetical protein FLJ10420 (FLJ10420), mRNA. /PROD=hypothetical protein FLJ10420 /FL=gb:NM_018090.1"
212626_x_at	80595.155	88865.505	-4.16267	0.000585	4179.398609	0.911814	gb:AA664258 /DB_XREF=gi:2618249 /DB_XREF=ac08a08.s1 /CLONE=IMAGE:855830 /FEA=EST /CNT=95 /TID=Hs.182447.1 /TIER=Stack /STK=8 /UG=Hs.182447 /LL=3183 /UG_GENE=HNRPC /UG_TITLE=heterogeneous nuclear ribonucleoprotein C (C1C2)
218558_s_at	17882.1275	21659.7625	-4.162369	0.000585	1923.640893	0.835385	"gb:NM_017446.1 /DB_XREF=gi:8394038 /GEN=PRED22 /FEA=FLmRNA /CNT=98 /TID=Hs.167130.0 /TIER=FL+Stack /STK=47 /UG=Hs.167130 /LL=54148 /DEF=Homo sapiens hypothetical protein (PRED22), mRNA. /PROD=hypothetical protein /FL=gb:BC004896.1 gb:NM_017446.1"
242656_at	719.32125	1000.34625	-4.160195	0.000588	152.524932	0.714346	Consensus includes gb:AI377688 /FEA=EST /DB_XREF=gi:4187541 /DB_XREF=est:te62e09.x1 /CLONE=IMAGE:2091304 /UG=Hs.158840 ESTs
212989_at	20188.5525	23627.795	-4.159933	0.000588	2112.791209	0.835617	"gb:AI377497 /DB_XREF=gi:4187350 /DB_XREF=tc37c06.x1 /CLONE=IMAGE:2066794 /FEA=mRNA /CNT=71 /TID=Hs.153716.0 /TIER=Stack /STK=11 /UG=Hs.153716 /UG_TITLE=Homo sapiens mRNA for Hmob33 protein, 3 untranslated region"
208955_at	4133.3575	5541.14	-4.157889	0.000591	794.976799	0.731531	"gb:AB049113.1 /DB_XREF=gi:10257384 /GEN=DUT /FEA=FLmRNA /CNT=235 /TID=Hs.82113.0 /TIER=FL+Stack /STK=13 /UG=Hs.82113 /LL=1854 /DEF=Homo sapiens DUT mRNA for dUTP pyrophosphatase, complete cds. /PROD=dUTP pyrophosphatase /FL=gb:U62891.1 gb:AB049113.1 gb:NM_001948.1 gb:U31930.1 gb:M89913.1"
244664_at	311.7925	536.675	-4.154518	0.000595	135.64887	0.534641	"Consensus includes gb:AA412283 /FEA=EST /DB_XREF=gi:2070854 /DB_XREF=est:zu10f05.s1 /CLONE=IMAGE:731457 /UG=Hs.97111 ESTs, Weakly similar to ALU7_HUMAN ALU SUBFAMILY SQ SEQUENCE CONTAMINATION WARNING ENTRY H.sapiens"
229863_s_at	6348.4625	7752.4525	-4.152763	0.000598	813.939078	0.805481	Consensus includes gb:BE503382 /FEA=EST /DB_XREF=gi:9705790 /DB_XREF=est:7a17c04.x1 /CLONE=IMAGE:3218982 /UG=Hs.311100 hypothetical protein FLJ20211
218535_s_at	6258.43	8292.56	-4.151637	0.000599	1179.832373	0.748236	"gb:NM_018343.1 /DB_XREF=gi:8922904 /GEN=FLJ11159 /FEA=FLmRNA /CNT=83 /TID=Hs.27021.0 /TIER=FL+Stack /STK=13 /UG=Hs.27021 /LL=55781 /DEF=Homo sapiens hypothetical protein FLJ11159 (FLJ11159), mRNA. /PROD=hypothetical protein FLJ11159 /FL=gb:BC000953.2 gb:NM_018343.1"
223849_s_at	2353.34	3334.2825	-4.151592	0.000599	462.8904	0.730773	"gb:BC002548.1 /DEF=Homo sapiens, Similar to Moloney leukemia virus 10, clone MGC:2948, mRNA, complete cds.  /FEA=mRNA /PROD=Similar to Moloney leukemia virus 10 /DB_XREF=gi:12803446 /UG=Hs.20725 KIAA1631 protein /FL=gb:BC002548.1"
204791_at	5389.885	7802.92	-4.150339	0.000601	1066.433582	0.736714	"gb:NM_003297.1 /DB_XREF=gi:4507672 /GEN=NR2C1 /FEA=FLmRNA /CNT=57 /TID=Hs.108301.0 /TIER=FL+Stack /STK=23 /UG=Hs.108301 /LL=7181 /DEF=Homo sapiens nuclear receptor subfamily 2, group C, member 1 (NR2C1), mRNA. /PROD=nuclear receptor subfamily 2, group C, member 1 /FL=gb:M29960.1 gb:NM_003297.1"
217824_at	754.28375	1137.45375	-4.149685	0.000602	204.439296	0.66689	gb:AW500009 /DB_XREF=gi:7112213 /DB_XREF=UI-HF-BN0-aki-e-09-0-UI.r1 /CLONE=IMAGE:3077105 /FEA=FLmRNA /CNT=273 /TID=Hs.184325.0 /TIER=Stack /STK=12 /UG=Hs.184325 /LL=51632 /UG_GENE=LOC51632 /UG_TITLE=CGI-76 protein /FL=gb:AF151834.1 gb:AF161502.1 gb:AF151039.1 gb:NM_016021.1
204550_x_at	2091.61	2683.935	-4.148632	0.000603	349.92419	0.764411	"gb:NM_000561.1 /DB_XREF=gi:10835126 /GEN=GSTM1 /FEA=FLmRNA /CNT=59 /TID=Hs.324730.0 /TIER=FL+Stack /STK=11 /UG=Hs.324730 /LL=2944 /DEF=Homo sapiens glutathione S-transferase M1 (GSTM1), mRNA. /PROD=glutathione S-transferase M1 /FL=gb:J03817.1 gb:NM_000561.1"
208264_s_at	4495.63375	6105.2175	-4.146758	0.000606	873.76847	0.740546	"gb:NM_003758.1 /DB_XREF=gi:4503510 /GEN=EIF3S1 /FEA=FLmRNA /CNT=2 /TID=Hs.173987.0 /TIER=FL /STK=0 /UG=Hs.173987 /LL=8669 /DEF=Homo sapiens eukaryotic translation initiation factor 3, subunit 1 (alpha, 35kD) (EIF3S1), mRNA. /PROD=eukaryotic translation initiation factor 3,subunit 1 (alpha, 35kD) /FL=gb:NM_003758.1 gb:U97670.1"
229784_at	780.075	982.0975	-4.14661	0.000606	141.215283	0.739425	Consensus includes gb:AA234096 /FEA=EST /DB_XREF=gi:1858901 /DB_XREF=est:zs39c08.s1 /CLONE=IMAGE:687566 /UG=Hs.7724 KIAA0963 protein
204645_at	4450.555	5058.2875	-4.144017	0.00061	499.663347	0.822296	"gb:NM_001241.1 /DB_XREF=gi:4502628 /GEN=CCNT2 /FEA=FLmRNA /CNT=67 /TID=Hs.155478.0 /TIER=FL /STK=0 /UG=Hs.155478 /LL=905 /DEF=Homo sapiens cyclin T2 (CCNT2), mRNA. /PROD=cyclin T2 /FL=gb:AF048731.1 gb:NM_001241.1"
224721_at	11796.7275	14323.0975	-4.143934	0.00061	1270.494432	0.833842	Consensus includes gb:AI917328 /FEA=EST /DB_XREF=gi:5637183 /DB_XREF=est:ts83b12.x1 /CLONE=IMAGE:2237855 /UG=Hs.182669 Homo sapiens mRNA; cDNA DKFZp434P1215 (from clone DKFZp434P1215); partial cds
228730_s_at	1410.3175	1765.5125	-4.14211	0.000612	216.771756	0.773266	"Consensus includes gb:AW006952 /FEA=EST /DB_XREF=gi:5855730 /DB_XREF=est:wt08d05.x1 /CLONE=IMAGE:2506857 /UG=Hs.239718 Homo sapiens, Similar to KIAA0193 gene product, clone IMAGE:3535762, mRNA, partial cds"
242092_at	499.305	631.8075	-4.140819	0.000614	89.435563	0.745716	Consensus includes gb:AA019300 /FEA=EST /DB_XREF=gi:1482775 /DB_XREF=est:ze59a12.s1 /CLONE=IMAGE:363262 /UG=Hs.125070 ESTs
1555243_x_at	5836.475	7813.455	-4.140769	0.000614	921.949702	0.781724	"gb:BC032347.1 /DB_XREF=gi:21595394 /TID=Hs2.406962.1 /CNT=2 /FEA=FLmRNA /TIER=FL /STK=1 /UG=Hs.406962 /DEF=Homo sapiens, Similar to hypothetical gene LOC137781, clone MGC:40429 IMAGE:5212747, mRNA, complete cds. /PROD=Similar to hypothetical gene LOC137781 /FL=gb:BC032347.1"
228452_at	1987.30125	2821.6375	-4.140295	0.000615	496.396139	0.687365	Consensus includes gb:AA827865 /FEA=EST /DB_XREF=gi:2900228 /DB_XREF=est:od56f06.s1 /CLONE=IMAGE:1371971 /UG=Hs.128339 ESTs
226594_at	2451.6125	3234.2825	-4.14016	0.000615	417.380676	0.768251	"Consensus includes gb:AA528157 /FEA=EST /DB_XREF=gi:2270226 /DB_XREF=est:nh91f02.s1 /CLONE=IMAGE:965883 /UG=Hs.285290 Homo sapiens cDNA: FLJ21556 fis, clone COL06353"
209129_at	7676.7375	10044.0925	-4.136018	0.00062	1346.404463	0.755257	"gb:AF000974.1 /DB_XREF=gi:2232135 /FEA=FLmRNA /CNT=196 /TID=Hs.119498.0 /TIER=FL+Stack /STK=61 /UG=Hs.119498 /LL=7205 /UG_GENE=TRIP6 /DEF=Human zyxin related protein ZRP-1 mRNA, complete cds. /PROD=ZRP-1 /FL=gb:BC002680.1 gb:BC004999.1 gb:AF000974.1 gb:BC004249.1"
227924_at	962.38	1337.42375	-4.133636	0.000624	235.014727	0.690542	Consensus includes gb:BF571256 /FEA=EST /DB_XREF=gi:11644968 /DB_XREF=est:602077667F1 /CLONE=IMAGE:4252049 /UG=Hs.24870 ESTs
201786_s_at	15901.14	18203.0325	-4.133155	0.000624	1218.917233	0.876181	"gb:NM_001111.2 /DB_XREF=gi:7669471 /GEN=ADAR /FEA=FLmRNA /CNT=207 /TID=Hs.7957.1 /TIER=FL+Stack /STK=112 /UG=Hs.7957 /LL=103 /DEF=Homo sapiens adenosine deaminase, RNA-specific (ADAR), transcript variant ADAR-a, mRNA. /PROD=adenosine deaminase, RNA-specific, isoformADAR-a /FL=gb:U18121.1 gb:U10439.1 gb:NM_001111.2"
204668_at	2094.91	2763.275	-4.129081	0.00063	340.075519	0.767772	"gb:AL031670 /DB_XREF=gi:4469083 /FEA=FLmRNA /CNT=67 /TID=Hs.30524.0 /TIER=Stack /STK=8 /UG=Hs.30524 /LL=11237 /UG_GENE=RNF24 /UG_TITLE=ring finger protein 24 /DEF=Human DNA sequence from clone RP4-681N20 on chromosome 20p12.1-13 Contains a gene similar to FTLL1(ferritin, light polypeptide-like 1), a gene similar to Zinc finger, C3HC4 type (RING finger), weakly similar to SW:GOLI_DROME Q06003 GOLIATH PROTEIN... /FL=gb:NM_007219.2 gb:AF151081.1"
202830_s_at	4312.4025	5341.9275	-4.126859	0.000633	664.351693	0.774947	"gb:NM_001467.1 /DB_XREF=gi:4503846 /GEN=G6PT1 /FEA=FLmRNA /CNT=155 /TID=Hs.26655.0 /TIER=FL+Stack /STK=78 /UG=Hs.26655 /LL=2542 /DEF=Homo sapiens glucose-6-phosphatase, transport (glucose-6-phosphate) protein 1 (G6PT1), mRNA. /PROD=glucose-6-phosphatase, transport(glucose-6-phosphate) protein 1 /FL=gb:BC002400.1 gb:NM_001467.1 gb:BC003589.1 gb:AF110819.1"
205412_at	41447.25	46092.77	-4.125553	0.000635	2410.96629	0.902353	"gb:NM_000019.1 /DB_XREF=gi:4557236 /GEN=ACAT1 /FEA=FLmRNA /CNT=35 /TID=Hs.37.0 /TIER=FL /STK=0 /UG=Hs.37 /LL=38 /DEF=Homo sapiens acetyl-Coenzyme A acetyltransferase 1 (acetoacetyl Coenzyme A thiolase) (ACAT1), nuclear gene encoding mitochondrial protein, mRNA. /PROD=acetyl-Coenzyme A acetyltransferase 1 precursor /FL=gb:NM_000019.1"
202520_s_at	29020.5125	33174.655	-4.124023	0.000637	2372.668969	0.867652	"gb:NM_000249.1 /DB_XREF=gi:4557756 /GEN=MLH1 /FEA=FLmRNA /CNT=132 /TID=Hs.57301.0 /TIER=FL+Stack /STK=58 /UG=Hs.57301 /LL=4292 /DEF=Homo sapiens mutL (E. coli) homolog 1 (colon cancer, nonpolyposis type 2) (MLH1), mRNA. /PROD=mutL homolog 1 /FL=gb:U07418.1 gb:U07343.1 gb:NM_000249.1"
204761_at	5663.42	7115.365	-4.123671	0.000638	616.37595	0.834234	"gb:NM_014688.1 /DB_XREF=gi:7661863 /GEN=RNTRE /FEA=FLmRNA /CNT=63 /TID=Hs.278526.0 /TIER=FL /STK=1 /UG=Hs.278526 /LL=9712 /DEF=Homo sapiens related to the N terminus of tre (RNTRE), mRNA. /PROD=related to the N terminus of tre /FL=gb:NM_014688.1 gb:D13644.1"
203503_s_at	1799.235	2579.65125	-4.122626	0.000639	448.73622	0.68788	"gb:NM_004565.1 /DB_XREF=gi:4758895 /GEN=PEX14 /FEA=FLmRNA /CNT=111 /TID=Hs.19851.0 /TIER=FL+Stack /STK=55 /UG=Hs.19851 /LL=5195 /DEF=Homo sapiens peroxisomal biogenesis factor 14 (PEX14), mRNA. /PROD=peroxisomal biogenesis factor 14 /FL=gb:AB017546.1 gb:NM_004565.1 gb:AF045186.1"
214383_x_at	12115.9475	14945.085	-4.12099	0.000642	1716.962012	0.790415	gb:BF063121 /DB_XREF=gi:10822031 /DB_XREF=7h83f11.x1 /CLONE=IMAGE:3322605 /FEA=EST /CNT=8 /TID=Hs.281706.2 /TIER=Stack /STK=8 /UG=Hs.281706 /LL=6272 /UG_GENE=SORT1 /UG_TITLE=sortilin 1
239831_at	560.43125	880.49125	-4.120732	0.000642	183.954739	0.607441	Consensus includes gb:R19392 /FEA=EST /DB_XREF=gi:773002 /DB_XREF=est:yf47b12.s1 /CLONE=IMAGE:129983 /UG=Hs.270188 ESTs
241657_at	21.2925	122.8	-4.119502	0.000644	44.823519	0.284171	Consensus includes gb:AI791835 /FEA=EST /DB_XREF=gi:5339477 /DB_XREF=est:nc46d05.y5 /CLONE=IMAGE:1011177 /UG=Hs.190021 ESTs
234733_s_at	1079.87875	1607.7325	-4.11585	0.000649	284.041661	0.661808	"Consensus includes gb:AK001672.1 /DEF=Homo sapiens cDNA FLJ10810 fis, clone NT2RP4000929, weakly similar to PUTATIVE ATP-DEPENDENT RNA HELICASE MJ1505.  /FEA=mRNA /DB_XREF=gi:7023073 /UG=Hs.62717 KIAA1596 protein"
209513_s_at	11203.95625	14081.575	-4.113908	0.000652	1558.66534	0.801135	"gb:BC004331.1 /DB_XREF=gi:13279253 /FEA=FLmRNA /CNT=100 /TID=Hs.47986.0 /TIER=FL /STK=0 /UG=Hs.47986 /DEF=Homo sapiens, Similar to RIKEN cDNA 2610207I16 gene, clone MGC:10940, mRNA, complete cds. /PROD=Similar to RIKEN cDNA 2610207I16 gene /FL=gb:BC004331.1"
209934_s_at	2209.025	2733.295	-4.113886	0.000652	323.319161	0.785224	"gb:AF225981.1 /DB_XREF=gi:7021496 /GEN=ATP2C1 /FEA=FLmRNA /CNT=29 /TID=Hs.106778.2 /TIER=FL /STK=6 /UG=Hs.106778 /LL=27032 /DEF=Homo sapiens calcium transport ATPase ATP2C1 (ATP2C1) mRNA, complete cds. /PROD=calcium transport ATPase ATP2C1 /FL=gb:AF225981.1"
226329_s_at	16220.7025	19223.5875	-4.113436	0.000652	1474.401574	0.859542	Consensus includes gb:BF055289 /FEA=EST /DB_XREF=gi:10809185 /DB_XREF=est:7j77g06.x1 /CLONE=IMAGE:3392506 /UG=Hs.14222 Homo sapiens mRNA; cDNA DKFZp761P019 (from clone DKFZp761P019)
200685_at	9758.5025	12026.5525	-4.111591	0.000655	1512.623778	0.779208	"gb:AU146237 /DB_XREF=gi:11007758 /DB_XREF=AU146237 /CLONE=HEMBA1007233 /FEA=FLmRNA /CNT=411 /TID=Hs.11482.0 /TIER=Stack /STK=15 /UG=Hs.11482 /LL=9295 /UG_GENE=SFRS11 /UG_TITLE=splicing factor, arginineserine-rich 11 /FL=gb:M74002.1 gb:NM_004768.1"
226609_at	1362.12625	2047.95375	-4.111001	0.000656	376.277064	0.670626	Consensus includes gb:N22751 /FEA=EST /DB_XREF=gi:1136901 /DB_XREF=est:yx65d07.s1 /CLONE=IMAGE:266605 /UG=Hs.34665 ESTs
1555820_a_at	2817.28	3501.68	-4.110706	0.000656	425.400477	0.783711	"gb:BC010061.1 /DB_XREF=gi:14603200 /TID=Hs2.20558.2 /CNT=1 /FEA=FLmRNA /TIER=FL /STK=0 /LL=54903 /UG_GENE=FLJ20345 /UG=Hs.20558 /UG_TITLE=hypothetical protein FLJ20345 /DEF=Homo sapiens, hypothetical protein FLJ20345, clone MGC:19519 IMAGE:3952532, mRNA, complete cds. /FL=gb:BC010061.1"
202626_s_at	7713.6	9283.8475	-4.108917	0.000659	983.403985	0.810778	"gb:NM_002350.1 /DB_XREF=gi:4505054 /GEN=LYN /FEA=FLmRNA /CNT=162 /TID=Hs.80887.0 /TIER=FL+Stack /STK=28 /UG=Hs.80887 /LL=4067 /DEF=Homo sapiens v-yes-1 Yamaguchi sarcoma viral related oncogene homolog (LYN), mRNA. /PROD=v-yes-1 Yamaguchi sarcoma viral related oncogenehomolog /FL=gb:NM_002350.1"
208405_s_at	57548.725	83739.2875	-4.108862	0.000659	12537.50726	0.719004	"gb:NM_006016.1 /DB_XREF=gi:5174406 /GEN=CD164 /FEA=FLmRNA /CNT=2 /TID=Hs.43910.0 /TIER=FL /STK=0 /UG=Hs.43910 /LL=8763 /DEF=Homo sapiens CD164 antigen, sialomucin (CD164), mRNA. /PROD=CD164 antigen, sialomucin /FL=gb:D14043.1 gb:NM_006016.1"
232269_x_at	1741.36	2491.33625	-4.107608	0.000661	347.010975	0.74352	Consensus includes gb:BE965311 /FEA=EST /DB_XREF=gi:11769543 /DB_XREF=est:601659221R1 /CLONE=IMAGE:3895781 /UG=Hs.124915 hypothetical protein MGC2601
219294_at	2759.71	4345.075	-4.107029	0.000662	927.082833	0.613244	"gb:NM_018132.1 /DB_XREF=gi:8922503 /GEN=FLJ10545 /FEA=FLmRNA /CNT=44 /TID=Hs.88663.0 /TIER=FL+Stack /STK=10 /UG=Hs.88663 /LL=55166 /DEF=Homo sapiens hypothetical protein FLJ10545 (FLJ10545), mRNA. /PROD=hypothetical protein FLJ10545 /FL=gb:NM_018132.1"
225802_at	5926.4375	7008.1775	-4.104589	0.000665	677.970916	0.81938	Consensus includes gb:AW592604 /FEA=EST /DB_XREF=gi:7279789 /DB_XREF=est:hf45b01.x1 /CLONE=IMAGE:2934793 /UG=Hs.5566 ribosomal protein L37a
216033_s_at	2447.0825	3470.11	-4.10345	0.000667	478.305568	0.739872	"gb:S74774.1 /DB_XREF=gi:802050 /FEA=mRNA /CNT=2 /TID=Hs.169370.3 /TIER=ConsEnd /STK=0 /UG=Hs.169370 /LL=2534 /UG_GENE=FYN /DEF=p59fyn(T)=OKT3-induced calcium influx regulator (human, Jurkat J6 T cell line, mRNA Partial, 1605 nt). /PROD=tyrosine kinase p59fyn(T)"
212632_at	3465.355	5127.7325	-4.102503	0.000668	946.460098	0.673226	gb:N32035 /DB_XREF=gi:1152434 /DB_XREF=yw96e08.s1 /CLONE=IMAGE:260102 /FEA=mRNA /CNT=147 /TID=Hs.8906.0 /TIER=Stack /STK=62 /UG=Hs.8906 /UG_TITLE=Homo sapiens clone 24889 mRNA sequence
213009_s_at	10579.65	12350.6	-4.1022	0.000669	838.888289	0.875718	"gb:AK022701.1 /DB_XREF=gi:10434250 /FEA=mRNA /CNT=70 /TID=Hs.8164.0 /TIER=Stack /STK=29 /UG=Hs.8164 /LL=4591 /UG_GENE=MUL /UG_TITLE=Mulibrey nanism /DEF=Homo sapiens cDNA FLJ12639 fis, clone NT2RM4001938, highly similar to Homo sapiens mRNA for KIAA0898 protein."
218456_at	2588.3525	3426.2225	-4.101667	0.00067	510.613686	0.734505	"gb:NM_023925.1 /DB_XREF=gi:12965192 /GEN=FLJ22569 /FEA=FLmRNA /CNT=98 /TID=Hs.234355.0 /TIER=FL /STK=0 /UG=Hs.234355 /LL=65981 /DEF=Homo sapiens hypothetical protein FLJ22569 (FLJ22569), mRNA. /PROD=hypothetical protein FLJ22569 /FL=gb:NM_023925.1"
226164_x_at	2150.4875	3228.435	-4.101513	0.00067	597.209761	0.663189	Consensus includes gb:AI760919 /FEA=EST /DB_XREF=gi:5176586 /DB_XREF=est:wi70b10.x1 /CLONE=IMAGE:2398651 /UG=Hs.236463 KIAA1238 protein
238846_at	171.75	293.2825	-4.100637	0.000671	69.96183	0.558983	Consensus includes gb:AW026379 /FEA=EST /DB_XREF=gi:5879909 /DB_XREF=est:wv12e07.x1 /CLONE=IMAGE:2529348 /UG=Hs.204044 ESTs
229000_at	2884.25	4461.89125	-4.099533	0.000673	704.720291	0.699569	Consensus includes gb:AW450750 /FEA=EST /DB_XREF=gi:6991526 /DB_XREF=est:UI-H-BI3-akq-f-10-0-UI.s1 /CLONE=IMAGE:2735370 /UG=Hs.38004 hypothetical protein from EUROIMAGE 2107395
238917_s_at	1543.3375	2140.565	-4.095244	0.000679	275.139827	0.760972	"Consensus includes gb:AI732405 /FEA=EST /DB_XREF=gi:5053518 /DB_XREF=est:zl83c10.x5 /CLONE=IMAGE:511218 /UG=Hs.146245 ESTs, Moderately similar to T17242 hypothetical protein DKFZp586B1417.1 H.sapiens"
227040_at	2649.86	4437.455	-4.093911	0.000681	788.416194	0.660669	Consensus includes gb:AI655763 /FEA=EST /DB_XREF=gi:4739742 /DB_XREF=est:tt39f09.x1 /CLONE=IMAGE:2243177 /UG=Hs.309816 ESTs
222045_s_at	1195.98625	1605.615	-4.092704	0.000683	230.217192	0.7417	gb:AI199589 /DB_XREF=gi:3752195 /DB_XREF=qi57d04.x1 /CLONE=IMAGE:1860583 /FEA=EST /CNT=17 /TID=Hs.272814.0 /TIER=Stack /STK=10 /UG=Hs.272814 /LL=63935 /UG_GENE=DKFZP434E1723 /UG_TITLE=hypothetical protein DKFZp434E1723
223143_s_at	1696.22	2537.5525	-4.091255	0.000685	431.787848	0.676212	Consensus includes gb:AI742378 /FEA=EST /DB_XREF=gi:5110666 /DB_XREF=est:wg40c02.x1 /CLONE=IMAGE:2367554 /UG=Hs.101514 hypothetical protein FLJ10342 /FL=gb:BC000764.1 gb:BC003042.1 gb:BC005051.1
228879_at	2317.84375	3223.6625	-4.086688	0.000692	552.350503	0.70126	Consensus includes gb:BG502554 /FEA=EST /DB_XREF=gi:13464071 /DB_XREF=est:602549172F1 /CLONE=IMAGE:4657001 /UG=Hs.127264 ESTs
1553464_at	604.875	1020.71625	-4.086238	0.000693	241.853686	0.555072	"gb:NM_173682.1 /DB_XREF=gi:27734980 /TID=Hs2.406980.1 /CNT=2 /FEA=FLmRNA /TIER=FL /STK=1 /LL=286023 /UG_GENE=FLJ40288 /UG=Hs.406980 /UG_TITLE=hypothetical protein FLJ40288 /DEF=Homo sapiens hypothetical protein FLJ40288 (FLJ40288), mRNA. /FL=gb:NM_173682.1"
223627_at	852.22375	1425.6525	-4.082883	0.000698	276.785386	0.633522	gb:AL136778.1 /DEF=Homo sapiens mRNA; cDNA DKFZp434J0617 (from clone DKFZp434J0617); complete cds.  /FEA=mRNA /GEN=DKFZp434J0617 /PROD=hypothetical protein /DB_XREF=gi:12053068 /UG=Hs.104744 Homo sapiens mRNA; cDNA DKFZp434J0617 (from clone DKFZp434J0617); complete cds /FL=gb:AL136778.1
1559520_at	631.69625	1156.4175	-4.082627	0.000699	348.148384	0.500843	gb:AL833104.1 /DB_XREF=gi:21733695 /TID=Hs2.344709.1 /CNT=6 /FEA=mRNA /TIER=ConsEnd /STK=0 /UG=Hs.344709 /UG_TITLE=Homo sapiens mRNA; cDNA DKFZp313N2115 (from clone DKFZp313N2115) /DEF=Homo sapiens mRNA; cDNA DKFZp313N2115 (from clone DKFZp313N2115).
205277_at	905.1025	1214.6075	-4.078847	0.000705	194.952132	0.724206	"gb:NM_012231.1 /DB_XREF=gi:10092605 /GEN=PRDM2 /FEA=FLmRNA /CNT=37 /TID=Hs.289024.0 /TIER=FL+Stack /STK=9 /UG=Hs.289024 /LL=7799 /DEF=Homo sapiens PR domain containing 2, with ZNF domain (PRDM2), mRNA. /PROD=PR domain containing 2, with ZNF domain /FL=gb:NM_012231.1 gb:U17838.1"
1562228_s_at	553.62375	852.555	-4.078231	0.000706	179.058715	0.627924	"gb:AF043732.1 /DB_XREF=gi:3420186 /TID=Hs2.121852.4 /CNT=3 /FEA=mRNA /TIER=ConsEnd /STK=0 /LL=8654 /UG_GENE=PDE5A /UG=Hs.121852 /UG_TITLE=phosphodiesterase 5A, cGMP-specific /DEF=Homo sapiens cGMP-binding cGMP-specific 3,5-cyclic nucleotide phosphodiesterase (PDE5A2) mRNA, partial cds."
235824_at	2497.95	4057.965	-4.07783	0.000706	821.378351	0.640674	Consensus includes gb:BF238392 /FEA=EST /DB_XREF=gi:11152312 /DB_XREF=est:601904671F1 /CLONE=IMAGE:4132792 /UG=Hs.317679 ESTs
219693_at	7762.91375	10083.6425	-4.074876	0.000711	1255.103311	0.7708	"gb:NM_020133.1 /DB_XREF=gi:9910391 /GEN=LPAAT-delta /FEA=FLmRNA /CNT=28 /TID=Hs.7869.0 /TIER=FL+Stack /STK=14 /UG=Hs.7869 /LL=56895 /DEF=Homo sapiens lysophosphatidic acid acyltransferase-delta (LPAAT-delta), mRNA. /PROD=lysophosphatidic acid acyltransferase-delta /FL=gb:NM_020133.1 gb:AF156776.1"
203302_at	9600.39	11920.8775	-4.073519	0.000713	1350.158914	0.796455	"gb:NM_000788.1 /DB_XREF=gi:4503268 /GEN=DCK /FEA=FLmRNA /CNT=97 /TID=Hs.709.0 /TIER=FL+Stack /STK=26 /UG=Hs.709 /LL=1633 /DEF=Homo sapiens deoxycytidine kinase (DCK), mRNA. /PROD=deoxycytidine kinase /FL=gb:NM_000788.1 gb:M60527.1"
225725_at	3262.835	4284.2175	-4.07085	0.000717	754.064192	0.696957	Consensus includes gb:AL533234 /FEA=EST /DB_XREF=gi:12796727 /DB_XREF=est:AL533234 /CLONE=CS0DN003YO15 (3 prime) /UG=Hs.26418 ESTs
210127_at	538.51	1129.8375	-4.07067	0.000718	248.304004	0.54835	"gb:BC002510.1 /DB_XREF=gi:12803378 /FEA=FLmRNA /CNT=22 /TID=Hs.277445.0 /TIER=FL /STK=0 /UG=Hs.277445 /LL=51560 /UG_GENE=RAB6B /DEF=Homo sapiens, small GTPase RAB6B, clone MGC:829, mRNA, complete cds. /PROD=small GTPase RAB6B /FL=gb:NM_016577.1 gb:BC002510.1 gb:AF166492.1"
204725_s_at	4314.795	5475.6725	-4.070266	0.000718	830.356002	0.736906	"gb:NM_006153.1 /DB_XREF=gi:5453753 /GEN=NCK1 /FEA=FLmRNA /CNT=44 /TID=Hs.54589.0 /TIER=FL /STK=0 /UG=Hs.54589 /LL=4690 /DEF=Homo sapiens NCK adaptor protein 1 (NCK1), mRNA. /PROD=NCK adaptor protein 1 /FL=gb:NM_006153.1"
204453_at	2601.22	3493.885	-4.069126	0.00072	494.732173	0.749175	"gb:NM_003428.1 /DB_XREF=gi:4508036 /GEN=ZNF84 /FEA=FLmRNA /CNT=55 /TID=Hs.9450.0 /TIER=FL+Stack /STK=23 /UG=Hs.9450 /LL=7637 /DEF=Homo sapiens zinc finger protein 84 (HPF2) (ZNF84), mRNA. /PROD=zinc finger protein 84 (HPF2) /FL=gb:NM_003428.1 gb:M27878.1"
226260_x_at	565.5	848.475	-4.068821	0.000721	159.141804	0.657384	Consensus includes gb:BF026472 /FEA=EST /DB_XREF=gi:10734184 /DB_XREF=est:601672249F1 /CLONE=IMAGE:3955092 /UG=Hs.133475 hypothetical protein FLJ10390
207350_s_at	4372.7475	5373.6125	-4.066525	0.000724	631.744059	0.788938	"gb:NM_003762.1 /DB_XREF=gi:4507862 /GEN=VAMP4 /FEA=FLmRNA /CNT=4 /TID=Hs.102664.0 /TIER=FL /STK=0 /UG=Hs.102664 /LL=8674 /DEF=Homo sapiens vesicle-associated membrane protein 4 (VAMP4), mRNA. /PROD=vesicle-associated membrane protein 4 /FL=gb:NM_003762.1 gb:AF044310.1"
227980_at	5266.3275	6811.07	-4.065571	0.000726	839.830192	0.775794	Consensus includes gb:AW511258 /FEA=EST /DB_XREF=gi:7149336 /DB_XREF=est:hd44h06.x1 /CLONE=IMAGE:2912411 /UG=Hs.46476 ESTs
222509_s_at	1082.38	1537.86	-4.062802	0.00073	236.774004	0.722707	Consensus includes gb:BG490634 /FEA=EST /DB_XREF=gi:13452144 /DB_XREF=est:602520103F1 /CLONE=IMAGE:4638696 /UG=Hs.181406 hypothetical protein FLJ22301 /FL=gb:NM_024836.1
209974_s_at	42946.13	47996.5975	-4.062207	0.000731	2952.594984	0.889582	"gb:AF047473.1 /DB_XREF=gi:3378103 /GEN=BUB3 /FEA=FLmRNA /CNT=22 /TID=Hs.40323.1 /TIER=FL+Stack /STK=14 /UG=Hs.40323 /LL=9184 /DEF=Homo sapiens testis mitotic checkpoint BUB3 (BUB3) mRNA, complete cds. /PROD=testis mitotic checkpoint BUB3 /FL=gb:AF047473.1"
208021_s_at	6396.6625	8086.07	-4.058165	0.000738	901.562379	0.797995	"gb:NM_002913.1 /DB_XREF=gi:4506484 /GEN=RFC1 /FEA=FLmRNA /CNT=1 /TID=HsAffx.900002.0 /TIER=FL /STK=0 /DEF=Homo sapiens replication factor C (activator 1) 1 (145kD) (RFC1), mRNA. /PROD=replication factor C (activator 1) 1 (145kD) /FL=gb:NM_002913.1"
243957_at	812.145	1135.66375	-4.057313	0.000739	220.176454	0.667439	"Consensus includes gb:AI760978 /FEA=EST /DB_XREF=gi:5176645 /DB_XREF=est:wi70h12.x1 /CLONE=IMAGE:2398727 /UG=Hs.104864 ESTs, Weakly similar to similar to ESTs AI1500528 H.sapiens"
201354_s_at	1371.4825	2061.7775	-4.057222	0.000739	395.0469	0.65346	"gb:AA788652 /DB_XREF=gi:2848772 /DB_XREF=ah30a09.s1 /CLONE=1240312 /FEA=FLmRNA /CNT=279 /TID=Hs.277401.0 /TIER=Stack /STK=14 /UG=Hs.277401 /LL=11176 /UG_GENE=BAZ2A /UG_TITLE=bromodomain adjacent to zinc finger domain, 2A /FL=gb:NM_013449.1 gb:AB032254.1"
213115_at	4149.615	5009.5725	-4.056666	0.00074	448.744093	0.839342	"gb:AL031177 /DB_XREF=gi:4071056 /FEA=DNA_3 /CNT=72 /TID=Hs.8763.0 /TIER=Stack /STK=38 /UG=Hs.8763 /UG_TITLE=Human DNA sequence from clone 889N15 on chromosome Xq22.1-22.3. Contains part of the gene for a novel protein similar to X. laevis Cortical Thymocyte Marker CTX, the possibly alternatively spliced gene for 26S Proteasome subunit p28 (Ankyrin repeat protein), a novel gene and exons 36 through 45 of the COL4A6 for Collagen Alpha 6(IV). Contains ESTs, STSs, GSSs and a putative CpG island /DEF=Human DNA sequence from clone 889N15 on chromosome Xq22.1-22.3. Contains part of the gene for a novel protein similar to X. laevis Cortical Thymocyte Marker CTX, the possibly alternatively spliced gene for 26S Proteasome subunit p28 (Ankyrin repea..."
201583_s_at	7398.22	10283.5475	-4.054337	0.000744	1287.318717	0.76952	"gb:NM_006363.1 /DB_XREF=gi:5454043 /GEN=SEC23B /FEA=FLmRNA /CNT=201 /TID=Hs.173497.0 /TIER=FL /STK=0 /UG=Hs.173497 /LL=10483 /DEF=Homo sapiens Sec23 (S. cerevisiae) homolog B (SEC23B), mRNA. /PROD=Sec23 (S. cerevisiae) homolog B /FL=gb:NM_006363.1 gb:BC005404.1"
201457_x_at	53641.9775	60028.055	-4.052727	0.000747	4212.347512	0.872825	"gb:AF081496.1 /DB_XREF=gi:3639059 /GEN=BUB3 /FEA=FLmRNA /CNT=269 /TID=Hs.40323.0 /TIER=FL /STK=7 /UG=Hs.40323 /LL=9184 /DEF=Homo sapiens kinetochore protein BUB3 (BUB3) mRNA, complete cds. /PROD=kinetochore protein BUB3 /FL=gb:AF081496.1 gb:NM_004725.1 gb:AF053304.1 gb:BC005138.1 gb:AF047472.1"
220741_s_at	38500.7975	44406.155	-4.052444	0.000747	2696.144579	0.887897	"gb:NM_006903.1 /DB_XREF=gi:13491177 /GEN=SID6-306 /FEA=FLmRNA /CNT=4 /TID=Hs.5123.0 /TIER=FL /STK=0 /UG=Hs.5123 /LL=27068 /DEF=Homo sapiens inorganic pyrophosphatase (SID6-306), mRNA. /PROD=inorganic pyrophosphatase /FL=gb:AB026722.1 gb:NM_006903.1"
205991_s_at	325.54625	421.73875	-4.051664	0.000749	69.868705	0.702034	"gb:NM_006902.2 /DB_XREF=gi:12707578 /GEN=PMX1 /FEA=FLmRNA /CNT=27 /TID=Hs.155606.0 /TIER=FL /STK=0 /UG=Hs.155606 /LL=5396 /DEF=Homo sapiens paired mesoderm homeo box 1 (PMX1), transcript variant pmx-1a, mRNA. /PROD=paired mesoderm homeobox 1, isoform pmx-1a /FL=gb:NM_006902.2"
218971_s_at	1579.5425	2251.395	-4.050719	0.00075	289.317228	0.762645	"gb:NM_014149.1 /DB_XREF=gi:7661753 /GEN=HSPC049 /FEA=FLmRNA /CNT=61 /TID=Hs.172622.0 /TIER=FL+Stack /STK=10 /UG=Hs.172622 /LL=29062 /DEF=Homo sapiens HSPC049 protein (HSPC049), mRNA. /PROD=HSPC049 protein /FL=gb:NM_014149.1 gb:AF161534.1"
204739_at	3087.2725	4694.905	-4.04871	0.000754	873.653231	0.655279	"gb:NM_001812.1 /DB_XREF=gi:4502778 /GEN=CENPC1 /FEA=FLmRNA /CNT=67 /TID=Hs.154207.0 /TIER=FL+Stack /STK=18 /UG=Hs.154207 /LL=1060 /DEF=Homo sapiens centromere protein C 1 (CENPC1), mRNA. /PROD=centromere protein C 1 /FL=gb:NM_001812.1 gb:M95724.1"
219210_s_at	1778.6875	2253.0025	-4.047598	0.000755	309.133524	0.757571	"gb:NM_016530.1 /DB_XREF=gi:7706562 /GEN=LOC51762 /FEA=FLmRNA /CNT=44 /TID=Hs.321245.0 /TIER=FL /STK=4 /UG=Hs.321245 /LL=51762 /DEF=Homo sapiens RAB-8b protein (LOC51762), mRNA. /PROD=RAB-8b protein /FL=gb:NM_016530.1 gb:AB038995.1"
208776_at	2120.1825	2789.3525	-4.046687	0.000757	415.193713	0.730872	"gb:BF432873 /DB_XREF=gi:11445036 /DB_XREF=7n28a02.x1 /CLONE=IMAGE:3565730 /FEA=FLmRNA /CNT=287 /TID=Hs.90744.0 /TIER=Stack /STK=10 /UG=Hs.90744 /LL=5717 /UG_GENE=PSMD11 /UG_TITLE=proteasome (prosome, macropain) 26S subunit, non-ATPase, 11 /FL=gb:AF001212.1 gb:BC000437.1 gb:AB003102.1 gb:BC004430.1 gb:NM_002815.1"
226199_at	3568.08375	4405.6175	-4.043693	0.000762	495.617031	0.796928	"Consensus includes gb:AL563795 /FEA=EST /DB_XREF=gi:12913540 /DB_XREF=est:AL563795 /CLONE=CS0DD008YL01 (3 prime) /UG=Hs.91612 Human DNA sequence from clone RP11-311P8 on chromosome Xq13.1-13.3 Contains part of a novel gene ( probable uracil phosphoribosyltranferase), a pseudogene similar to 60S ribosomal protein L21, a pseudogene similar to telomeric repeat binding factor, ESTs,"
202717_s_at	8805.4375	9619.1275	-4.042942	0.000763	503.605499	0.906194	"gb:NM_003903.1 /DB_XREF=gi:4502700 /GEN=CDC16 /FEA=FLmRNA /CNT=102 /TID=Hs.1592.0 /TIER=FL+Stack /STK=24 /UG=Hs.1592 /LL=8881 /DEF=Homo sapiens CDC16 (cell division cycle 16, S. cerevisiae, homolog) (CDC16), mRNA. /PROD=CDC16 (cell division cycle 16, S. cerevisiae,homolog) /FL=gb:U18291.1 gb:NM_003903.1"
229572_at	6146.7525	7656.0675	-4.038024	0.000772	850.50731	0.797409	Consensus includes gb:BF037662 /FEA=EST /DB_XREF=gi:10745973 /DB_XREF=est:601462103F1 /CLONE=IMAGE:3865344 /UG=Hs.25786 ESTs
217762_s_at	10949.27	14049.9575	-4.03689	0.000774	1692.215452	0.78812	"gb:BE789881 /DB_XREF=gi:10211079 /DB_XREF=601476750F1 /CLONE=IMAGE:3879493 /FEA=FLmRNA /CNT=424 /TID=Hs.223025.0 /TIER=Stack /STK=80 /UG=Hs.223025 /LL=11031 /UG_GENE=RAB31 /UG_TITLE=RAB31, member RAS oncogene family /FL=gb:NM_006868.1 gb:U59877.1 gb:U57091.1 gb:BC001148.1 gb:AF183421.1 gb:AF234995.1"
242224_at	1664.93875	2790.765	-4.034399	0.000778	615.331452	0.618268	Consensus includes gb:R40111 /FEA=EST /DB_XREF=gi:797727 /DB_XREF=est:yf93c05.s1 /CLONE=IMAGE:30189 /UG=Hs.187618 ESTs
210020_x_at	427.10375	678.53	-4.034342	0.000778	143.37638	0.607824	"gb:M58026.1 /DB_XREF=gi:189080 /GEN=NB-1 /FEA=FLmRNA /CNT=29 /TID=Hs.239600.0 /TIER=FL+Stack /STK=13 /UG=Hs.239600 /LL=810 /UG_TITLE=calmodulin-like 3 /DEF=Human NB-1 mRNA, complete cds. /FL=gb:M36707.1 gb:NM_005185.1 gb:M58026.1"
222448_s_at	17465.845	21713.385	-4.033853	0.000779	2273.426479	0.811103	"gb:AF112216.1 /DEF=Homo sapiens UMP-CMP kinase mRNA, complete cds. /FEA=mRNA /PROD=UMP-CMP kinase /DB_XREF=gi:6563219 /UG=Hs.11463 UMP-CMP kinase /FL=gb:AF259961.1 gb:AF110643.1 gb:AF112216.1 gb:AF070416.1 gb:NM_016308.1"
210283_x_at	19848.3325	22527.745	-4.033553	0.000779	1489.997903	0.882664	"gb:BC005295.1 /DB_XREF=gi:13529010 /FEA=FLmRNA /CNT=9 /TID=Hs.109643.1 /TIER=FL /STK=0 /UG=Hs.109643 /LL=10605 /UG_GENE=PAIP1 /DEF=Homo sapiens, Similar to polyadenylate binding protein-interacting protein 1, clone MGC:12360, mRNA, complete cds. /PROD=Similar to polyadenylate bindingprotein-interacting protein 1 /FL=gb:BC005295.1"
227674_at	3368.9025	6142.495	-4.033413	0.00078	1482.385768	0.567975	Consensus includes gb:AA910852 /FEA=EST /DB_XREF=gi:3050142 /DB_XREF=est:ok85b05.s1 /CLONE=IMAGE:1520721 /UG=Hs.58427 ESTs
238831_at	562.815	773.71125	-4.029893	0.000786	131.75271	0.70472	Consensus includes gb:BF114679 /FEA=EST /DB_XREF=gi:10984166 /DB_XREF=est:7j66c01.x1 /CLONE=IMAGE:3391392 /UG=Hs.154331 ESTs
212165_at	25649.5025	28950.775	-4.029723	0.000786	2059.94867	0.871311	gb:AF070537.1 /DB_XREF=gi:3387894 /FEA=mRNA /CNT=181 /TID=Hs.17481.1 /TIER=Stack /STK=9 /UG=Hs.17481 /UG_TITLE=Homo sapiens clone 24606 mRNA sequence /DEF=Homo sapiens clone 24606 mRNA sequence.
203265_s_at	3101.9925	3787.765	-4.026612	0.000792	322.532799	0.843932	gb:AA810268 /DB_XREF=gi:2879627 /DB_XREF=od14f07.s1 /CLONE=IMAGE:1367941 /FEA=FLmRNA /CNT=117 /TID=Hs.75217.0 /TIER=Stack /STK=9 /UG=Hs.75217 /LL=6416 /UG_GENE=MAP2K4 /UG_TITLE=mitogen-activated protein kinase kinase 4 /FL=gb:L36870.1 gb:U17743.1 gb:NM_003010.1
210334_x_at	8806.8875	10688.9725	-4.025303	0.000794	1069.871383	0.816033	"gb:AB028869.1 /DB_XREF=gi:7416052 /FEA=FLmRNA /CNT=9 /TID=Hs.1578.2 /TIER=FL /STK=0 /UG=Hs.1578 /LL=332 /UG_GENE=BIRC5 /DEF=Homo sapiens mRNA for survivin-beta, complete cds. /PROD=survivin-beta /FL=gb:AB028869.1"
203213_at	48039.2275	65691.9175	-4.02498	0.000794	7544.357967	0.789117	"gb:AL524035 /DB_XREF=gi:12787528 /DB_XREF=AL524035 /CLONE=CS0DC003YN06 (3 prime) /FEA=FLmRNA /CNT=112 /TID=Hs.184572.0 /TIER=Stack /STK=28 /UG=Hs.184572 /LL=983 /UG_GENE=CDC2 /UG_TITLE=cell division cycle 2, G1 to S and G2 to M /FL=gb:NM_001786.1"
218745_x_at	4113.0375	5409.2975	-4.023717	0.000797	632.558253	0.787991	"gb:NM_017814.1 /DB_XREF=gi:8923393 /GEN=FLJ20422 /FEA=FLmRNA /CNT=64 /TID=Hs.26570.0 /TIER=FL+Stack /STK=26 /UG=Hs.26570 /LL=54929 /DEF=Homo sapiens hypothetical protein FLJ20422 (FLJ20422), mRNA. /PROD=hypothetical protein FLJ20422 /FL=gb:NM_017814.1 gb:BC005210.1"
242053_at	283.97125	514.05	-4.023585	0.000797	115.21064	0.576411	Consensus includes gb:AW665279 /FEA=EST /DB_XREF=gi:7457825 /DB_XREF=est:hj02b01.x1 /CLONE=IMAGE:2980585 /UG=Hs.45192 ESTs
1564962_at	475.0925	830.70875	-4.02051	0.000802	210.748836	0.556529	"gb:M61872.1 /DB_XREF=gi:184441 /TID=Hs2.381291.1 /CNT=1 /FEA=mRNA /TIER=ConsEnd /STK=0 /LL=7645 /UG_GENE=ZNF92 /UG=Hs.381291 /UG_TITLE=zinc finger protein 92 (HTF12) /DEF=Human Krueppel-related DNA-binding protein (TF12) mRNA, 5 end."
213991_s_at	48.03375	165.1075	-4.019835	0.000804	53.155665	0.341326	gb:BF940710 /DB_XREF=gi:12358030 /DB_XREF=nae24b08.x1 /CLONE=IMAGE:3435999 /FEA=EST /CNT=25 /TID=Hs.40968.1 /TIER=Stack /STK=24 /UG=Hs.40968 /LL=9957 /UG_GENE=HS3ST1 /UG_TITLE=heparan sulfate (glucosamine) 3-O-sulfotransferase 1
1553237_x_at	352.99125	562.50875	-4.01546	0.000811	121.115835	0.608461	"gb:NM_031882.2 /DB_XREF=gi:14717402 /GEN=PCDHAC1 /TID=Hs2.269467.2 /CNT=6 /FEA=FLmRNA /TIER=FL /STK=1 /LL=56135 /UG=Hs.269467 /DEF=Homo sapiens protocadherin alpha subfamily C, 1 (PCDHAC1), transcript variant 2, mRNA. /PROD=protocadherin alpha subfamily C, 1, isoform 2precursor /FL=gb:NM_031882.2 gb:AF152473.1"
202732_at	2293.2875	2602.2775	-4.012303	0.000817	191.532321	0.868508	"gb:NM_007066.1 /DB_XREF=gi:5902019 /GEN=PKIG /FEA=FLmRNA /CNT=162 /TID=Hs.3407.0 /TIER=FL+Stack /STK=102 /UG=Hs.3407 /LL=11142 /DEF=Homo sapiens protein kinase (cAMP-dependent, catalytic) inhibitor gamma (PKIG), mRNA. /PROD=protein kinase (cAMP-dependent, catalytic)inhibitor gamma /FL=gb:AF182032.1 gb:NM_007066.1 gb:AB019517.1"
223590_at	3319.8325	4105.2675	-4.009442	0.000822	406.770143	0.81999	gb:AL136732.1 /DEF=Homo sapiens mRNA; cDNA DKFZp434I1610 (from clone DKFZp434I1610); complete cds.  /FEA=mRNA /GEN=DKFZp434I1610 /PROD=hypothetical protein /DB_XREF=gi:12052982 /UG=Hs.270950 Homo sapiens mRNA; cDNA DKFZp434I1610 (from clone DKFZp434I1610); complete cds /FL=gb:AL136732.1
222192_s_at	5392.3375	6608.68125	-4.006853	0.000827	677.493239	0.81659	"gb:AK021672.1 /DB_XREF=gi:10432904 /FEA=mRNA /CNT=2 /TID=Hs.63300.1 /TIER=ConsEnd /STK=0 /UG=Hs.63300 /LL=60526 /UG_GENE=FLJ21820 /UG_TITLE=hypothetical protein FLJ21820 /DEF=Homo sapiens cDNA FLJ11610 fis, clone HEMBA1003985."
212729_at	806.78125	1122.275	-4.005665	0.000829	158.791674	0.748381	gb:AI916274 /DB_XREF=gi:5636129 /DB_XREF=wg99e04.x1 /CLONE=IMAGE:2379390 /FEA=mRNA /CNT=95 /TID=Hs.11101.0 /TIER=Stack /STK=11 /UG=Hs.11101 /LL=57490 /UG_GENE=KIAA1232 /UG_TITLE=KIAA1232 protein
226524_at	3181.285	3586.965	-4.00511	0.00083	233.762052	0.881951	Consensus includes gb:AI458735 /FEA=EST /DB_XREF=gi:4311314 /DB_XREF=est:tj97e12.x1 /CLONE=IMAGE:2149486 /UG=Hs.39457 ESTs
234094_x_at	431.8575	642.2025	-4.002642	0.000835	148.953285	0.59289	"Consensus includes gb:AU149220 /FEA=EST /DB_XREF=gi:11010741 /DB_XREF=est:AU149220 /CLONE=NT2RM4001842 /UG=Hs.296725 Homo sapiens cDNA FLJ12632 fis, clone NT2RM4001842"
235103_at	4482.6025	5616.145	-4.002384	0.000835	806.632996	0.753156	Consensus includes gb:AA029155 /FEA=EST /DB_XREF=gi:1496557 /DB_XREF=est:zk09f05.r1 /CLONE=IMAGE:470049 /UG=Hs.204295 ESTs
210540_s_at	1333.4575	2158.13	-4.001657	0.000837	400.688621	0.653715	"gb:BC004523.1 /DB_XREF=gi:13325453 /FEA=FLmRNA /CNT=7 /TID=Hs.13225.0 /TIER=FL /STK=0 /UG=Hs.13225 /LL=8702 /UG_GENE=B4GALT4 /DEF=Homo sapiens, UDP-Gal:betaGlcNAc beta 1,4- galactosyltransferase, polypeptide 4, clone MGC:3811, mRNA, complete cds. /PROD=UDP-Gal:betaGlcNAc beta 1,4-galactosyltransferase, polypeptide 4 /FL=gb:NM_003778.1 gb:AF020920.1 gb:BC004523.1 gb:AF038662.1"
224735_at	4834.39875	6505.2425	-3.999249	0.000841	970.581579	0.739629	"Consensus includes gb:AA683481 /FEA=EST /DB_XREF=gi:2670079 /DB_XREF=est:zl55b03.s1 /CLONE=IMAGE:505805 /UG=Hs.22546 Homo sapiens cDNA: FLJ22217 fis, clone HRC01591"
203467_at	2635.1425	3262.41	-3.998987	0.000842	417.281985	0.777833	"gb:NM_002676.1 /DB_XREF=gi:4505904 /GEN=PMM1 /FEA=FLmRNA /CNT=102 /TID=Hs.75835.0 /TIER=FL+Stack /STK=42 /UG=Hs.75835 /LL=5372 /DEF=Homo sapiens phosphomannomutase 1 (PMM1), mRNA. /PROD=phosphomannomutase 1 /FL=gb:U62526.1 gb:NM_002676.1 gb:D87810.1 gb:U86070.1"
218710_at	13000.455	17158.5275	-3.998148	0.000843	2461.877592	0.748816	"gb:NM_017735.1 /DB_XREF=gi:8923244 /GEN=FLJ20272 /FEA=FLmRNA /CNT=81 /TID=Hs.26090.0 /TIER=FL /STK=0 /UG=Hs.26090 /LL=55622 /DEF=Homo sapiens hypothetical protein FLJ20272 (FLJ20272), mRNA. /PROD=hypothetical protein FLJ20272 /FL=gb:BC001248.1 gb:NM_017735.1"
205129_at	7903.105	10383.115	-3.997993	0.000844	1255.835982	0.775622	"gb:NM_006993.1 /DB_XREF=gi:6857817 /GEN=NPM3 /FEA=FLmRNA /CNT=45 /TID=Hs.90691.0 /TIER=FL+Stack /STK=20 /UG=Hs.90691 /LL=10360 /DEF=Homo sapiens nucleophosminnucleoplasmin 3 (NPM3), mRNA. /PROD=nucleophosminnucleoplasmin 3 /FL=gb:AF081280.1 gb:NM_006993.1"
218339_at	21534.1225	24758.945	-3.997701	0.000844	1920.870209	0.861944	"gb:NM_014180.1 /DB_XREF=gi:7661815 /GEN=HSPC158 /FEA=FLmRNA /CNT=92 /TID=Hs.41007.0 /TIER=FL+Stack /STK=51 /UG=Hs.41007 /LL=29093 /DEF=Homo sapiens HSPC158 protein (HSPC158), mRNA. /PROD=HSPC158 protein /FL=gb:NM_014180.1 gb:AF161507.1"
231583_at	273.485	401.63	-3.997123	0.000845	94.302023	0.617412	Consensus includes gb:AI092341 /FEA=EST /DB_XREF=gi:3431317 /DB_XREF=est:qa79b05.x1 /CLONE=IMAGE:1692945 /UG=Hs.56255 ESTs
206747_at	532.41875	754.525	-3.996124	0.000847	155.13134	0.650353	"gb:NM_014696.1 /DB_XREF=gi:7662165 /GEN=KIAA0514 /FEA=FLmRNA /CNT=10 /TID=Hs.129739.0 /TIER=FL /STK=2 /UG=Hs.129739 /LL=9721 /DEF=Homo sapiens KIAA0514 gene product (KIAA0514), mRNA. /PROD=KIAA0514 gene product /FL=gb:NM_014696.1 gb:AB011086.1"
226396_at	646.9275	1104.26375	-3.996049	0.000847	266.482776	0.575348	Consensus includes gb:N36832 /FEA=EST /DB_XREF=gi:1157974 /DB_XREF=est:yy35e06.s1 /CLONE=IMAGE:273250 /UG=Hs.100009 cyclin-dependent kinase 3
221701_s_at	935.8775	1222.2075	-3.995776	0.000848	162.967472	0.759727	"gb:AF352728.1 /DB_XREF=gi:13560965 /FEA=FLmRNA /CNT=1 /TID=HsAffx.900642.235 /TIER=FL /STK=0 /DEF=Homo sapiens STRA6 isoform 1 mRNA, complete cds, alternatively spliced. /PROD=STRA6 isoform 1 /FL=gb:AF352728.1"
229123_at	571.95125	963.31875	-3.995414	0.000848	176.432267	0.667023	Consensus includes gb:AI652703 /FEA=EST /DB_XREF=gi:4736682 /DB_XREF=est:wb30g07.x1 /CLONE=IMAGE:2307228 /UG=Hs.131708 ESTs
206291_at	764.32	1289.23625	-3.994842	0.00085	420.023518	0.493881	"gb:NM_006183.2 /DB_XREF=gi:6006028 /GEN=NTS /FEA=FLmRNA /CNT=35 /TID=Hs.80962.0 /TIER=FL /STK=0 /UG=Hs.80962 /LL=4922 /DEF=Homo sapiens neurotensin (NTS), mRNA. /PROD=neurotensin precursor /FL=gb:NM_006183.2 gb:U91618.1"
200651_at	164520.395	169437.9775	-3.994148	0.000851	3249.971499	0.965802	"gb:NM_006098.1 /DB_XREF=gi:5174446 /GEN=GNB2L1 /FEA=FLmRNA /CNT=885 /TID=Hs.5662.0 /TIER=FL+Stack /STK=791 /UG=Hs.5662 /LL=10399 /DEF=Homo sapiens guanine nucleotide binding protein (G protein), beta polypeptide 2-like 1 (GNB2L1), mRNA. /PROD=guanine nucleotide binding protein (G protein),beta polypeptide 2-like 1 /FL=gb:BC000672.1 gb:BC000366.1 gb:BC000214.1 gb:M24194.1 gb:NM_006098.1"
203267_s_at	2872.44	3664.6325	-3.993771	0.000852	425.555812	0.791538	gb:BF223206 /DB_XREF=gi:11130383 /DB_XREF=7q30e06.x1 /CLONE=IMAGE:3699923 /FEA=FLmRNA /CNT=151 /TID=Hs.78582.0 /TIER=Stack /STK=8 /UG=Hs.78582 /LL=1819 /UG_GENE=DRG2 /UG_TITLE=developmentally regulated GTP-binding protein 2 /FL=gb:BC000493.1 gb:NM_001388.1
235745_at	1446.74875	1893.8475	-3.993241	0.000853	249.590604	0.767346	Consensus includes gb:AV704183 /FEA=EST /DB_XREF=gi:10721502 /DB_XREF=est:AV704183 /CLONE=ADBAXB02 /UG=Hs.129166 ESTs
212686_at	6646.8225	8379.12	-3.992411	0.000854	1159.850748	0.759775	"gb:AB032983.1 /DB_XREF=gi:6330128 /GEN=KIAA1157 /FEA=mRNA /CNT=135 /TID=Hs.21894.0 /TIER=Stack /STK=68 /UG=Hs.21894 /LL=57460 /DEF=Homo sapiens mRNA for KIAA1157 protein, partial cds. /PROD=KIAA1157 protein"
204093_at	15971.59125	19499.9975	-3.989839	0.000859	1740.5227	0.839167	"gb:NM_001239.1 /DB_XREF=gi:4502622 /GEN=CCNH /FEA=FLmRNA /CNT=110 /TID=Hs.514.0 /TIER=FL+Stack /STK=25 /UG=Hs.514 /LL=902 /DEF=Homo sapiens cyclin H (CCNH), mRNA. /PROD=cyclin H /FL=gb:U11791.1 gb:U12685.1 gb:NM_001239.1 gb:BC005280.1"
213314_at	1390.7725	1798.76	-3.985107	0.000868	248.991528	0.751351	"gb:NM_020425.1 /DB_XREF=gi:10092684 /GEN=DKFZP586E1923 /FEA=FLmRNA /CNT=55 /TID=Hs.70769.0 /TIER=ConsEnd /STK=0 /UG=Hs.70769 /LL=57150 /DEF=Homo sapiens hypothetical protein DKFZp586E1923 (DKFZP586E1923), mRNA. /PROD=hypothetical protein DKFZp586E1923 /FL=gb:NM_020425.1"
1562259_at	393.06375	625.4875	-3.984412	0.000869	140.349825	0.599498	"gb:AL832050.1 /DB_XREF=gi:21732591 /TID=Hs2.377041.1 /CNT=2 /FEA=mRNA /TIER=ConsEnd /STK=0 /UG=Hs.377041 /UG_TITLE=Homo sapiens cDNA FLJ37210 fis, clone BRALZ2007952. /DEF=Homo sapiens mRNA; cDNA DKFZp313J2410 (from clone DKFZp313J2410)."
244795_at	1309.17875	1924.82875	-3.983432	0.000871	313.60481	0.702255	Consensus includes gb:AV693986 /FEA=EST /DB_XREF=gi:10295849 /DB_XREF=est:AV693986 /CLONE=GKCCYE07 /UG=Hs.176950 ESTs
211922_s_at	19129.1425	23937.66	-3.982505	0.000873	2230.616586	0.829697	"gb:AY028632.1 /DB_XREF=gi:13562131 /GEN=CAT /FEA=FLmRNA /CNT=1 /TID=HsAffx.900670.1114 /TIER=FL /STK=0 /DEF=Homo sapiens catalase (CAT) mRNA, complete cds. /PROD=catalase /FL=gb:AY028632.1"
1555600_s_at	2553.8675	3220.1375	-3.982015	0.000874	354.488414	0.800643	"gb:AF305226.1 /DB_XREF=gi:13374350 /TID=Hs2.355475.4 /CNT=1 /FEA=FLmRNA /TIER=FL /STK=1 /LL=80832 /UG_GENE=APOL4 /UG=Hs.355475 /DEF=Homo sapiens apolipoprotein L4 mRNA, complete cds. /PROD=apolipoprotein L4 /FL=gb:AF305226.1"
209445_x_at	23991.3575	28361.3275	-3.981116	0.000876	2411.871502	0.847105	gb:AI765280 /DB_XREF=gi:5231789 /DB_XREF=wi73a08.x1 /CLONE=IMAGE:2398934 /FEA=FLmRNA /CNT=92 /TID=Hs.8173.1 /TIER=Stack /STK=58 /UG=Hs.8173 /LL=55744 /UG_GENE=FLJ10803 /UG_TITLE=hypothetical protein FLJ10803 /FL=gb:BC001743.1
214823_at	1473.77625	2333.4625	-3.979784	0.000879	455.330126	0.657194	"gb:AF033199.1 /DB_XREF=gi:3252864 /FEA=mRNA /CNT=14 /TID=Hs.8198.0 /TIER=ConsEnd /STK=6 /UG=Hs.8198 /LL=7754 /UG_GENE=ZNF204 /UG_TITLE=zinc finger protein 204 /DEF=Homo sapiens C2H2 zinc finger protein pseudogene, mRNA sequence."
204691_x_at	1251.0925	1658.845	-3.97918	0.00088	244.457679	0.739419	"gb:NM_003560.1 /DB_XREF=gi:6981363 /GEN=PLA2G6 /FEA=FLmRNA /CNT=55 /TID=Hs.120360.0 /TIER=FL+Stack /STK=35 /UG=Hs.120360 /LL=8398 /DEF=Homo sapiens phospholipase A2, group VI (cytosolic, calcium-independent) (PLA2G6), mRNA. /PROD=phospholipase A2, group VI (cytosolic,calcium-independent) /FL=gb:NM_003560.1 gb:AF102989.1 gb:AF064594.1"
213736_at	2301.7575	2835.8275	-3.97847	0.000881	332.71348	0.794129	gb:AI557312 /DB_XREF=gi:4489675 /DB_XREF=PT2.1_16_E11.r /FEA=EST /CNT=32 /TID=Hs.1342.1 /TIER=Stack /STK=26 /UG=Hs.1342 /LL=1329 /UG_GENE=COX5B /UG_TITLE=cytochrome c oxidase subunit Vb
202488_s_at	874.5375	1136.0325	-3.977014	0.000884	163.740679	0.758096	"gb:NM_005971.2 /DB_XREF=gi:11612675 /GEN=FXYD3 /FEA=FLmRNA /CNT=217 /TID=Hs.301350.0 /TIER=FL+Stack /STK=18 /UG=Hs.301350 /LL=5349 /DEF=Homo sapiens FXYD domain-containing ion transport regulator 3 (FXYD3), transcript variant 1, mRNA. /PROD=MAT-8 protein, isoform 1 precursor /FL=gb:BC005238.1 gb:NM_005971.2"
209418_s_at	6852.425	8493.0275	-3.974064	0.00089	885.804973	0.807922	"gb:BC003615.1 /DB_XREF=gi:13177658 /FEA=FLmRNA /CNT=83 /TID=Hs.75361.0 /TIER=FL+Stack /STK=22 /UG=Hs.75361 /LL=8563 /UG_GENE=PK1.3 /DEF=Homo sapiens, gene from NF2meningioma region of 22q12, clone MGC:1540, mRNA, complete cds. /PROD=gene from NF2meningioma region of 22q12 /FL=gb:BC003615.1 gb:AB023200.1 gb:NM_003678.1"
218165_at	19219.4525	23084.5925	-3.972584	0.000893	1628.168863	0.871588	"gb:NM_022756.1 /DB_XREF=gi:12232424 /GEN=FLJ11730 /FEA=FLmRNA /CNT=146 /TID=Hs.17118.0 /TIER=FL+Stack /STK=31 /UG=Hs.17118 /LL=64769 /DEF=Homo sapiens hypothetical protein FLJ11730 (FLJ11730), mRNA. /PROD=hypothetical protein FLJ11730 /FL=gb:NM_022756.1"
1557002_x_at	437.11	714.425	-3.971852	0.000894	146.737984	0.625678	"gb:BC042051.1 /DB_XREF=gi:27469773 /TID=Hs2.434467.1 /CNT=3 /FEA=mRNA /TIER=ConsEnd /STK=2 /UG=Hs.434467 /UG_TITLE=Homo sapiens, clone IMAGE:5552130, mRNA, partial cds /DEF=Homo sapiens, clone IMAGE:5552130, mRNA, partial cds."
214343_s_at	785.2325	1215.65875	-3.970372	0.000897	214.249867	0.678689	gb:AI017382 /DB_XREF=gi:3231718 /DB_XREF=ou92e06.x1 /CLONE=IMAGE:1635298 /FEA=DNA /CNT=12 /TID=Hs.114012.1 /TIER=Stack /STK=8 /UG=Hs.114012 /LL=57485 /UG_GENE=KIAA1218 /UG_TITLE=KIAA1218 protein
241326_at	597.42	842.1375	-3.968298	0.000901	169.81572	0.645904	Consensus includes gb:AI733700 /FEA=EST /DB_XREF=gi:5054813 /DB_XREF=est:qe44b07.x5 /CLONE=IMAGE:1741813 /UG=Hs.143883 ESTs
227837_at	3173.0275	3955.4825	-3.966373	0.000905	554.979126	0.75749	Consensus includes gb:BF057711 /FEA=EST /DB_XREF=gi:10811607 /DB_XREF=est:7k52d04.x1 /CLONE=IMAGE:3479071 /UG=Hs.87138 ESTs
236312_at	1794.4625	3218.355	-3.96613	0.000906	573.106469	0.644585	Consensus includes gb:AA938184 /FEA=EST /DB_XREF=gi:3096295 /DB_XREF=est:oc10d11.s1 /CLONE=IMAGE:1340469 /UG=Hs.44380 ESTs
214975_s_at	1755.64625	2409.2725	-3.966008	0.000906	374.854385	0.726039	"gb:AK001816.1 /DB_XREF=gi:7023321 /FEA=mRNA /CNT=8 /TID=Hs.311755.0 /TIER=ConsEnd /STK=1 /UG=Hs.311755 /UG_TITLE=Homo sapiens cDNA FLJ10954 fis, clone PLACE1000383, highly similar to Homo sapiens mRNA for MTMR1 protein /DEF=Homo sapiens cDNA FLJ10954 fis, clone PLACE1000383, highly similar to Homo sapiens mRNA for MTMR1 protein."
203385_at	919.20625	1282.285	-3.963587	0.000911	185.306236	0.746574	"gb:NM_001345.1 /DB_XREF=gi:11415023 /GEN=DGKA /FEA=FLmRNA /CNT=90 /TID=Hs.172690.0 /TIER=FL+Stack /STK=34 /UG=Hs.172690 /LL=1606 /DEF=Homo sapiens diacylglycerol kinase, alpha (80kD) (DGKA), mRNA. /PROD=diacylglycerol kinase, alpha (80kD) /FL=gb:AF064770.1 gb:NM_001345.1"
211725_s_at	10587.3975	14029.2725	-3.962882	0.000912	1762.235873	0.770326	"gb:BC005884.1 /DB_XREF=gi:13543452 /FEA=FLmRNA /CNT=1 /TID=HsAffx.900738.942 /TIER=FL /STK=0 /DEF=Homo sapiens, clone MGC:4736, mRNA, complete cds. /PROD=Unknown (protein for MGC:4736) /FL=gb:BC005884.1"
230165_at	2570.1625	4497.5975	-3.962279	0.000913	1167.187237	0.563565	Consensus includes gb:N31731 /FEA=EST /DB_XREF=gi:1152130 /DB_XREF=est:yy16a12.s1 /CLONE=IMAGE:271390 /UG=Hs.44269 ESTs
221979_at	1759.11375	2824.4275	-3.962061	0.000914	567.139487	0.63787	gb:AI150117 /DB_XREF=gi:3678586 /DB_XREF=qf44e06.x1 /CLONE=IMAGE:1752898 /FEA=EST /CNT=51 /TID=Hs.121573.0 /TIER=Stack /STK=45 /UG=Hs.121573 /UG_TITLE=ESTs
214260_at	994.4075	1521.2025	-3.961552	0.000915	296.804684	0.654715	gb:AI079287 /DB_XREF=gi:3415538 /DB_XREF=oz32h07.x1 /CLONE=IMAGE:1677085 /FEA=EST /CNT=12 /TID=Hs.75193.1 /TIER=Stack /STK=9 /UG=Hs.75193 /LL=10920 /UG_GENE=COP9 /UG_TITLE=COP9 homolog
226567_at	11055.37	13262.9675	-3.960521	0.000917	1314.647557	0.830396	Consensus includes gb:BG283995 /FEA=EST /DB_XREF=gi:13034498 /DB_XREF=est:602408181F1 /CLONE=IMAGE:4519988 /UG=Hs.1540 nuclear matrix protein p84
212739_s_at	9204.0275	11756.8025	-3.958508	0.000921	1219.890203	0.811125	"gb:AL523860 /DB_XREF=gi:12787353 /DB_XREF=AL523860 /CLONE=CS0DC003YM19 (5 prime) /FEA=EST /CNT=97 /TID=Hs.9235.1 /TIER=Stack /STK=20 /UG=Hs.9235 /LL=4833 /UG_GENE=NME4 /UG_TITLE=non-metastatic cells 4, protein expressed in"
223144_s_at	4228.985	5178.475	-3.958412	0.000921	545.051634	0.813049	"Consensus includes gb:BC000764.1 /DEF=Homo sapiens, hypothetical protein FLJ10342, clone MGC:2740, mRNA, complete cds.  /FEA=mRNA /PROD=hypothetical protein FLJ10342 /DB_XREF=gi:12653940 /UG=Hs.101514 hypothetical protein FLJ10342 /FL=gb:BC000764.1 gb:BC003042.1 gb:BC005051.1"
202774_s_at	5308.2075	6249.2125	-3.958242	0.000922	482.632704	0.861186	"gb:AI871457 /DB_XREF=gi:5545506 /DB_XREF=wl67c04.x1 /CLONE=IMAGE:2429958 /FEA=FLmRNA /CNT=161 /TID=Hs.84229.0 /TIER=Stack /STK=29 /UG=Hs.84229 /LL=6433 /UG_GENE=SFRS8 /UG_TITLE=splicing factor, arginineserine-rich 8 (suppressor-of-white-apricot, Drosophila homolog) /FL=gb:U08377.1 gb:NM_004592.1"
208885_at	3132.75125	3776.635	-3.956188	0.000926	392.367573	0.816877	"gb:J02923.1 /DB_XREF=gi:189501 /FEA=FLmRNA /CNT=416 /TID=Hs.76506.0 /TIER=FL /STK=0 /UG=Hs.76506 /LL=3936 /UG_GENE=LCP1 /DEF=Human 65-kilodalton phosphoprotein (p65) mRNA, complete cds. /PROD=phosphoprotein p65 /FL=gb:M22300.1 gb:NM_002298.2 gb:J02923.1"
200805_at	9432.6275	10801.7475	-3.956167	0.000926	775.621978	0.873952	"gb:NM_006816.1 /DB_XREF=gi:5803022 /GEN=GP36B /FEA=FLmRNA /CNT=467 /TID=Hs.75864.0 /TIER=FL /STK=0 /UG=Hs.75864 /LL=10960 /DEF=Homo sapiens endoplasmic reticulum glycoprotein (GP36B), mRNA. /PROD=endoplasmic reticulum glycoprotein /FL=gb:NM_006816.1 gb:U10362.1"
202283_at	11734.6175	16628.07	-3.956022	0.000926	3023.812806	0.681805	"gb:NM_002615.1 /DB_XREF=gi:4505708 /GEN=SERPINF1 /FEA=FLmRNA /CNT=211 /TID=Hs.173594.0 /TIER=FL+Stack /STK=146 /UG=Hs.173594 /LL=5176 /DEF=Homo sapiens serine (or cysteine) proteinase inhibitor, clade F (alpha-2 antiplasmin, pigment epithelium derived factor), member 1 (SERPINF1), mRNA. /PROD=serine (or cysteine) proteinase inhibitor, cladeF (alpha-2 antiplasmin, pigment epithelium derivedfactor), member 1 /FL=gb:M90439.1 gb:NM_002615.1 gb:BC000522.1 gb:M76979.1"
215064_at	636.8875	1198.6675	-3.955907	0.000927	332.797475	0.516482	"gb:AK027246.1 /DB_XREF=gi:10440333 /FEA=mRNA /CNT=6 /TID=Hs.287749.0 /TIER=ConsEnd /STK=0 /UG=Hs.287749 /UG_TITLE=Homo sapiens cDNA: FLJ23593 fis, clone LNG14821 /DEF=Homo sapiens cDNA: FLJ23593 fis, clone LNG14821."
241799_x_at	1333.7425	1856.64	-3.95243	0.000934	289.002546	0.73281	Consensus includes gb:AI694598 /FEA=EST /DB_XREF=gi:4971938 /DB_XREF=est:wd88g05.x1 /CLONE=IMAGE:2338712 /UG=Hs.202126 ESTs
211989_at	22435.4475	25231.175	-3.951955	0.000935	2030.026527	0.861891	"gb:NM_003079.1 /DB_XREF=gi:4507088 /GEN=SMARCE1 /FEA=FLmRNA /CNT=237 /TID=Hs.332848.0 /TIER=FL+Stack /STK=20 /UG=Hs.332848 /LL=6605 /DEF=Homo sapiens SWISNF related, matrix associated, actin dependent regulator of chromatin, subfamily e, member 1 (SMARCE1), mRNA. /PROD=SWISNF related, matrix associated, actindependent regulator of chromatin, subfamily e, member 1 /FL=gb:NM_003079.1"
204603_at	14964.315	19217.9875	-3.949999	0.000939	2011.318256	0.811425	"gb:NM_003686.1 /DB_XREF=gi:4504368 /GEN=EXO1 /FEA=FLmRNA /CNT=69 /TID=Hs.47504.0 /TIER=FL+Stack /STK=32 /UG=Hs.47504 /LL=9156 /DEF=Homo sapiens exonuclease 1 (EXO1), mRNA. /PROD=Rad2 nuclease family member, homolog of S.cerevisiae exonuclease 1 /FL=gb:AF042282.1 gb:AF084974.1 gb:NM_003686.1 gb:AF091740.1 gb:AF060479.1 gb:NM_006027.1"
205771_s_at	638.8425	1181.315	-3.949933	0.000939	270.270503	0.584457	"gb:AL137063 /DB_XREF=gi:9581554 /FEA=FLmRNA /CNT=48 /TID=Hs.12835.0 /TIER=Stack /STK=22 /UG=Hs.12835 /LL=9465 /UG_GENE=AKAP7 /UG_TITLE=A kinase (PRKA) anchor protein 7 /DEF=Human DNA sequence from clone RP1-104L14 on chromosome 6 Contains part of the AKAP7 (A kinase (PRKA) anchor protein 7) gene, ESTs, STSs and GSSs /FL=gb:AF047715.1 gb:NM_004842.1"
235714_at	969.1925	1301.2025	-3.949888	0.000939	172.748352	0.760496	Consensus includes gb:AA203132 /FEA=EST /DB_XREF=gi:1798857 /DB_XREF=est:zx53b11.r1 /CLONE=IMAGE:446205 /UG=Hs.293267 ESTs
204616_at	15201.51	18397.745	-3.94866	0.000942	2389.332473	0.780106	"gb:NM_006002.1 /DB_XREF=gi:5174740 /GEN=UCHL3 /FEA=FLmRNA /CNT=53 /TID=Hs.77917.0 /TIER=FL /STK=0 /UG=Hs.77917 /LL=7347 /DEF=Homo sapiens ubiquitin carboxyl-terminal esterase L3 (ubiquitin thiolesterase) (UCHL3), mRNA. /PROD=ubiquitin carboxyl-terminal esterase L3(ubiquitin thiolesterase) /FL=gb:M30496.1 gb:NM_006002.1"
222645_s_at	2216.545	2799.1425	-3.948137	0.000943	369.039976	0.773562	Consensus includes gb:AA872593 /FEA=EST /DB_XREF=gi:2968771 /DB_XREF=est:ob10f07.s1 /CLONE=IMAGE:1323301 /UG=Hs.61960 hypothetical protein /FL=gb:NM_018992.1
203584_at	10542.175	15017.84	-3.947393	0.000944	2816.132192	0.682528	"gb:NM_014673.1 /DB_XREF=gi:7661909 /GEN=KIAA0103 /FEA=FLmRNA /CNT=119 /TID=Hs.154387.0 /TIER=FL+Stack /STK=27 /UG=Hs.154387 /LL=9694 /DEF=Homo sapiens KIAA0103 gene product (KIAA0103), mRNA. /PROD=KIAA0103 gene product /FL=gb:D14659.1 gb:NM_014673.1"
222666_s_at	8857.3625	12182.4825	-3.947361	0.000944	1698.199645	0.75309	"gb:BC001025.1 /DEF=Homo sapiens, Similar to RNA cyclase homolog, clone MGC:1390, mRNA, complete cds.  /FEA=mRNA /PROD=Similar to RNA cyclase homolog /DB_XREF=gi:12654400 /UG=Hs.113052 RNA cyclase homolog /FL=gb:BC001025.1 gb:AF067172.1 gb:NM_005772.1"
228521_s_at	2491.2975	3398.415	-3.94713	0.000945	673.495321	0.691687	"Consensus includes gb:AW242973 /FEA=EST /DB_XREF=gi:6576751 /DB_XREF=est:xm91f08.x1 /CLONE=IMAGE:2691591 /UG=Hs.279771 Homo sapiens TR00071289_m (RAB4B), mRNA"
202807_s_at	841.1975	1310.9575	-3.946695	0.000946	267.722013	0.64031	"gb:NM_005488.1 /DB_XREF=gi:4885636 /GEN=TOM1 /FEA=FLmRNA /CNT=129 /TID=Hs.9482.0 /TIER=FL+Stack /STK=63 /UG=Hs.9482 /LL=10043 /DEF=Homo sapiens target of myb1 (chicken) homolog (TOM1), mRNA. /PROD=target of myb1 (chicken) homolog /FL=gb:NM_005488.1"
209919_x_at	1554.72875	1996.0825	-3.946037	0.000947	239.497585	0.788759	"gb:L20490.1 /DB_XREF=gi:306748 /FEA=FLmRNA /CNT=42 /TID=Hs.284380.4 /TIER=FL /STK=3 /UG=Hs.284380 /LL=2678 /UG_GENE=GGT1 /DEF=Human gamma-glutamyl transpeptidase mRNA, complete cds. /PROD=gamma-glutamyl transpeptidase /FL=gb:L20490.1 gb:J05235.1"
201754_at	106675.2	114785.2125	-3.944267	0.000951	5000.088426	0.923052	"gb:NM_004374.1 /DB_XREF=gi:4758039 /GEN=COX6C /FEA=FLmRNA /CNT=295 /TID=Hs.74649.0 /TIER=FL+Stack /STK=91 /UG=Hs.74649 /LL=1345 /DEF=Homo sapiens cytochrome c oxidase subunit VIc (COX6C), nuclear gene encoding mitochondrial protein, mRNA. /PROD=cytochrome c oxidase subunit VIc /FL=gb:NM_004374.1 gb:BC000187.1"
217971_at	22722.705	30233.505	-3.942699	0.000954	3240.660114	0.805258	"gb:NM_021970.1 /DB_XREF=gi:11496276 /GEN=MP1 /FEA=FLmRNA /CNT=200 /TID=Hs.6361.0 /TIER=FL+Stack /STK=65 /UG=Hs.6361 /LL=8649 /DEF=Homo sapiens MEK partner 1 (MP1), mRNA. /PROD=MEK partner 1 /FL=gb:AF130115.1 gb:NM_021970.1 gb:AF201947.1"
212586_at	15755.6975	18339.555	-3.942181	0.000955	1569.177946	0.850689	gb:AA195244 /DB_XREF=gi:1784944 /DB_XREF=zr36b02.s1 /CLONE=IMAGE:665451 /FEA=EST /CNT=110 /TID=Hs.247043.2 /TIER=Stack /STK=57 /UG=Hs.247043 /LL=51752 /UG_GENE=ARTS-1 /UG_TITLE=type 1 tumor necrosis factor receptor shedding aminopeptidase regulator
221258_s_at	2997.14	5220.2775	-3.939393	0.000961	1404.569723	0.551725	"gb:NM_031217.1 /DB_XREF=gi:13654289 /GEN=DKFZP434G2226 /FEA=FLmRNA /CNT=1 /TID=HsAffx.900177.66 /TIER=FL /STK=0 /DEF=Homo sapiens hypothetical protein DKFZp434G2226 (DKFZP434G2226), mRNA. /PROD=hypothetical protein DKFZp434G2226 /FL=gb:NM_031217.1"
237968_at	2036.7875	2858.71	-3.939338	0.000961	590.892207	0.648449	Consensus includes gb:AW055205 /FEA=EST /DB_XREF=gi:5920908 /DB_XREF=est:wz02c11.x1 /CLONE=IMAGE:2556884 /UG=Hs.167253 ESTs
216403_at	72.65875	195.9325	-3.937266	0.000966	60.150399	0.432973	"gb:AL163533 /DB_XREF=gi:9800736 /FEA=DNA /CNT=1 /TID=Hs.307131.0 /TIER=ConsEnd /STK=0 /UG=Hs.307131 /UG_TITLE=Human DNA sequence from clone RP11-114G1 on chromosome 13q31.3-33.1 Contains a pseudogene similar to transcription factor SP1, ESTs, STSs and GSSs /DEF=Human DNA sequence from clone RP11-114G1 on chromosome 13q31.3-33.1 Contains a pseudogene similar to transcription factor SP1, ESTs, STSs and GSSs"
203081_at	1695.1975	2459.28875	-3.936952	0.000966	432.139498	0.69294	"gb:NM_020248.1 /DB_XREF=gi:9910389 /GEN=LOC56998 /FEA=FLmRNA /CNT=163 /TID=Hs.99816.0 /TIER=FL+Stack /STK=81 /UG=Hs.99816 /LL=56998 /DEF=Homo sapiens beta-catenin-interacting protein ICAT (LOC56998), mRNA. /PROD=beta-catenin-interacting protein ICAT /FL=gb:NM_020248.1 gb:AB021262.1"
204812_at	4913.1625	5873.3325	-3.936525	0.000967	527.416949	0.844955	"gb:NM_004724.1 /DB_XREF=gi:4759343 /GEN=ZW10 /FEA=FLmRNA /CNT=50 /TID=Hs.13512.0 /TIER=FL+Stack /STK=19 /UG=Hs.13512 /LL=9183 /DEF=Homo sapiens ZW10 (Drosophila) homolog, centromerekinetochore protein (ZW10), mRNA. /PROD=ZW10 (Drosophila) homolog,centromerekinetochore protein /FL=gb:NM_004724.1 gb:U54996.1"
201343_at	17536.4925	19499.97	-3.936029	0.000968	1257.513669	0.888703	gb:BE621259 /DB_XREF=gi:9892197 /DB_XREF=601493415F1 /CLONE=IMAGE:3895850 /FEA=FLmRNA /CNT=275 /TID=Hs.108332.0 /TIER=Stack /STK=86 /UG=Hs.108332 /LL=7322 /UG_GENE=UBE2D2 /UG_TITLE=ubiquitin-conjugating enzyme E2D 2 (homologous to yeast UBC45) /FL=gb:NM_003339.1 gb:U39317.1
1560339_s_at	13146.7	18807.3425	-3.93496	0.000971	2591.303478	0.74348	"gb:AK095320.1 /DB_XREF=gi:21754555 /TID=Hs2.376263.1 /CNT=3 /FEA=mRNA /TIER=ConsEnd /STK=0 /UG=Hs.376263 /UG_TITLE=Homo sapiens cDNA FLJ38001 fis, clone CTONG2012077. /DEF=Homo sapiens cDNA FLJ38001 fis, clone CTONG2012077."
208737_at	35686.06	39500.215	-3.9333	0.000974	2037.691393	0.909987	"gb:BC003564.1 /DB_XREF=gi:13097719 /FEA=FLmRNA /CNT=450 /TID=Hs.90336.0 /TIER=FL /STK=2 /UG=Hs.90336 /LL=9550 /UG_GENE=ATP6J /DEF=Homo sapiens, ATPase, H+ transporting, lysosomal (vacuolar proton pump), member J, clone MGC:1970, mRNA, complete cds. /PROD=ATPase, H+ transporting, lysosomal (vacuolarproton pump), member J /FL=gb:AF038954.1 gb:BC003564.1 gb:NM_004888.1"
1553528_a_at	3853.61875	4612.75	-3.931842	0.000978	387.725959	0.853335	"gb:NM_139052.1 /DB_XREF=gi:21071064 /GEN=TAF5 /TID=Hs2.96103.2 /CNT=1 /FEA=FLmRNA /TIER=FL /STK=1 /LL=6877 /UG=Hs.96103 /DEF=Homo sapiens TAF5 RNA polymerase II, TATA box binding protein (TBP)-associated factor, 100kDa (TAF5), transcript variant 2, mRNA. /PROD=TBP-associated factor 5 isoform 2 /FL=gb:NM_139052.1"
212946_at	4920.5425	6126.1475	-3.931249	0.000979	736.002914	0.789328	"gb:AK025432.1 /DB_XREF=gi:10437943 /FEA=mRNA /CNT=78 /TID=Hs.151385.1 /TIER=Stack /STK=26 /UG=Hs.151385 /LL=23078 /UG_GENE=KIAA0564 /UG_TITLE=KIAA0564 protein /DEF=Homo sapiens cDNA: FLJ21779 fis, clone HEP00210."
230172_at	4197.4925	5027.4025	-3.930925	0.00098	591.004086	0.799768	"Consensus includes gb:AL039706 /FEA=EST /DB_XREF=gi:5935192 /DB_XREF=est:DKFZp434J0311_s1 /CLONE=DKFZp434J0311 /UG=Hs.19414 ESTs, Weakly similar to S25150 gene p27 protein H.sapiens"
213907_at	3275.86	4106.18	-3.928859	0.000984	452.305886	0.803482	gb:N32257 /DB_XREF=gi:1152656 /DB_XREF=yy28d09.s1 /CLONE=IMAGE:272561 /FEA=EST /CNT=23 /TID=Hs.298581.1 /TIER=Stack /STK=18 /UG=Hs.298581 /LL=9521 /UG_GENE=EEF1E1 /UG_TITLE=eukaryotic translation elongation factor 1 epsilon 1
212774_at	3014.97375	4244.31	-3.928679	0.000984	737.321094	0.705421	"gb:AJ223321 /DB_XREF=gi:4128144 /FEA=mRNA /CNT=100 /TID=Hs.69997.1 /TIER=Stack /STK=41 /UG=Hs.69997 /LL=10472 /UG_GENE=ZNF238 /UG_TITLE=zinc finger protein 238 /DEF=Homo sapiens RP58 gene, complete CDS"
226787_at	871.985	1487.9125	-3.927601	0.000987	284.623815	0.637028	"Consensus includes gb:BF966015 /FEA=EST /DB_XREF=gi:12333230 /DB_XREF=est:602277311F1 /CLONE=IMAGE:4364931 /UG=Hs.84529 ESTs, Weakly similar to Z202_HUMAN ZINC FINGER PROTEIN 202 H.sapiens"
204018_x_at	51082.4375	68093.135	-3.926926	0.000988	9944.186569	0.743796	"gb:NM_000558.2 /DB_XREF=gi:6715603 /GEN=HBA1 /FEA=FLmRNA /CNT=490 /TID=Hs.251577.0 /TIER=FL+Stack /STK=384 /UG=Hs.251577 /LL=3039 /DEF=Homo sapiens hemoglobin, alpha 1 (HBA1), mRNA. /PROD=hemoglobin, alpha 1 /FL=gb:NM_000558.2"
225003_at	7401.2975	10371.455	-3.926597	0.000989	1718.783623	0.707861	Consensus includes gb:BF343862 /FEA=EST /DB_XREF=gi:11291061 /DB_XREF=est:602015541F1 /CLONE=IMAGE:4150954 /UG=Hs.43621 ESTs
1565818_s_at	463.52125	683.765	-3.926095	0.00099	132.757778	0.660512	"gb:BF794111 /DB_XREF=gi:12099165 /DB_XREF=602255675F1 /CLONE=IMAGE:4338834 /TID=Hs2.409775.1 /CNT=3 /FEA=mRNA /TIER=ConsEnd /STK=0 /UG=Hs.409775 /UG_TITLE=Homo sapiens IKAROSBCL6 fusion gene, 5 untranslated region"
230079_at	3526.4075	3905.685	-3.925594	0.000991	324.067443	0.855296	"Consensus includes gb:BF109854 /FEA=EST /DB_XREF=gi:10939544 /DB_XREF=est:7l70b11.x1 /CLONE=IMAGE:3526628 /UG=Hs.293483 ESTs, Weakly similar to similar to C. elegans F11A10.5 H.sapiens"
1568764_x_at	2095.605	2619.695	-3.925012	0.000993	389.358874	0.744275	"gb:AI692169 /DB_XREF=gi:4969509 /DB_XREF=wd37e07.x1 /CLONE=IMAGE:2330340 /TID=Hs2.356020.1 /CNT=23 /FEA=mRNA /TIER=ConsEnd /STK=1 /UG=Hs.356020 /UG_TITLE=Homo sapiens, Similar to programmed cell death 6, clone IMAGE:4992672, mRNA"
222697_s_at	3606.195	5875.9425	-3.924921	0.000993	992.171767	0.683482	Consensus includes gb:AI521709 /FEA=EST /DB_XREF=gi:4435844 /DB_XREF=est:ti82a03.x1 /CLONE=IMAGE:2138476 /UG=Hs.266514 hypothetical protein FLJ11342 /FL=gb:NM_018394.1
242283_at	14993.5925	23338.1	-3.924131	0.000994	3850.049962	0.698162	Consensus includes gb:AI076810 /FEA=EST /DB_XREF=gi:3404639 /DB_XREF=est:oz01a07.x1 /CLONE=IMAGE:1674036 /UG=Hs.133977 ESTs
220932_at	17.93625	48.71125	-3.922672	0.000998	13.349554	0.469786	"gb:NM_024073.1 /DB_XREF=gi:13129057 /GEN=MGC2875 /FEA=FLmRNA /CNT=4 /TID=Hs.306225.0 /TIER=FL /STK=0 /UG=Hs.306225 /LL=79040 /DEF=Homo sapiens hypothetical protein MGC2875 (MGC2875), mRNA. /PROD=hypothetical protein MGC2875 /FL=gb:BC001137.1 gb:NM_024073.1"
240084_at	853.8075	1290.89	-3.919656	0.001004	321.689441	0.604724	"Consensus includes gb:AW769671 /FEA=EST /DB_XREF=gi:7701705 /DB_XREF=est:hl73f12.x1 /CLONE=IMAGE:3006863 /UG=Hs.194049 ESTs, Highly similar to MOD3 MOUSE MODIFIER 3 PROTEIN M.musculus"
206240_s_at	640.68375	876.66	-3.919354	0.001005	156.17174	0.699776	"gb:NM_003437.1 /DB_XREF=gi:4507986 /GEN=ZNF136 /FEA=FLmRNA /CNT=14 /TID=Hs.182828.0 /TIER=FL /STK=5 /UG=Hs.182828 /LL=7695 /DEF=Homo sapiens zinc finger protein 136 (clone pHZ-20) (ZNF136), mRNA. /PROD=zinc finger protein 136 (clone pHZ-20) /FL=gb:NM_003437.1"
1559960_x_at	766.5775	983.21625	-3.917392	0.00101	157.134998	0.733957	"gb:BC035731.1 /DB_XREF=gi:23272870 /TID=Hs2.210392.1 /CNT=4 /FEA=mRNA /TIER=ConsEnd /STK=0 /UG=Hs.210392 /UG_TITLE=Homo sapiens, clone IMAGE:5728979, mRNA /DEF=Homo sapiens, clone IMAGE:5728979, mRNA."
215071_s_at	31038.21	46823.0625	-3.915628	0.001013	8925.461618	0.671405	"gb:AL353759 /DB_XREF=gi:8745068 /FEA=DNA_18 /CNT=7 /TID=Hs.28777.3 /TIER=ConsEnd /STK=0 /UG=Hs.28777 /LL=8334 /UG_GENE=H2AFL /UG_TITLE=H2A histone family, member L /DEF=Human DNA sequence from clone RP1-221C16 on chromosome 6. Contains two genes for novel histone 4 family members, two genes for novel histone 1 family members, three genes for novel histone 2B family members, a gene for a novel histone 2A family me..."
223106_at	68734.99	77352.28	-3.912922	0.00102	4624.984531	0.895851	"gb:BC002496.1 /DEF=Homo sapiens, hypothetical protein, clone MGC:889, mRNA, complete cds.  /FEA=mRNA /PROD=hypothetical protein /DB_XREF=gi:12803354 /UG=Hs.30376 hypothetical protein /FL=gb:BC002496.1 gb:AF151028.1 gb:NM_016462.1"
202927_at	6148.4525	7472.4425	-3.912739	0.00102	742.109933	0.828171	"gb:NM_006221.1 /DB_XREF=gi:5453897 /GEN=PIN1 /FEA=FLmRNA /CNT=136 /TID=Hs.161362.0 /TIER=FL+Stack /STK=68 /UG=Hs.161362 /LL=5300 /DEF=Homo sapiens protein (peptidyl-prolyl cistrans isomerase) NIMA-interacting 1 (PIN1), mRNA. /PROD=protein (peptidyl-prolyl cistrans isomerase)NIMA-interacting 1 /FL=gb:NM_006221.1 gb:BC002899.1 gb:U49070.1"
236911_at	731.07375	937.51625	-3.912506	0.001021	178.620113	0.685892	Consensus includes gb:AW102570 /FEA=EST /DB_XREF=gi:6073183 /DB_XREF=est:xd66g08.x1 /CLONE=IMAGE:2598782 /UG=Hs.164886 ESTs
201543_s_at	9943.0075	12930.895	-3.910395	0.001025	1394.924495	0.806615	"gb:NM_020150.1 /DB_XREF=gi:9910541 /GEN=SAR1 /FEA=FLmRNA /CNT=232 /TID=Hs.110796.0 /TIER=FL+Stack /STK=34 /UG=Hs.110796 /LL=56909 /DEF=Homo sapiens SAR1 protein (SAR1), mRNA. /PROD=SAR1 protein /FL=gb:AF261717.1 gb:AY008268.1 gb:AL136724.1 gb:NM_020150.1"
212734_x_at	167577.4875	175970.35	-3.908753	0.001029	5689.664601	0.943744	gb:AI186735 /DB_XREF=gi:3737373 /DB_XREF=qe79b09.x1 /CLONE=IMAGE:1745177 /FEA=EST /CNT=103 /TID=Hs.180842.4 /TIER=Stack /STK=28 /UG=Hs.180842 /LL=6137 /UG_GENE=RPL13 /UG_TITLE=ribosomal protein L13
205672_at	4061.85625	5034.93625	-3.908655	0.001029	456.122949	0.838028	"gb:NM_000380.1 /DB_XREF=gi:4507936 /GEN=XPA /FEA=FLmRNA /CNT=30 /TID=Hs.192803.0 /TIER=FL+Stack /STK=18 /UG=Hs.192803 /LL=7507 /DEF=Homo sapiens xeroderma pigmentosum, complementation group A (XPA), mRNA. /PROD=xeroderma pigmentosum, complementation group A /FL=gb:NM_000380.1"
1555063_at	305.885	439.20625	-3.908349	0.00103	75.383326	0.702045	"gb:BC029495.1 /DB_XREF=gi:20810265 /TID=Hs2.374713.1 /CNT=2 /FEA=FLmRNA /TIER=FL /STK=1 /UG=Hs.374713 /DEF=Homo sapiens, clone MGC:33104 IMAGE:5272318, mRNA, complete cds. /PROD=Unknown (protein for MGC:33104) /FL=gb:BC029495.1"
204238_s_at	13538.9975	15670.6625	-3.907867	0.001031	1478.534549	0.834949	"gb:NM_006443.1 /DB_XREF=gi:5454001 /GEN=RCL /FEA=FLmRNA /CNT=75 /TID=Hs.109752.0 /TIER=FL+Stack /STK=38 /UG=Hs.109752 /LL=10591 /DEF=Homo sapiens putative c-Myc-responsive (RCL), mRNA. /PROD=putative c-Myc-responsive /FL=gb:NM_006443.1 gb:AF040105.1"
205950_s_at	1136.8175	1884.13	-3.907531	0.001032	440.121662	0.605067	"gb:NM_001738.1 /DB_XREF=gi:4502516 /GEN=CA1 /FEA=FLmRNA /CNT=36 /TID=Hs.23118.0 /TIER=FL+Stack /STK=17 /UG=Hs.23118 /LL=759 /DEF=Homo sapiens carbonic anhydrase I (CA1), mRNA. /PROD=carbonic anhydrase I /FL=gb:M33987.1 gb:NM_001738.1"
1554043_a_at	1300.2875	2157.4775	-3.90721	0.001033	471.741543	0.619483	"gb:BC012528.1 /DB_XREF=gi:15706458 /TID=Hs2.117659.1 /CNT=7 /FEA=FLmRNA /TIER=FL /STK=6 /UG=Hs.117659 /DEF=Homo sapiens, clone MGC:11210 IMAGE:3928921, mRNA, complete cds. /PROD=Unknown (protein for MGC:11210) /FL=gb:BC012528.1"
220238_s_at	8604.1825	13205.5	-3.906399	0.001035	2333.754442	0.683312	"gb:NM_018846.1 /DB_XREF=gi:9055325 /GEN=SBBI26 /FEA=FLmRNA /CNT=20 /TID=Hs.26481.0 /TIER=FL+Stack /STK=12 /UG=Hs.26481 /LL=55975 /DEF=Homo sapiens SBBI26 protein (SBBI26), mRNA. /PROD=SBBI26 protein /FL=gb:NM_018846.1 gb:AF111113.1"
222595_s_at	659.255	1079.41625	-3.905225	0.001037	219.19103	0.660175	Consensus includes gb:AL578222 /FEA=EST /DB_XREF=gi:12942093 /DB_XREF=est:AL578222 /CLONE=CS0DK002YJ13 (3 prime) /UG=Hs.155313 death associated transcription factor 1 /FL=gb:BC004237.1 gb:NM_022105.1
228183_s_at	8188.335	9339.62	-3.905163	0.001037	753.044959	0.863321	"Consensus includes gb:BF342428 /FEA=EST /DB_XREF=gi:11289441 /DB_XREF=est:602013931F1 /CLONE=IMAGE:4149702 /UG=Hs.78614 complement component 1, q subcomponent binding protein"
214634_at	1642.74875	2678.9675	-3.90386	0.00104	584.748849	0.612088	"gb:AL523073 /DB_XREF=gi:12786566 /DB_XREF=AL523073 /CLONE=CS0DC001YE12 (5 prime) /FEA=FLmRNA /CNT=5 /TID=Hs.248172.0 /TIER=ConsEnd /STK=0 /UG=Hs.248172 /LL=8294 /UG_GENE=H4FM /UG_TITLE=H4 histone family, member M /FL=gb:NM_003495.1"
226568_at	21391.215	30245.5025	-3.90232	0.001044	4798.90859	0.721707	"Consensus includes gb:AI478747 /FEA=EST /DB_XREF=gi:4371973 /DB_XREF=est:tm24b04.x1 /CLONE=IMAGE:2157487 /UG=Hs.141269 Homo sapiens cDNA: FLJ21550 fis, clone COL06258"
223017_at	24307.3575	31485.465	-3.900876	0.001047	4290.229871	0.763517	"gb:AF131758.1 /DEF=Homo sapiens clone 24952 mRNA sequence, complete cds. /FEA=mRNA /PROD=Unknown /DB_XREF=gi:4406576 /UG=Hs.241489 hypothetical protein /FL=gb:BC001493.1 gb:AF131758.1 gb:NM_015913.1"
1565454_at	1125.3225	1407.53	-3.899088	0.001052	200.758825	0.76039	gb:AJ318895.1 /DB_XREF=gi:18181831 /TID=Hs2.381355.1 /CNT=1 /FEA=mRNA /TIER=ConsEnd /STK=0 /LL=139629 /UG_GENE=XAGE-4 /UG=Hs.381355 /UG_TITLE=XAGE-4 protein /DEF=Homo sapiens partial mRNA for XAGE-4 protein.
211228_s_at	6038.45875	7488.755	-3.898317	0.001053	807.112091	0.814175	"gb:AF085736.1 /DB_XREF=gi:3641288 /GEN=RAD17 /FEA=FLmRNA /CNT=1 /TID=Hs.16184.1 /TIER=FL /STK=0 /UG=Hs.16184 /LL=5884 /DEF=Homo sapiens RF-Cactivator 1 homolog (RAD17) mRNA, complete cds. /PROD=RF-Cactivator 1 homolog /FL=gb:AF085736.1"
234496_x_at	60.16375	120.6775	-3.897161	0.001056	36.514047	0.515335	"Consensus includes gb:Z93015 /DEF=Human DNA sequence from clone RP1-169I5 on chromosome Xp11. Contains ESTs, STSs, GSSs and CpG islands. Contains the 3 part of the DDX3 gene for DEADH (Asp-Glu-Ala-AspHis) box polypeptide 3 and a novel gene for a leucine rich protein /FEA=CDS /DB_XREF=gi:9929207 /UG=Hs.302019 nyctalopin"
204168_at	11242.0125	14008.05	-3.896645	0.001057	1471.271759	0.812102	"gb:NM_002413.1 /DB_XREF=gi:4505180 /GEN=MGST2 /FEA=FLmRNA /CNT=97 /TID=Hs.81874.0 /TIER=FL /STK=0 /UG=Hs.81874 /LL=4258 /DEF=Homo sapiens microsomal glutathione S-transferase 2 (MGST2), mRNA. /PROD=microsomal glutathione S-transferase 2 /FL=gb:NM_002413.1 gb:U77604.1"
1560250_s_at	928.6825	1404.40875	-3.895983	0.001059	225.601363	0.716894	"gb:BC035844.1 /DB_XREF=gi:23272788 /TID=Hs2.424030.1 /CNT=4 /FEA=mRNA /TIER=ConsEnd /STK=0 /UG=Hs.424030 /UG_TITLE=Homo sapiens, clone IMAGE:5745916, mRNA /DEF=Homo sapiens, clone IMAGE:5745916, mRNA."
223874_at	1386.79375	1933.9025	-3.895907	0.001059	252.288977	0.769895	"gb:AB039791.1 /DEF=Homo sapiens mRNA for actin-related protein Arp11, complete cds. /FEA=mRNA /GEN=ARP11 /PROD=actin-related protein Arp11 /DB_XREF=gi:12583651 /UG=Hs.12887 actin-related protein 3-beta /FL=gb:AB039791.1"
221544_s_at	455.075	873.1575	-3.895874	0.001059	196.796406	0.604315	"gb:BG339606 /DB_XREF=gi:13146044 /DB_XREF=602437464F1 /CLONE=IMAGE:4555622 /FEA=FLmRNA /CNT=125 /TID=Hs.31659.0 /TIER=Stack /STK=62 /UG=Hs.31659 /LL=10025 /UG_GENE=TRAP95 /UG_TITLE=thyroid hormone receptor-associated protein, 95-kD subunit /FL=gb:AF106934.1"
209092_s_at	12404.1775	16364.7825	-3.895481	0.00106	1631.797049	0.822037	"gb:AF061730.1 /DB_XREF=gi:12001995 /FEA=FLmRNA /CNT=209 /TID=Hs.279061.0 /TIER=FL+Stack /STK=27 /UG=Hs.279061 /LL=51031 /UG_GENE=LOC51031 /DEF=Homo sapiens clone 016b03 My027 protein mRNA, complete cds. /PROD=My027 protein /FL=gb:NM_016080.1 gb:AF151908.1 gb:AF061730.1"
238856_s_at	1295.04	1832.3875	-3.89485	0.001062	289.321055	0.727229	Consensus includes gb:BG108346 /FEA=EST /DB_XREF=gi:12602192 /DB_XREF=est:602280355F1 /CLONE=IMAGE:4368180 /UG=Hs.72045 ESTs
209465_x_at	1187.8175	1768.085	-3.894237	0.001063	362.078682	0.645725	"gb:AL565812 /DB_XREF=gi:12917557 /DB_XREF=AL565812 /CLONE=CS0DF008YL14 (3 prime) /FEA=FLmRNA /CNT=158 /TID=Hs.44.1 /TIER=Stack /STK=8 /UG=Hs.44 /LL=5764 /UG_GENE=PTN /UG_TITLE=pleiotrophin (heparin binding growth factor 8, neurite growth-promoting factor 1) /FL=gb:M57399.1"
[truncated: 14,978,335 more chars]
